# Supplementary material for: Long-term taxonomic and functional divergence from donor bacterial strains following fecal microbiota transplantation in immunocompromised patients
Source: PLoS One. 2017 Aug 21;12(8):e0182585. doi: 10.1371/journal.pone.0182585 (PMC5565110; doi:10.1371/journal.pone.0182585)
Supplement: S1 File — (ZIP) [file pone.0182585.s006.zip]

Archive with 17 entries (14 files):
- group_genes/
- group_genes/ecoli_annotations_group_1.tsv
- group_genes/ecoli_annotations_group_10.tsv
- group_genes/ecoli_annotations_group_2.tsv
- group_genes/ecoli_annotations_group_3.tsv
- group_genes/ecoli_annotations_group_4.tsv
- group_genes/ecoli_annotations_group_5.tsv
- __MACOSX/
- __MACOSX/group_genes/
- __MACOSX/group_genes/._ecoli_annotations_group_5.tsv
- group_genes/ecoli_annotations_group_6.tsv
- group_genes/ecoli_annotations_group_7.tsv
- group_genes/ecoli_annotations_group_8.tsv
- group_genes/ecoli_annotations_group_9.tsv
- group_genes/Icon
- __MACOSX/group_genes/._Icon
- __MACOSX/._group_genes
