# Supplementary material for: Long-term taxonomic and functional divergence from donor bacterial strains following fecal microbiota transplantation in immunocompromised patients
Source: PLoS One. 2017 Aug 21;12(8):e0182585. doi: 10.1371/journal.pone.0182585 (PMC5565110; doi:10.1371/journal.pone.0182585)
Supplement: S1 File — (ZIP) [file pone.0182585.s006.zip › group_genes/ecoli_annotations_group_1.tsv]

gene.family.ID KEGG.gene.ID pathway.ID pathway.KO gene.function gene.KO description
g000001 ekf:KO11_00455 cell division protein FtsA K03590 cell division protein FtsA
g000012 eck:EC55989_1072 Minor tail protein M
g000015 eck:EC55989_1240 peptidase T K01258 tripeptide aminopeptidase [EC:3.4.11.4]
g000029 eck:EC55989_1425 23S rRNA pseudouridylate synthase B K06178 23S rRNA pseudouridine2605 synthase [EC:5.4.99.22]
g000031 esl:O3K_13605 ATP-dependent RNA helicase DbpA K05591 ATP-independent RNA helicase DbpA [EC:3.6.4.13]
g000063 eck:EC55989_2820 peptidase K06889
g000083 ekf:KO11_05710 high-affinity gluconate transporter K06155 Gnt-I system high-affinity gluconate transporter
g000085 ekf:KO11_21825 path:ekf00362 ekf:mhpF ko:K04073 ec:1.2.1.10 acetaldehyde dehydrogenase K04073 acetaldehyde dehydrogenase [EC:1.2.1.10]
g000089 eck:EC55989_4537 DNA-damage-inducible SOS response protein K03327 multidrug resistance protein, MATE family
g000093 eab:ECABU_c47590 path:eab03010 eab:rpsF ko:K02990 30S ribosomal protein S6 K02990 small subunit ribosomal protein S6
g000112 eck:EC55989_0769 Replication protein O frm phage origin
g000133 ekf:KO11_14650 DNA-binding transcriptional repressor MalI K16136 LacI family transcriptional regulator, maltose regulon regulatory protein
g000167 ekf:KO11_10140 putative 3-phenylpropionic acid transporter K05820 MFS transporter, PPP family, 3-phenylpropionic acid transporter
g000173 esl:O3K_05820 lipoprotein NlpD K06194 lipoprotein NlpD
g000202 eck:EC55989_3666 regulatory protein CsrD
g000207 eck:EC55989_4108 ribonuclease PH K00989 ribonuclease PH [EC:2.7.7.56]
g000210 esl:O3K_25215 path:esl02010 esl:pstB ko:K02036 ec:3.6.3.27 phosphate transporter ATP-binding protein K02036 phosphate transport system ATP-binding protein [EC:3.6.3.27]
g000304 elh:ETEC_0177 path:elh00540 ko:K00748 ec:2.4.1.182 lipid-A-disaccharide synthase K00748 lipid-A-disaccharide synthase [EC:2.4.1.182]
g000347 elh:ETEC_2985 putative decarboxylase K06966
g000349 elh:ETEC_3075 path:elh00450 ko:K12528 hypoxanthine oxidase K12528 putative selenate reductase molybdopterin-binding subunit
g000361 elh:ETEC_3357 putative oxidoreductase
g000395 ebd:ECBD_3860 FtsH protease regulator HflK K04088 membrane protease subunit HflK [EC:3.4.-.-]
g000416 ecl:EcolC_2693 path:ecl00620 ko:K00656 ec:2.3.1.54 formate acetyltransferase K00656 formate C-acetyltransferase [EC:2.3.1.54]
g000440 elh:ETEC_2173 path:elh00030 ko:K00033 ec:1.1.1.44 6-phosphogluconate dehydrogenase K00033 6-phosphogluconate dehydrogenase [EC:1.1.1.44]
g000448 ecl:EcolC_1285 exoaminopeptidase
g000503 ebr:ECB_02982 path:ebr00640 ebr:tdcD ko:K00932 ec:2.7.2.15 propionate/acetate kinase K00932 propionate kinase [EC:2.7.2.15]
g000527 elh:ETEC_3971 transposase
g000528 eab:ECABU_c42220 path:eab00190 eab:atpE ko:K02110 ec:3.6.3.14 membrane-bound ATP synthase, F0 sector subunit c K02110 F-type H+-transporting ATPase subunit c [EC:3.6.3.14]
g000532 esl:O3K_24300 path:esl02020 ko:K07662 DNA-binding transcriptional regulator CpxR K07662 two-component system, OmpR family, response regulator CpxR
g000556 ekf:KO11_00445 path:ekf00473 ekf:ddlB ko:K01921 ec:6.3.2.4 D-alanine--D-alanine ligase K01921 D-alanine-D-alanine ligase [EC:6.3.2.4]
g000566 ebd:ECBD_2506 path:ebd00061 ko:K09458 ec:2.3.1.179 3-oxoacyl-(acyl carrier protein) synthase II K09458 3-oxoacyl-[acyl-carrier-protein] synthase II [EC:2.3.1.179]
g000593 elr:ECO55CA74_13335 path:elr00680 ko:K01070 ec:3.1.2.12 S-formylglutathione hydrolase yeiG K01070 S-formylglutathione hydrolase [EC:3.1.2.12]
g000605 ekf:KO11_09370 hydrogenase nickel incorporation protein K04651 hydrogenase nickel incorporation protein HypA/HybF
g000615 ecl:EcolC_0549 DnaA initiator-associating protein DiaA K12961 DnaA initiator-associating protein
g000636 elr:ECO55CA74_22115 magnesium/nickel/cobalt transporter CorA K03284 magnesium transporter
g000656 ecv:APECO1_1908 leucine transcriptional activator K05798 LysR family transcriptional regulator, transcriptional activator for leuABCD operon
g000657 elh:ETEC_0926 23S rRNA (uracil-5-)-methyltransferase K03212 23S rRNA (uracil747-C5)-methyltransferase [EC:2.1.1.189]
g000672 elo:EC042_1226 septum site determining protein K03610 septum site-determining protein MinC
g000680 ekf:KO11_00705 putative DNA-binding transcriptional regulator K06206 sugar fermentation stimulation protein A
g000698 ekf:KO11_12915 very short patch repair protein K07458 DNA mismatch endonuclease, patch repair protein [EC:3.1.-.-]
g000718 ekf:KO11_11540 path:ekf02020 ekf:rcsC ko:K07677 ec:2.7.13.3 hybrid sensory kinase in two-component regulatory system with RcsB and YojN K07677 two-component system, NarL family, capsular synthesis sensor histidine kinase RcsC [EC:2.7.13.3]
g000735 elr:ECO55CA74_16160 path:elr00900 elr:ispF ko:K01770 ec:4.6.1.12 2-C-methyl-D-erythritol 2,4-cyclo diphosphate synthase K01770 2-C-methyl-D-erythritol 2,4-cyclodiphosphate synthase [EC:4.6.1.12]
g000789 elh:ETEC_2682 2Fe-2S ferredoxin K04755 ferredoxin, 2Fe-2S
g000790 ecl:EcolC_1170 path:ecl00230 ecl:guaA ko:K01951 ec:6.3.5.2 GMP synthase K01951 GMP synthase (glutamine-hydrolysing) [EC:6.3.5.2]
g000792 ebd:ECBD_1242 path:ebd00564 ko:K03736 ec:4.3.1.7 ethanolamine ammonia-lyase small subunit K03736 ethanolamine ammonia-lyase small subunit [EC:4.3.1.7]
g000860 ebd:ECBD_0205 cell division protein
g000873 ecr:ECIAI1_3632 putative HlyD family secretion protein K01993 HlyD family secretion protein
g000876 ebd:ECBD_2731 path:ebd02010 ko:K09997 cationic amino acid ABC transporter periplasmic binding protein K09997 arginine transport system substrate-binding protein
g000877 ecl:EcolC_2854 path:ecl00564 ko:K06132 ec:2.7.8.- cardiolipin synthase 2 K06132 putative cardiolipin synthase [EC:2.7.8.-]
g000902 ecl:EcolC_3655 path:ecl02020 ko:K07773 two-component response regulator K07773 two-component system, OmpR family, aerobic respiration control protein ArcA
g000948 eum:ECUMN_2405 putative sensor protein
g000949 ecx:EcHS_A2160 path:ecx00340 ecx:hisC ko:K00817 ec:2.6.1.9 histidinol-phosphate aminotransferase K00817 histidinol-phosphate aminotransferase [EC:2.6.1.9]
g000953 ecl:EcolC_1714 path:ecl02040 ecl:fliS ko:K02422 flagellar protein FliS K02422 flagellar protein FliS
g000956 elh:ETEC_1759 putative phosphatase
g000960 ebd:ECBD_2479 path:ebd00520 ko:K12410 ec:3.5.1.- NAD-dependent deacetylase K12410 NAD-dependent deacetylase [EC:3.5.1.-]
g001005 ecl:EcolC_3573 path:ecl00550 ko:K03587 ec:2.4.1.129 peptidoglycan glycosyltransferase K03587 cell division protein FtsI (penicillin-binding protein 3) [EC:2.4.1.129]
g001006 ekf:KO11_05950 putative lipoprotein
g001013 ebd:ECBD_0383 path:ebd00910 ko:K00362 ec:1.7.1.4 nitrite reductase (NAD(P)H), large subunit K00362 nitrite reductase (NAD(P)H) large subunit [EC:1.7.1.4]
g001018 ebd:ECBD_3854 23S rRNA (guanosine-2'-O-)-methyltransferase K03218 23S rRNA (guanosine2251-2'-O)-methyltransferase [EC:2.1.1.185]
g001023 eoj:ECO26_4372 multidrug efflux system protein K03296 hydrophobic/amphiphilic exporter-1 (mainly G- bacteria), HAE1 family
g001027 ebd:ECBD_0789 alanine racemase domain protein K06997
g001029 ekf:KO11_08580 putative transporter protein
g001030 ecw:EcE24377A_0498 DNA-binding transcriptional repressor AcrR K03577 TetR/AcrR family transcriptional regulator, acrAB operon repressor
g001035 ecm:EcSMS35_0740 path:ecm00020 ecm:sucC ko:K01903 ec:6.2.1.5 succinyl-CoA synthetase subunit beta K01903 succinyl-CoA synthetase beta subunit [EC:6.2.1.5]
g001037 elo:EC042_0858 path:elo00780 elo:bioB ko:K01012 ec:2.8.1.6 biotin synthetase K01012 biotin synthase [EC:2.8.1.6]
g001038 eum:ECUMN_1179 path:eum02020 eum:torA ko:K07811 ec:1.7.2.3 trimethylamine N-oxide (TMAO) reductase I, catalytic subunit K07811 trimethylamine-N-oxide reductase (cytochrome c) 1 [EC:1.7.2.3]
g001040 eum:ECUMN_1240 ribosomal-protein-S5-alanine N-acetyltransferase K03790 ribosomal-protein-alanine N-acetyltransferase [EC:2.3.1.128]
g001072 elo:EC042_2562 cell division protein
g001079 eum:ECUMN_3217 path:eum00230 eum:yqeA ko:K00926 ec:2.7.2.2 carbamate kinase K00926 carbamate kinase [EC:2.7.2.2]
g001082 eum:ECUMN_3693 path:eum00250 eum:gltD ko:K00266 ec:1.4.1.14 ec:1.4.1.13 glutamate synthase subunit beta K00266 glutamate synthase (NADPH/NADH) small chain [EC:1.4.1.13 1.4.1.14]
g001083 elo:EC042_3614 ABC transporter ATP-binding protein K06158 ATP-binding cassette, subfamily F, member 3
g001112 eln:NRG857_00885 path:eln00900 ko:K00099 ec:1.1.1.267 1-deoxy-D-xylulose 5-phosphate reductoisomerase K00099 1-deoxy-D-xylulose-5-phosphate reductoisomerase [EC:1.1.1.267]
g001144 elo:EC042_2083 path:elo02020 elo:fliA ko:K02405 RNA polymerase sigma factor for flagellar operon K02405 RNA polymerase sigma factor for flagellar operon FliA
g001161 elo:EC042_2382 path:elo02010 elo:mglA ko:K10542 ec:3.6.3.17 galactose/methyl galactoside ABC transporter, ATP-binding protein K10542 methyl-galactoside transport system ATP-binding protein [EC:3.6.3.17]
g001165 elo:EC042_4495 path:elo00970 elo:lysS ko:K04567 ec:6.1.1.6 lysyl-tRNA synthetase K04567 lysyl-tRNA synthetase, class II [EC:6.1.1.6]
g001167 ebd:ECBD_4174 molybdopterin-guanine dinucleotide biosynthesis protein B K03753 molybdopterin-guanine dinucleotide biosynthesis protein B
g001172 eoc:CE10_3270 path:eoc00040 eoc:kduD ko:K00065 ec:1.1.1.125 2-deoxy-D-gluconate 3-dehydrogenase K00065 2-deoxy-D-gluconate 3-dehydrogenase [EC:1.1.1.125]
g001187 eab:ECABU_c41740 path:eab00052 eab:dgoD ko:K01684 ec:4.2.1.6 galactonate dehydratase K01684 galactonate dehydratase [EC:4.2.1.6]
g001278 ecw:EcE24377A_3547 glycosyl hydrolase K03931 putative isomerase
g001305 ecw:EcE24377A_4917 protein FimH K07350 minor fimbrial subunit
g001311 ekf:KO11_20675 carbon starvation protein A K06200 carbon starvation protein
g001316 ecf:ECH74115_0948 ATP-dependent DNA helicase DinG K03722 ATP-dependent DNA helicase DinG [EC:3.6.4.12]
g001364 ebd:ECBD_1004 NADH dehydrogenase (ubiquinone) 30 kDa subunit K15830 formate hydrogenlyase subunit 5
g001380 eab:ECABU_c36390 path:eab03010 eab:rpsI ko:K02996 30S ribosomal protein S9 K02996 small subunit ribosomal protein S9
g001393 eko:EKO11_3412 lipoprotein K07286 uncharacterized lipoprotein
g001404 ecl:EcolC_3865 elongation factor P K02356 elongation factor P
g001408 elr:ECO55CA74_00305 DNA polymerase II K02336 DNA polymerase II [EC:2.7.7.7]
g001409 ecv:APECO1_1323 phosphotransferase K07024
g001434 elx:CDCO157_0151 path:elx00550 elx:mrcB ko:K05365 ec:3.4.-.- ec:2.4.1.129 penicillin-binding protein 1b K05365 penicillin-binding protein 1B [EC:2.4.1.129 3.4.-.-]
g001444 ecw:EcE24377A_1804 acid shock protein
g001445 ekf:KO11_14635 path:ekf00230 ekf:add ko:K01488 ec:3.5.4.4 adenosine deaminase K01488 adenosine deaminase [EC:3.5.4.4]
g001463 elo:EC042_2457 path:elo02020 ko:K07676 ec:2.7.13.3 two-component system sensor kinase K07676 two-component system, NarL family, sensor histidine kinase RcsD [EC:2.7.13.3]
g001469 elr:ECO55CA74_14575 putative sulfate transport protein CysZ K06203 CysZ protein
g001494 elr:ECO55CA74_20460 inner membrane protein
g001508 ecok:ECMDS42_3226 path:ecok00521 ecok:rffG ko:K01710 ec:4.2.1.46 dTDP-glucose 4,6-dehydratase K01710 dTDP-glucose 4,6-dehydratase [EC:4.2.1.46]
g001509 ebd:ECBD_4178 proline dipeptidase K01271 Xaa-Pro dipeptidase [EC:3.4.13.9]
g001531 elr:ECO55CA74_04505 path:elr02010 elr:modC ko:K02017 ec:3.6.3.29 molybdate transporter ATP-binding protein K02017 molybdate transport system ATP-binding protein [EC:3.6.3.29]
g001538 elr:ECO55CA74_05160 cyclic diguanylate phosphodiesterase
g001547 ecl:EcolC_2514 Maf-like protein
g001558 ecy:ECSE_1500 cytochrome b561 K12262 cytochrome b561
g001565 esl:O3K_10240 TMAO reductase III (TorYZ), cytochrome c-type subunit TorY K07821 trimethylamine-N-oxide reductase (cytochrome c) 2, cytochrome c-type subunit TorY
g001600 ekf:KO11_11595 assembly protein for periplasmic nitrate reductase K02570 periplasmic nitrate reductase NapD
g001646 eum:ECUMN_4551 path:eum00051 ko:K02813 ec:2.7.1.69 sorbose-specific phosphotransferase enzyme IIB component (PTS system) K02813 PTS system, sorbose-specific IIB component [EC:2.7.1.69]
g001658 elr:ECO55CA74_05110 path:elr00620 ko:K00656 ec:2.3.1.54 pyruvate-formate lyase K00656 formate C-acetyltransferase [EC:2.3.1.54]
g001662 eab:ECABU_c45000 path:eab03010 eab:rplJ ko:K02864 50S ribosomal protein L10 K02864 large subunit ribosomal protein L10
g001664 ecr:ECIAI1_4233 path:ecr00270 ecr:metA ko:K00651 ec:2.3.1.46 homoserine O-succinyltransferase K00651 homoserine O-succinyltransferase [EC:2.3.1.46]
g001670 ebd:ECBD_2622 path:ebd00633 ko:K06281 ec:1.12.99.6 hydrogenase 1 large subunit K06281 hydrogenase large subunit [EC:1.12.99.6]
g001674 ecr:ECIAI1_1802 nucleotide excision repair endonuclease K05984 excinuclease Cho [EC:3.1.25.-]
g001709 ekf:KO11_06010 path:ekf02020 ekf:crp ko:K10914 DNA-binding transcriptional dual regulator Crp K10914 CRP/FNR family transcriptional regulator, cyclic AMP receptor protein
g001712 ecr:ECIAI1_0027 path:ecr00970 ecr:ileS ko:K01870 ec:6.1.1.5 isoleucyl-tRNA synthetase K01870 isoleucyl-tRNA synthetase [EC:6.1.1.5]
g001713 ecy:ECSE_4053 path:ecy00280 ko:K00826 ec:2.6.1.42 branched-chain amino acid aminotransferase K00826 branched-chain amino acid aminotransferase [EC:2.6.1.42]
g001714 esl:O3K_20990 path:esl00010 esl:aceF ko:K00627 ec:2.3.1.12 pyruvate dehydrogenase dihydrolipoyltransacetylase K00627 pyruvate dehydrogenase E2 component (dihydrolipoamide acetyltransferase) [EC:2.3.1.12]
g001742 esl:O3K_13570 path:esl00620 ko:K03778 ec:1.1.1.28 D-lactate dehydrogenase K03778 D-lactate dehydrogenase [EC:1.1.1.28]
g001743 esl:O3K_12225 path:esl00760 esl:pntB ko:K00325 ec:1.6.1.2 pyridine nucleotide transhydrogenase K00325 NAD(P) transhydrogenase subunit beta [EC:1.6.1.2]
g001744 ecx:EcHS_A4327 multidrug resistance protein MdtN K15549 multidrug resistance protein MdtN
g001761 ecl:EcolC_1365 path:ecl00190 ko:K00331 ec:1.6.5.3 NADH dehydrogenase subunit B K00331 NADH-quinone oxidoreductase subunit B [EC:1.6.5.3]
g001808 esl:O3K_06580 GTPase Era K03595 GTP-binding protein Era
g001811 esl:O3K_03405 LysR family transcriptional regulator
g001813 ekf:KO11_05465 RNA polymerase factor sigma-32 K03089 RNA polymerase sigma-32 factor
g001901 ecl:EcolC_3462 path:ecl02010 ecl:metQ ko:K02073 DL-methionine transporter substrate-binding subunit K02073 D-methionine transport system substrate-binding protein
g001931 ecr:ECIAI1_0347 DNA-binding transcriptional activator MhpR K05818 IclR family transcriptional regulator, mhp operon transcriptional activator
g001940 eso:O3O_02040 regulator of BasS activity, membrane protein
g001947 ekf:KO11_22810 peptidase PmbA K03592 PmbA protein
g001969 ecr:ECIAI1_4365 lysine/cadaverine antiporter K03757 cadaverine:lysine antiporter
g001970 ekf:KO11_03120 path:ekf00630 ekf:fdoH ko:K00124 formate dehydrogenase-O, iron-sulfur subunit K00124 formate dehydrogenase, beta subunit
g001977 eab:ECABU_c37130 path:eab00230 eab:rpoA ko:K03040 ec:2.7.7.6 DNA-directed RNA polymerase subunit alpha K03040 DNA-directed RNA polymerase subunit alpha [EC:2.7.7.6]
g001978 ekf:KO11_05320 putative oxidoreductase K07007
g001982 ekf:KO11_03385 path:ekf00290 ekf:ilvB ko:K01652 ec:2.2.1.6 acetolactate synthase catalytic subunit K01652 acetolactate synthase I/II/III large subunit [EC:2.2.1.6]
g001983 esl:O3K_00045 putative DNA-binding transcriptional regulator
g001984 ekf:KO11_03520 sugar phosphate phosphatase K07024
g001989 ekf:KO11_20140 path:ekf00020 ekf:sdhD ko:K00242 succinate dehydrogenase cytochrome b556 small membrane subunit K00242 succinate dehydrogenase membrane anchor subunit
g002016 ekf:KO11_20025 nicotinamide riboside transporter PnuC K03811 nicotinamide mononucleotide transporter
g002038 esl:O3K_08995 path:esl00052 ko:K00094 ec:1.1.1.251 galactitol-1-phosphate dehydrogenase K00094 galactitol-1-phosphate 5-dehydrogenase [EC:1.1.1.251]
g002040 ekf:KO11_20150 path:ekf00020 ekf:gltA ko:K01647 ec:2.3.3.1 type II citrate synthase K01647 citrate synthase [EC:2.3.3.1]
g002041 ecy:ECSE_2523 path:ecy00130 ko:K08680 ec:4.2.99.20 acyl-CoA thioester hydrolase YfbB K08680 2-succinyl-6-hydroxy-2,4-cyclohexadiene-1-carboxylate synthase [EC:4.2.99.20]
g002049 ekf:KO11_06575 path:ekf00520 ekf:nanA ko:K01639 ec:4.1.3.3 N-acetylneuraminate lyase K01639 N-acetylneuraminate lyase [EC:4.1.3.3]
g002052 eoh:ECO103_0760 path:eoh00040 eoh:ybhC ko:K01051 ec:3.1.1.11 pectinesterase K01051 pectinesterase [EC:3.1.1.11]
g002129 ekf:KO11_23330 putative transcriptional regulator
g002194 ecr:ECIAI1_3927 DNA-binding transcriptional regulator AsnC K03718 Lrp/AsnC family transcriptional regulator, regulator for asnA, asnC and gidA
g002200 esl:O3K_05435 sulfur acceptor protein CsdL
g002231 ekf:KO11_20635 alkyl hydroperoxide reductase subunit C K03386 peroxiredoxin (alkyl hydroperoxide reductase subunit C) [EC:1.11.1.15]
g002245 ekf:KO11_19825 Inner membrane protein ybhQ
g002292 eko:EKO11_2093 FeS assembly ATPase SufC K09013 Fe-S cluster assembly ATP-binding protein
g002294 ekf:KO11_13140 path:ekf02010 ekf:yecC ko:K10010 ec:3.6.3.- putative amino-acid ABC transporter ATP-binding protein YecC K10010 cystine transport system ATP-binding protein [EC:3.6.3.-]
g002308 ekf:KO11_12095 transcriptional repressor RcnR to maintain nickel and cobalt homeostasis
g002310 ebd:ECBD_1414 path:ebd00051 ko:K12660 ec:4.1.2.- aldolase K12660 2-dehydro-3-deoxy-L-rhamnonate aldolase [EC:4.1.2.-]
g002313 ecr:ECIAI1_3792 path:ecr00540 ecr:waaF ko:K02843 ec:2.4.-.- ADP-heptose:LPS heptosyltransferase II K02843 heptosyltransferase II [EC:2.4.-.-]
g002317 ecr:ECIAI1_3717 putative outer membrane lipoprotein
g002453 ebr:ECB_00895 outer-membrane lipoprotein carrier protein K03634 outer membrane lipoprotein carrier protein
g002475 ekf:KO11_14640 path:ekf00270 ekf:malY ko:K14155 ec:4.4.1.8 bifunctional beta-cystathionase and regulator of maltose regulon K14155 cystathione beta-lyase [EC:4.4.1.8]
g002492 ecy:ECSE_0206 putative biotin synthesis protein
g002517 ecy:ECSE_3158 flavodoxin FldB K03840 flavodoxin II
g002526 ekf:KO11_06300 peptide deformylase K01462 peptide deformylase [EC:3.5.1.88]
g002527 ecy:ECSE_3630 path:ecy00860 ecy:cysG ko:K02302 ec:4.99.1.4 ec:1.3.1.76 ec:2.1.1.107 siroheme synthase K02302 uroporphyrin-III C-methyltransferase / precorrin-2 dehydrogenase / sirohydrochlorin ferrochelatase [EC:2.1.1.107 1.3.1.76 4.99.1.4]
g002533 ecy:ECSE_4198 2-keto-3-deoxygluconate permease K02526 2-keto-3-deoxygluconate permease
g002541 ecy:ECSE_4589 type-1 fimbrial chaperone FimC K07346 fimbrial chaperone protein
g002549 ekf:KO11_19690 manganese transport regulator MntR K11924 DtxR family transcriptional regulator, manganese transport regulator
g002550 ecy:ECSE_0895 putative dehydrogenase
g002598 esm:O3M_10530 tail assembly protein I
g002608 ecy:ECSE_2116 path:ecy02030 ko:K03414 chemotaxis regulator CheZ K03414 chemotaxis protein CheZ
g002609 ecy:ECSE_2147 path:ecy02020 ko:K07782 DNA-binding transcriptional activator SdiA K07782 LuxR family transcriptional regulator
g002631 ekf:KO11_12710 Toxin yoeB
g002690 ecy:ECSE_3046 putative glucarate dehydratase K13918 glucarate dehydratase-related protein
g002691 ecr:ECIAI1_2897 putative D-glucarate transporter K03535 MFS transporter, ACS family, glucarate transporter
g002698 esl:O3K_04855 arginine exporter protein K06895 L-lysine exporter family protein LysE/ArgO
g002703 esl:O3K_03360 threonine/serine transporter TdcC K03838 threonine transporter
g002705 ekf:KO11_06085 path:ekf04122 ekf:yheL ko:K07237 sulfur transfer complex subunit TusB K07237 tRNA 2-thiouridine synthesizing protein B
g002707 ecy:ECSE_3802 path:ecy00500 ecy:bcsA ko:K00694 ec:2.4.1.12 cellulose synthase catalytic subunit K00694 cellulose synthase (UDP-forming) [EC:2.4.1.12]
g002710 ecy:ECSE_3915 path:ecy03410 ko:K10563 ec:4.2.99.18 ec:3.2.2.23 formamidopyrimidine-DNA glycosylase K10563 formamidopyrimidine-DNA glycosylase [EC:3.2.2.23 4.2.99.18]
g002716 ecr:ECIAI1_4220 path:ecr00230 ecr:purD ko:K01945 ec:6.3.4.13 phosphoribosylamine--glycine ligase K01945 phosphoribosylamine--glycine ligase [EC:6.3.4.13]
g002726 ecr:ECIAI1_4584 path:ecr03440 ecr:dnaT ko:K02317 primosomal protein DnaI K02317 DNA replication protein DnaT
g002734 ecy:ECSE_0768 putative transport protein K03305 proton-dependent oligopeptide transporter, POT family
g002836 ese:ECSF_1428 multiple antibiotic resistance protein K13632 AraC family transcriptional regulator, multiple antibiotic resistance protein MarA
g002844 ese:ECSF_2041 path:ese03410 ko:K01151 ec:3.1.21.2 endonuclease IV K01151 deoxyribonuclease IV [EC:3.1.21.2]
g002845 ese:ECSF_2066 putative ATP-dependent helicase
g002859 ese:ECSF_2964 path:ese00053 ko:K01708 ec:4.2.1.42 galactarate dehydratase K01708 galactarate dehydratase [EC:4.2.1.42]
g002862 ese:ECSF_3217 path:ese00550 ko:K05366 ec:3.4.-.- ec:2.4.1.- peptidoglycan synthetase K05366 penicillin-binding protein 1A [EC:2.4.1.- 3.4.-.-]
g002871 ese:ECSF_3895 path:ese00130 ko:K03181 ec:4.1.3.40 chorismate lyase K03181 chorismate--pyruvate lyase [EC:4.1.3.40]
g002881 ese:ECSF_0414 putative lipoprotein K09914 putative lipoprotein
g002893 eab:ECABU_c12780 glutaredoxin K03675 glutaredoxin 2
g002904 ese:ECSF_1239 path:ese00260 ko:K01696 ec:4.2.1.20 tryptophan synthase beta subunit K01696 tryptophan synthase beta chain [EC:4.2.1.20]
g002909 eab:ECABU_c19920 path:eab02060 eab:celC ko:K02759 ec:2.7.1.69 PTS system protein K02759 PTS system, cellobiose-specific IIA component [EC:2.7.1.69]
g002916 ese:ECSF_1903 putative amino acid transport protein
g002921 ese:ECSF_2032 path:ese02010 ko:K10540 methyl-galactoside ABC transporter substrate binding component K10540 methyl-galactoside transport system substrate-binding protein
g002935 ese:ECSF_2503 putative two-component transcriptional regulator K12266 anaerobic nitric oxide reductase transcription regulator
g002936 ese:ECSF_2552 path:ese00920 ko:K00381 ec:1.8.1.2 sulfite reductase alpha subunit K00381 sulfite reductase (NADPH) hemoprotein beta-component [EC:1.8.1.2]
g002949 eab:ECABU_c03890 organophosphate reductase K06221 2,5-diketo-D-gluconate reductase A [EC:1.1.1.274]
g002954 ese:ECSF_3187 para-aminobenzoate synthetase component II
g002955 ese:ECSF_3211 path:ese00400 ko:K00891 ec:2.7.1.71 shikimate kinase I K00891 shikimate kinase [EC:2.7.1.71]
g002956 ese:ECSF_3212 putative transport protein K02507 protein transport protein HofQ
g002974 ese:ECSF_0041 carnitine racemase K08299 carnitinyl-CoA dehydratase [EC:4.2.1.-]
g002999 ese:ECSF_0621 ferric uptake regulator K03711 Fur family transcriptional regulator, ferric uptake regulator
g003014 eci:UTI89_C0098 cell division protein FtsW K03588 cell division protein FtsW
g003017 eci:UTI89_C1060 path:eci02020 eci:torC ko:K03532 cytochrome c-type protein TorC K03532 trimethylamine-N-oxide reductase (cytochrome c) 1, cytochrome c-type subunit TorC
g003018 eci:UTI89_C1076 transcriptional regulator YcdC K09017 TetR/AcrR family transcriptional regulator
g003027 ecv:APECO1_118 path:ecv00260 ecv:ycdW ko:K12972 ec:1.1.1.81 ec:1.1.1.79 dehydrogenase K12972 gyoxylate/hydroxypyruvate reductase A [EC:1.1.1.79 1.1.1.81]
g003038 eci:UTI89_C1414 cation transport protein ChaC K07232 cation transport protein ChaC
g003039 ecv:APECO1_358 path:ecv02010 ecv:oppA ko:K15580 periplasmic oligopeptide-binding protein K15580 oligopeptide transport system substrate-binding protein
g003044 eci:UTI89_C1543 DNA topoisomerase I K03168 DNA topoisomerase I [EC:5.99.1.2]
g003046 ecv:APECO1_1860 path:ecv00230 ecv:hpt ko:K00760 ec:2.4.2.8 hypoxanthine-guanine phosphoribosyltransferase K00760 hypoxanthine phosphoribosyltransferase [EC:2.4.2.8]
g003048 eci:UTI89_C1594 DNA-binding transcriptional regulator TyrR K03721 transcriptional regulator of aroF, aroG, tyrA and aromatic amino acid transport
g003056 eci:UTI89_C0168 path:eci02010 eci:fhuD ko:K02016 iron-hydroxamate transporter substrate-binding subunit K02016 iron complex transport system substrate-binding protein
g003060 ecv:APECO1_904 path:ecv00010 ecv:pykA ko:K00873 ec:2.7.1.40 pyruvate kinase K00873 pyruvate kinase [EC:2.7.1.40]
g003062 eci:UTI89_C0191 zinc metallopeptidase RseP K11749 regulator of sigma E protease [EC:3.4.24.-]
g003063 eci:UTI89_C2140 path:eci02040 eci:fliH ko:K02411 flagellar assembly protein H K02411 flagellar assembly protein FliH
g003072 eci:UTI89_C2295 path:eci00340 eci:hisB ko:K01089 ec:3.1.3.15 ec:4.2.1.19 imidazole glycerol-phosphate dehydratase/histidinol phosphatase K01089 imidazoleglycerol-phosphate dehydratase / histidinol-phosphatase [EC:4.2.1.19 3.1.3.15]
g003078 eci:UTI89_C2420 dihydropyrimidine dehydrogenase
g003080 eci:UTI89_C2449 oxidoreductase YeiQ K00540 [EC:1.-.-.-]
g003081 eci:UTI89_C2499 path:eci02020 eci:rcsB ko:K07687 transcriptional regulator RcsB K07687 two-component system, NarL family, captular synthesis response regulator RcsB
g003097 ecv:APECO1_3858 path:ecv00250 ecv:gabT ko:K07250 ec:2.6.1.22 ec:2.6.1.19 4-aminobutyrate aminotransferase K07250 4-aminobutyrate aminotransferase / (S)-3-amino-2-methylpropionate transaminase [EC:2.6.1.19 2.6.1.22]
g003099 eci:UTI89_C3045 multidrug resistance protein A K03543 multidrug resistance protein A
g003100 eci:UTI89_C3094 formate hydrogenlyase transcriptional activator K15836 formate hydrogenlyase transcriptional activator
g003113 eci:UTI89_C3272 purine permease YgfU
g003115 eci:UTI89_C3332 galactose-proton symporter K08137 MFS transporter, SP family, galactose:H+ symporter
g003118 ecv:APECO1_3537 transport of nucleosides, permease protein K03289 MFS transporter, NHS family, nucleoside permease
g003122 ecv:APECO1_3447 DNA-binding transcriptional regulator GlcC K11474 GntR family transcriptional regulator, glc operon transcriptional activator
g003123 ecv:APECO1_3420 oxidoreductase K00540 [EC:1.-.-.-]
g003126 eci:UTI89_C0328 transcriptional regulator YkgD
g003128 eci:UTI89_C3516 path:eci00052 eci:ebgA ko:K12111 ec:3.2.1.23 cryptic beta-D-galactosidase subunit alpha K12111 evolved beta-galactosidase subunit alpha [EC:3.2.1.23]
g003130 ecv:APECO1_3296 path:ecv00052 ecv:agaV ko:K02745 ec:2.7.1.69 PTS system N-acetylgalactosamine-specific transporter subunit IIB K02745 PTS system, N-acetylgalactosamine-specific IIB component [EC:2.7.1.69]
g003131 eci:UTI89_C3585 protease YhbU K08303 putative protease [EC:3.4.-.-]
g003133 eci:UTI89_C3636 lipopolysaccharide transport periplasmic protein LptA K09774 lipopolysaccharide export system protein LptA
g003135 eci:UTI89_C3665 serine endoprotease K04772 serine protease DegQ [EC:3.4.21.-]
g003148 eci:UTI89_C3903 path:eci00010 eci:pckA ko:K01610 ec:4.1.1.49 phosphoenolpyruvate carboxykinase K01610 phosphoenolpyruvate carboxykinase (ATP) [EC:4.1.1.49]
g003149 ecv:APECO1_3056 ferrous iron transport protein B K04759 ferrous iron transport protein B
g003154 eci:UTI89_C4058 path:eci00030 eci:kdgK ko:K00874 ec:2.7.1.45 2-dehydro-3-deoxygluconokinase K00874 2-dehydro-3-deoxygluconokinase [EC:2.7.1.45]
g003161 eci:UTI89_C4303 path:eci02010 eci:rbsD ko:K06726 ec:5.-.-.- D-ribose pyranase K06726 D-ribose pyranase [EC:5.-.-.-]
g003162 eci:UTI89_C4306 path:eci02010 eci:rbsB ko:K10439 D-ribose transporter subunit RbsB K10439 ribose transport system substrate-binding protein
g003166 eci:UTI89_C4429 path:eci00740 eci:fre ko:K05368 ec:1.5.1.41 ec:1.16.1.3 FMN reductase K05368 aquacobalamin reductase / NAD(P)H-flavin reductase [EC:1.16.1.3 1.5.1.41]
g003167 eci:UTI89_C0421 path:eci02020 eci:phoR ko:K07636 ec:2.7.13.3 phosphate regulon sensor protein K07636 two-component system, OmpR family, phosphate regulon sensor histidine kinase PhoR [EC:2.7.13.3]
g003169 eci:UTI89_C0424 permease K11736 proline-specific permease ProY
g003173 ecv:APECO1_2508 path:ecv00330 ecv:argB ko:K00930 ec:2.7.2.8 acetylglutamate kinase K00930 acetylglutamate kinase [EC:2.7.2.8]
g003176 ecv:APECO1_2462 path:ecv00620 ecv:aceB ko:K01638 ec:2.3.3.9 malate synthase K01638 malate synthase [EC:2.3.3.9]
g003178 eci:UTI89_C4593 path:eci00010 eci:pgi ko:K01810 ec:5.3.1.9 glucose-6-phosphate isomerase K01810 glucose-6-phosphate isomerase [EC:5.3.1.9]
g003180 eci:UTI89_C4625 path:eci03030 eci:dnaB ko:K02314 ec:3.6.4.12 replicative DNA helicase K02314 replicative DNA helicase [EC:3.6.4.12]
g003184 eci:UTI89_C0449 nucleotide-binding protein K09767 hypothetical protein
g003185 eci:UTI89_C4705 proline/glycine betaine transporter K03762 MFS transporter, MHS family, proline/betaine transporter
g003186 eci:UTI89_C4762 oligoribonuclease K13288 oligoribonuclease [EC:3.1.-.-]
g003188 eci:UTI89_C4769 N-acetylmuramoyl-L-alanine amidase K01448 N-acetylmuramoyl-L-alanine amidase [EC:3.5.1.28]
g003189 eci:UTI89_C4770 path:eci03430 eci:mutL ko:K03572 DNA mismatch repair protein K03572 DNA mismatch repair protein MutL
g003190 eci:UTI89_C4794 path:eci00053 eci:sgaB ko:K02822 ec:2.7.1.69 PTS system L-ascorbate-specific transporter subunit IIB K02822 PTS system, ascorbate-specific IIB component [EC:2.7.1.69]
g003198 eci:UTI89_C0477 path:eci02010 eci:mdlB ko:K06148 multidrug ABC transporter ATP-binding protein K06148 ATP-binding cassette, subfamily C, bacterial
g003213 eci:UTI89_C5160 DNA repair protein RadA K04485 DNA repair protein RadA/Sms
g003214 eci:UTI89_C0496 path:eci00230 eci:apt ko:K00759 ec:2.4.2.7 adenine phosphoribosyltransferase K00759 adenine phosphoribosyltransferase [EC:2.4.2.7]
g003215 ecz:ECS88_5078 path:ecz00010 ecz:ytjC ko:K15634 ec:5.4.2.1 phosphoglycerate mutase K15634 probable phosphoglycerate mutase [EC:5.4.2.1]
g003216 ecv:APECO1_1934 path:ecv00670 ecv:folA ko:K00287 ec:1.5.1.3 dihydrofolate reductase K00287 dihydrofolate reductase [EC:1.5.1.3]
g003219 eci:UTI89_C0595 path:eci00130 eci:entC ko:K02361 ec:5.4.4.2 isochorismate synthase K02361 isochorismate synthase [EC:5.4.4.2]
g003221 eci:UTI89_C0627 cold shock protein CspE K03704 cold shock protein (beta-ribbon, CspA family)
g003222 eci:UTI89_C0693 path:eci00010 eci:pgm ko:K01835 ec:5.4.2.2 phosphoglucomutase K01835 phosphoglucomutase [EC:5.4.2.2]
g003225 ecv:APECO1_1341 translocation protein TolB K03641 TolB protein
g003226 eci:UTI89_C0775 path:eci00780 eci:bioC ko:K02169 ec:2.1.1.197 biotin biosynthesis protein BioC K02169 malonyl-CoA O-methyltransferase [EC:2.1.1.197]
g003227 ecv:APECO1_1284 SAM-dependent methyltransferase K06970 23S rRNA (adenine1618-N6)-methyltransferase [EC:2.1.1.181]
g003228 ecv:APECO1_1277 outer membrane protein X K11934 outer membrane protein X
g003229 eci:UTI89_C0833 path:eci02010 ko:K13889 hemin-binding lipoprotein K13889 glutathione transport system substrate-binding protein
g003245 eci:UTI89_C1178 path:eci00540 eci:htrB ko:K02517 ec:2.3.1.- lipid A biosynthesis lauroyl acyltransferase K02517 lipid A biosynthesis lauroyl acyltransferase [EC:2.3.1.-]
g003247 eci:UTI89_C1372 path:eci00680 eci:nhaB ko:K03314 sodium/proton antiporter K03314 Na+:H+ antiporter, NhaB family
g003248 eci:UTI89_C1391 dihydroxyacetone kinase subunit M K05881 PTS hybrid protein
g003251 ecv:APECO1_363 dsDNA-mimic protein K09901 hypothetical protein
g003252 eci:UTI89_C0015 glutamate dehydrogenase
g003255 ecz:ECS88_0135 path:ecz00910 ecz:can ko:K01673 ec:4.2.1.1 carbonic anhydrase K01673 carbonic anhydrase [EC:4.2.1.1]
g003256 eci:UTI89_C1622 heat-inducible protein K03668 heat shock protein HslJ
g003262 ecz:ECS88_1591 major fimbrial subunit FmlA K07345 major type 1 subunit fimbrin (pilin)
g003267 eci:UTI89_C1761 dipeptidyl carboxypeptidase II K01284 peptidyl-dipeptidase Dcp [EC:3.4.15.5]
g003268 eci:UTI89_C1767 dehydrogenase K08322 starvation sensing protein RspB [EC:1.1.1.-]
g003270 ecv:APECO1_728 superoxide dismutase K04565 superoxide dismutase, Cu-Zn family [EC:1.15.1.1]
g003272 eci:UTI89_C1927 path:eci00010 eci:celF ko:K01222 ec:3.2.1.86 6-phospho-beta-glucosidase K01222 6-phospho-beta-glucosidase [EC:3.2.1.86]
g003276 eci:UTI89_C2089 path:eci02020 eci:tar ko:K05875 methyl-accepting chemotaxis protein II K05875 methyl-accepting chemotaxis protein II, aspartate sensor receptor
g003277 eci:UTI89_C2091 path:eci02020 eci:cheA ko:K03407 ec:2.7.13.3 chemotaxis protein CheA K03407 two-component system, chemotaxis family, sensor kinase CheA [EC:2.7.13.3]
g003278 ecv:APECO1_943 path:ecv00500 ecv:otsB ko:K01087 ec:3.1.3.12 trehalose-6-phosphate phosphatase K01087 trehalose 6-phosphate phosphatase [EC:3.1.3.12]
g003285 eci:UTI89_C2230 path:eci00860 eci:cobS ko:K02233 ec:2.7.8.26 cobalamin synthase K02233 adenosylcobinamide-GDP ribazoletransferase [EC:2.7.8.26]
g003290 eci:UTI89_C2330 colanic acid biosynthesis protein K13620 putative colanic acid polymerase
g003291 eci:UTI89_C2342 path:eci00240 eci:udk ko:K00876 ec:2.7.1.48 uridine kinase K00876 uridine kinase [EC:2.7.1.48]
g003295 eci:UTI89_C2398 2-component sensor protein K02478 two-component system, LytT family, sensor kinase [EC:2.7.13.3]
g003297 ecv:APECO1_1776 path:ecv03030 ecv:rnhA ko:K03469 ec:3.1.26.4 ribonuclease H K03469 ribonuclease HI [EC:3.1.26.4]
g003308 ecz:ECS88_2574 aminotransferase K14261 alanine-synthesizing transaminase [EC:2.6.1.-]
g003313 ecv:APECO1_4081 path:ecv00230 ecv:purC ko:K01923 ec:6.3.2.6 phosphoribosylaminoimidazole-succinocarboxamide synthase K01923 phosphoribosylaminoimidazole-succinocarboxamide synthase [EC:6.3.2.6]
g003314 eci:UTI89_C2805 path:eci00300 eci:dapA ko:K01714 ec:4.3.3.7 dihydrodipicolinate synthase K01714 4-hydroxy-tetrahydrodipicolinate synthase [EC:4.3.3.7]
g003315 eci:UTI89_C2814 path:eci00240 eci:upp ko:K00761 ec:2.4.2.9 uracil phosphoribosyltransferase K00761 uracil phosphoribosyltransferase [EC:2.4.2.9]
g003316 eci:UTI89_C2850 iron-sulfur cluster assembly protein K13628 iron-sulfur cluster assembly protein
g003317 ecv:APECO1_3995 path:ecv00730 ecv:iscS ko:K04487 ec:2.8.1.7 cysteine desulfurase K04487 cysteine desulfurase [EC:2.8.1.7]
g003318 ecv:APECO1_3958 RNA polymerase sigma factor RpoE K03088 RNA polymerase sigma-70 factor, ECF subfamily
g003319 eci:UTI89_C2903 methyltransferase K03214 RNA methyltransferase, TrmH family [EC:2.1.1.-]
g003321 eci:UTI89_C2941 16S rRNA-processing protein RimM K02860 16S rRNA processing protein RimM
g003335 eci:UTI89_C3115 path:eci00230 eci:surE ko:K03787 ec:3.1.3.5 stationary phase survival protein SurE K03787 5'-nucleotidase [EC:3.1.3.5]
g003343 eci:UTI89_C3270 electron transport protein YgfS
g003344 eci:UTI89_C3309 path:eci00010 eci:pgk ko:K00927 ec:2.7.2.3 phosphoglycerate kinase K00927 phosphoglycerate kinase [EC:2.7.2.3]
g003345 eci:UTI89_C3310 path:eci00750 eci:epd ko:K03472 ec:1.2.1.72 erythrose 4-phosphate dehydrogenase K03472 D-erythrose 4-phosphate dehydrogenase [EC:1.2.1.72]
g003346 eci:UTI89_C3327 path:eci00330 eci:speA ko:K01585 ec:4.1.1.19 arginine decarboxylase K01585 arginine decarboxylase [EC:4.1.1.19]
g003353 eci:UTI89_C3493 path:eci00550 eci:bacA ko:K06153 ec:3.6.1.27 undecaprenyl pyrophosphate phosphatase K06153 undecaprenyl-diphosphatase [EC:3.6.1.27]
g003354 eci:UTI89_C3494 path:eci00790 eci:folB ko:K01633 ec:4.1.2.25 bifunctional dihydroneopterin aldolase/dihydroneopterin triphosphate 2'-epimerase K01633 dihydroneopterin aldolase [EC:4.1.2.25]
g003358 ecv:APECO1_3312 path:ecv00260 ecv:tdcG ko:K01752 ec:4.3.1.17 L-serine dehydratase K01752 L-serine dehydratase [EC:4.3.1.17]
g003359 eab:ECABU_c35680 sterol-binding protein
g003360 eci:UTI89_C3594 path:eci00230 eci:pnp ko:K00962 ec:2.7.7.8 polynucleotide phosphorylase K00962 polyribonucleotide nucleotidyltransferase [EC:2.7.7.8]
g003361 eci:UTI89_C3605 outer membrane protein YhbX
g003364 eci:UTI89_C3681 rod shape-determining protein MreB K03569 rod shape-determining protein MreB and related proteins
g003367 eci:UTI89_C3925 path:eci00920 eci:glpE ko:K02439 ec:2.8.1.1 thiosulfate sulfurtransferase K02439 thiosulfate sulfurtransferase [EC:2.8.1.1]
g003370 ecz:ECS88_3826 path:ecz00500 ecz:glgP ko:K00688 ec:2.4.1.1 glycogen phosphorylase K00688 starch phosphorylase [EC:2.4.1.1]
g003371 eci:UTI89_C3938 path:eci00500 eci:glgA ko:K00703 ec:2.4.1.21 glycogen synthase K00703 starch synthase [EC:2.4.1.21]
g003375 eci:UTI89_C4064 cellulose synthase regulator protein
g003381 ecv:APECO1_2877 electron transport protein YsaA
g003382 ecv:APECO1_2862 path:ecv00450 ecv:selA ko:K01042 ec:2.9.1.1 selenocysteine synthase K01042 L-seryl-tRNA(Ser) seleniumtransferase [EC:2.9.1.1]
g003383 ecv:APECO1_2846 path:ecv03060 ecv:secB ko:K03071 preprotein translocase subunit SecB K03071 preprotein translocase subunit SecB
g003385 ecz:ECS88_4034 path:ecz00260 ecz:kbl ko:K00639 ec:2.3.1.29 2-amino-3-ketobutyrate coenzyme A ligase K00639 glycine C-acetyltransferase [EC:2.3.1.29]
g003389 ecz:ECS88_4099 DNA-binding transcriptional regulator K06871 uncharacterized protein
g003392 eci:UTI89_C4301 regulatory ATPase RavA K03924 MoxR-like ATPase [EC:3.6.3.-]
g003397 eci:UTI89_C4486 path:eci00051 eci:rhaA ko:K01813 ec:5.3.1.14 L-rhamnose isomerase K01813 L-rhamnose isomerase [EC:5.3.1.14]
g003398 eci:UTI89_C4510 path:eci00561 eci:glpK ko:K00864 ec:2.7.1.30 glycerol kinase K00864 glycerol kinase [EC:2.7.1.30]
g003401 eci:UTI89_C0433 nucleoside channel phage T6/colicin K receptor K05517 nucleoside-specific channel-forming protein
g003411 ecz:ECS88_4609 path:ecz00440 ko:K06193 ec:3.11.1.2 alkylphosphonate uptake protein in phosphonate metabolism K06193 phosphonoacetate hydrolase [EC:3.11.1.2]
g003413 ecv:APECO1_1583 path:ecv00190 ecv:cyoE ko:K02301 ec:2.5.1.- protoheme IX farnesyltransferase K02301 protoheme IX farnesyltransferase [EC:2.5.1.-]
g003434 eci:UTI89_C0480 path:eci01040 eci:tesB ko:K10805 ec:3.1.2.- acyl-CoA thioesterase K10805 acyl-CoA thioesterase II [EC:3.1.2.-]
g003437 ecv:APECO1_2083 2-hydroxyglutaryl-CoA dehydratase
g003443 eci:UTI89_C0490 acriflavine resistance protein A K03585 membrane fusion protein
g003452 eci:UTI89_C0551 path:eci00230 eci:purE ko:K01588 ec:5.4.99.18 phosphoribosylaminoimidazole carboxylase catalytic subunit K01588 5-(carboxyamino)imidazole ribonucleotide mutase [EC:5.4.99.18]
g003453 eci:UTI89_C0568 bacteriophage N4 receptor, outer membrane subunit K11739 bacteriophage N4 adsorption protein A
g003454 ecz:ECS88_0058 peptidyl-prolyl cis-trans isomerase SurA K03771 peptidyl-prolyl cis-trans isomerase SurA [EC:5.2.1.8]
g003460 eci:UTI89_C0752 path:eci00010 eci:gpmA ko:K01834 ec:5.4.2.1 phosphoglyceromutase K01834 2,3-bisphosphoglycerate-dependent phosphoglycerate mutase [EC:5.4.2.1]
g003465 eci:UTI89_C0848 DEOR-type transcriptional regulator
g003469 eln:NRG857_04035 leucyl/phenylalanyl-tRNA--protein transferase K00684 leucyl/phenylalanyl-tRNA--protein transferase [EC:2.3.2.6]
g003477 ecp:ECP_0093 path:ecp00471 ecp:murC ko:K01924 ec:6.3.2.8 UDP-N-acetylmuramate--L-alanine ligase K01924 UDP-N-acetylmuramate--alanine ligase [EC:6.3.2.8]
g003488 ecp:ECP_1477 path:ecp00630 ko:K08350 formate dehydrogenase-N subunit gamma K08350 formate dehydrogenase-N, gamma subunit
g003490 ecv:APECO1_754 path:ecv00010 ecv:pykF ko:K00873 ec:2.7.1.40 pyruvate kinase K00873 pyruvate kinase [EC:2.7.1.40]
g003504 ecp:ECP_0250 C-lysozyme inhibitor
g003537 ecp:ECP_3225 path:ecp00052 ko:K02747 PTS system N-acetylgalactosamine-specific transporter subunit IID K02747 PTS system, N-acetylgalactosamine-specific IID component
g003549 ecp:ECP_3612 multidrug efflux system protein MdtE
g003551 ecp:ECP_3749 tRNA guanosine-2'-O-methyltransferase K00556 tRNA (guanosine-2'-O-)-methyltransferase [EC:2.1.1.34]
g003578 eci:UTI89_C4335 thioredoxin K03671 thioredoxin 1
g003579 ecp:ECP_4056 path:ecp00130 ko:K03182 ec:4.1.1.- 3-octaprenyl-4-hydroxybenzoate carboxy-lyase K03182 3-octaprenyl-4-hydroxybenzoate carboxy-lyase UbiD [EC:4.1.1.-]
g003580 ecp:ECP_4228 path:ecp00270 ecp:metH ko:K00548 ec:2.1.1.13 B12-dependent methionine synthase K00548 5-methyltetrahydrofolate--homocysteine methyltransferase [EC:2.1.1.13]
g003595 ecp:ECP_0458 path:ecp02020 ko:K07657 phosphate regulon transcriptional regulatory protein PhoB K07657 two-component system, OmpR family, phosphate regulon response regulator PhoB
g003598 ecp:ECP_0468 path:ecp03060 ecp:secF ko:K03074 preprotein translocase subunit SecF K03074 preprotein translocase subunit SecF
g003602 ecp:ECP_0700 path:ecp00970 ko:K01886 ec:6.1.1.18 glutaminyl-tRNA synthetase K01886 glutaminyl-tRNA synthetase [EC:6.1.1.18]
g003613 ecp:ECP_1527 metabolite transport protein YdfJ K08173 MFS transporter, MHS family, metabolite:H+ symporter
g003618 ecp:ECP_1894 path:ecp00270 ko:K00558 ec:2.1.1.37 DNA cytosine methylase K00558 DNA (cytosine-5-)-methyltransferase [EC:2.1.1.37]
g003621 eab:ECABU_c22860 path:eab00860 eab:cobT ko:K00768 ec:2.4.2.21 nicotinate-nucleotide--dimethylbenzimidazole phosphoribosyltransferase K00768 nicotinate-nucleotide--dimethylbenzimidazole phosphoribosyltransferase [EC:2.4.2.21]
g003627 ecp:ECP_2104 assembly protein K07289 AsmA protein
g003628 ecp:ECP_2171 path:ecp00460 ko:K05349 ec:3.2.1.21 periplasmic beta-glucosidase K05349 beta-glucosidase [EC:3.2.1.21]
g003630 ecp:ECP_2235 thiol:disulfide interchange protein DsbE K02199 cytochrome c biogenesis protein CcmG, thiol:disulfide interchange protein DsbE
g003631 eln:NRG857_11175 path:eln00910 ko:K02569 cytochrome c-type protein NapC K02569 cytochrome c-type protein NapC
g003633 ecp:ECP_2369 N5-glutamine S-adenosyl-L-methionine-dependent methyltransferase K07320 putative adenine-specific DNA-methyltransferase [EC:2.1.1.72]
g003635 ecp:ECP_2392 path:ecp02020 ko:K07786 multidrug resistance protein Y K07786 MFS transporter, multidrug resistance protein Y
g003644 ecp:ECP_2760 path:ecp00010 ecp:eno ko:K01689 ec:4.2.1.11 phosphopyruvate hydratase K01689 enolase [EC:4.2.1.11]
g003645 eab:ECABU_c31250 phosphatidylglycerol-prolipoprotein diacylglyceryl transferase K13292 phosphatidylglycerol:prolipoprotein diacylglycerol transferase [EC:2.-.-.-]
g003648 ecp:ECP_2863 sigma-54-dependent transcriptional regulator YgeV
g003649 ecp:ECP_2914 path:ecp00010 ko:K01624 ec:4.1.2.13 fructose-bisphosphate aldolase K01624 fructose-bisphosphate aldolase, class II [EC:4.1.2.13]
g003676 eab:ECABU_c38710 oxidoreductase
g003697 ecy:ECSE_4029 F0F1 ATP synthase subunit I K02116 ATP synthase protein I
g003702 ecp:ECP_0417 path:ecp00052 ecp:lacZ ko:K01190 ec:3.2.1.23 beta-D-galactosidase K01190 beta-galactosidase [EC:3.2.1.23]
g003704 ese:ECSF_3932 superoxide response regulon regulator SoxS K13631 AraC family transcriptional regulator, transcriptional activator of the superoxide response regulon
g003707 ecp:ECP_4360 path:ecp00330 ko:K01584 ec:4.1.1.19 biodegradative arginine decarboxylase K01584 arginine decarboxylase [EC:4.1.1.19]
g003708 ecp:ECP_4405 ribosome-associated GTPase K06949 ribosome biogenesis GTPase [EC:3.6.1.-]
g003709 eab:ECABU_c48120 path:eab00240 eab:pyrB ko:K00609 ec:2.1.3.2 aspartate carbamoyltransferase K00609 aspartate carbamoyltransferase catalytic subunit [EC:2.1.3.2]
g003736 ecp:ECP_0689 path:ecp00520 ecp:nagA ko:K01443 ec:3.5.1.25 N-acetylglucosamine-6-phosphate deacetylase K01443 N-acetylglucosamine-6-phosphate deacetylase [EC:3.5.1.25]
g003737 ecv:APECO1_67 DNA helicase IV K03658 DNA helicase IV [EC:3.6.4.12]
g003738 ecv:APECO1_76 path:ecv00633 ecv:hyaA ko:K06282 ec:1.12.99.6 hydrogenase 1, small subunit K06282 hydrogenase small subunit [EC:1.12.99.6]
g003740 eab:ECABU_c12910 path:eab02040 eab:flgF ko:K02391 flagellar basal-body rod protein FlgF K02391 flagellar basal-body rod protein FlgF
g003749 ecv:APECO1_305 murein transglycosylase E K08308 membrane-bound lytic murein transglycosylase E [EC:3.2.1.-]
g003756 ecv:APECO1_483 path:ecv02010 ecv:mppA ko:K15580 periplasmic murein peptide-binding protein K15580 oligopeptide transport system substrate-binding protein
g003782 ecv:APECO1_1121 path:ecv00340 ecv:hisA ko:K01814 ec:5.3.1.16 1-(5-phosphoribosyl)-5-[(5-phosphoribosylamino)methylideneamino] imidazole-4-carboxamide isomerase K01814 phosphoribosylformimino-5-aminoimidazole carboxamide ribotide isomerase [EC:5.3.1.16]
g003784 ecv:APECO1_1165 path:ecv02020 ecv:yegN ko:K07788 multidrug efflux system subunit MdtB K07788 RND superfamily, multidrug transport protein MdtB
g003787 ecz:ECS88_2324 outer membrane lipoprotein K13694 lipoprotein Spr
g003788 ecv:APECO1_4328 path:ecv00130 ecv:ubiG ko:K00568 ec:2.1.1.64 ec:2.1.1.222 3-demethylubiquinone-9 3-methyltransferase K00568 2-polyprenyl-6-hydroxyphenyl methylase / 3-demethylubiquinone-9 3-methyltransferase [EC:2.1.1.222 2.1.1.64]
g003789 ecv:APECO1_4325 path:ecv00230 ecv:nrdB ko:K00526 ec:1.17.4.1 ribonucleotide-diphosphate reductase subunit beta K00526 ribonucleoside-diphosphate reductase beta chain [EC:1.17.4.1]
g003798 ecv:APECO1_3990 stationary phase inducible protein CsiE
g003811 ecv:APECO1_3726 FucR family transcriptional regulator K02430 DeoR family transcriptional regulator, L-fucose operon activator
g003817 ecv:APECO1_3287 path:ecv00052 ecv:agaD ko:K10986 PTS system N-acetylgalactosamine-specific transporter subunit IID K10986 PTS system, galactosamine-specific IID component
g003818 ecv:APECO1_3271 protease
g003826 eab:ECABU_c40540 membrane protein YibP
g003827 ecv:APECO1_2813 path:ecv00230 ecv:gmk ko:K00942 ec:2.7.4.8 guanylate kinase K00942 guanylate kinase [EC:2.7.4.8]
g003829 ecv:APECO1_2767 oxidoreductase
g003831 ecv:APECO1_2711 path:ecv00030 ecv:rbsK ko:K00852 ec:2.7.1.15 ribokinase K00852 ribokinase [EC:2.7.1.15]
g003832 eab:ECABU_c42620 path:eab03018 eab:rho ko:K03628 transcription termination factor Rho K03628 transcription termination factor Rho
g003833 ecv:APECO1_2616 DNase TatD K03424 TatD DNase family protein [EC:3.1.21.-]
g003834 ecv:APECO1_2560 superoxide dismutase K04564 superoxide dismutase, Fe-Mn family [EC:1.15.1.1]
g003837 ecv:APECO1_2504 DNA-binding transcriptional regulator OxyR K04761 LysR family transcriptional regulator, hydrogen peroxide-inducible genes activator
g003847 ecv:APECO1_2234 path:ecv00970 ecv:yjeA ko:K04568 ec:6.1.1.6 lysyl-tRNA synthetase K04568 lysyl-tRNA synthetase, class II [EC:6.1.1.6]
g003848 ecv:APECO1_2213 path:ecv03018 ecv:rnr ko:K12573 ec:3.1.-.- exoribonuclease R K12573 ribonuclease R [EC:3.1.-.-]
g003851 ecv:APECO1_2179 peptidyl-prolyl cis-trans isomerase K03773 FKBP-type peptidyl-prolyl cis-trans isomerase FklB [EC:5.2.1.8]
g003855 ecv:APECO1_2112 FimF protein K07348 minor fimbrial subunit
g003861 ecv:APECO1_1935 glutathione-regulated potassium-efflux system protein KefC K11745 glutathione-regulated potassium-efflux system ancillary protein KefC
g003863 ecz:ECS88_0507 path:ecz00630 ecz:hyi ko:K01816 ec:5.3.1.22 hydroxypyruvate isomerase K01816 hydroxypyruvate isomerase [EC:5.3.1.22]
g003864 ecz:ECS88_0520 path:ecz00230 ecz:ybcF ko:K00926 ec:2.7.2.2 carbamate kinase K00926 carbamate kinase [EC:2.7.2.2]
g003865 ecv:APECO1_1463 path:ecv01053 ecv:entF ko:K02364 ec:2.7.7.- enterobactin synthase subunit F K02364 enterobactin synthetase component F [EC:2.7.7.-]
g003867 ecv:APECO1_1453 path:ecv01053 ecv:entA ko:K00216 ec:1.3.1.28 2,3-dihydroxybenzoate-2,3-dehydrogenase K00216 2,3-dihydro-2,3-dihydroxybenzoate dehydrogenase [EC:1.3.1.28]
g003870 ecv:APECO1_1264 path:ecv02010 ecv:yliA ko:K13892 glutathione transporter ATP-binding protein K13892 glutathione transport system ATP-binding protein
g003871 ecv:APECO1_1236 path:ecv02010 ecv:potI ko:K11074 putrescine ABC transporter membrane protein K11074 putrescine transport system permease protein
g003872 ecv:APECO1_1907 path:ecv00290 ecv:ilvI ko:K01652 ec:2.2.1.6 acetolactate synthase 3 catalytic subunit K01652 acetolactate synthase I/II/III large subunit [EC:2.2.1.6]
g003876 ecv:APECO1_1193 path:ecv00920 ecv:dmsC ko:K07308 anaerobic dimethyl sulfoxide reductase subunit C K07308 anaerobic dimethyl sulfoxide reductase subunit C (DMSO reductase anchor subunit)
g003878 ecv:APECO1_1904 S-adenosyl-methyltransferase MraW K03438 16S rRNA (cytosine1402-N4)-methyltransferase [EC:2.1.1.199]
g003888 ecv:APECO1_192 transcriptional regulator
g003890 ecv:APECO1_215 path:ecv04122 ecv:mnmA ko:K00566 ec:2.8.1.- tRNA-specific 2-thiouridylase MnmA K00566 tRNA-specific 2-thiouridylase [EC:2.8.1.-]
g003897 ecz:ECS88_0130 path:ecz00270 ecz:speE ko:K00797 ec:2.5.1.16 spermidine synthase K00797 spermidine synthase [EC:2.5.1.16]
g003904 ecv:APECO1_606 nitrite extrusion protein 2 K02575 MFS transporter, NNP family, nitrate/nitrite transporter
g003905 ecz:ECS88_1580 glutamate:gamma-aminobutyric acid antiporter
g003908 ecv:APECO1_760 cysteine desulfurase activator complex subunit SufB K09014 Fe-S cluster assembly protein SufB
g003911 ecv:APECO1_846 methionine sulfoxide reductase B K07305 peptide-methionine (R)-S-oxide reductase [EC:1.8.4.12]
g003912 ecz:ECS88_1949 path:ecz02020 ecz:flhD ko:K02403 transcriptional activator FlhD K02403 flagellar transcriptional activator FlhD
g003913 ecv:APECO1_960 path:ecv00270 ecv:yedO ko:K05396 ec:4.4.1.15 D-cysteine desulfhydrase K05396 D-cysteine desulfhydrase [EC:4.4.1.15]
g003924 ecm:EcSMS35_1079 ISL3 family transposase
g003927 ecv:APECO1_1107 DNA gyrase inhibitor K07470 DNA gyrase inhibitor
g003931 ecv:APECO1_4356 path:ecv00910 ecv:napB ko:K02568 citrate reductase cytochrome c-type subunit K02568 cytochrome c-type protein NapB
g003934 ecz:ECS88_2447 phosphodiesterase K07095
g003957 ecv:APECO1_4013 GTP-binding protein EngA K03977 GTP-binding protein
g003958 ecv:APECO1_3980 path:ecv00260 ecv:glyA ko:K00600 ec:2.1.2.1 serine hydroxymethyltransferase K00600 glycine hydroxymethyltransferase [EC:2.1.2.1]
g003959 ecv:APECO1_3967 path:ecv00750 ecv:pdxJ ko:K03474 ec:2.6.99.2 pyridoxine 5'-phosphate synthase K03474 pyridoxine 5-phosphate synthase [EC:2.6.99.2]
g003967 ecz:ECS88_0291 transcriptional regulator
g003974 ecv:APECO1_3451 path:ecv00620 ecv:glcB ko:K01638 ec:2.3.3.9 malate synthase G K01638 malate synthase [EC:2.3.3.9]
g003975 ecv:APECO1_1690 pyridine nucleotide-disulfide oxidoreductase
g003980 ecv:APECO1_1678 path:ecv00260 ecv:betB ko:K00130 ec:1.2.1.8 betaine aldehyde dehydrogenase K00130 betaine-aldehyde dehydrogenase [EC:1.2.1.8]
g003981 eab:ECABU_c36810 acrEF/envCD operon repressor
g003984 ecv:APECO1_3027 path:ecv00500 ecv:glgC ko:K00975 ec:2.7.7.27 glucose-1-phosphate adenylyltransferase K00975 glucose-1-phosphate adenylyltransferase [EC:2.7.7.27]
g003985 ecv:APECO1_2999 path:ecv02010 ecv:livJ ko:K01999 Leu/Ile/Val-binding protein precursor K01999 branched-chain amino acid transport system substrate-binding protein
g003986 ecv:APECO1_2991 path:ecv02010 ecv:ftsX ko:K09811 cell division protein FtsX K09811 cell division transport system permease protein
g003988 ecz:ECS88_3961 path:ecz02010 ecz:dppD ko:K12371 dipeptide transporter ATP-binding subunit K12371 dipeptide transport system ATP-binding protein
g003991 ecv:APECO1_2866 lactaldehyde dehydrogenase K00138 aldehyde dehydrogenase [EC:1.2.1.-]
g003992 ecv:APECO1_2755 path:ecv02020 ecv:dnaA ko:K02313 chromosomal replication initiation protein K02313 chromosomal replication initiator protein
g003993 ecv:APECO1_2694 path:ecv00230 ecv:gppA ko:K01524 ec:3.6.1.40 ec:3.6.1.11 guanosine pentaphosphate phosphohydrolase K01524 exopolyphosphatase / guanosine-5'-triphosphate,3'-diphosphate pyrophosphatase [EC:3.6.1.11 3.6.1.40]
g003997 ecv:APECO1_2536 DNA-binding transcriptional regulator CytR K05499 LacI family transcriptional regulator, repressor for deo operon, udp, cdd, tsx, nupC, and nupG
g003999 ecz:ECS88_4388 transcriptional repressor protein MetJ K03764 transcriptional repressor of met regulon (beta-ribbon, MetJ family)
g004015 ecv:APECO1_2250 path:ecv00250 ecv:aspA ko:K01744 ec:4.3.1.1 aspartate ammonia-lyase K01744 aspartate ammonia-lyase [EC:4.3.1.1]
g004016 ecv:APECO1_2239 path:ecv01110 ecv:ampC ko:K01467 ec:3.5.2.6 beta-lactamase K01467 beta-lactamase [EC:3.5.2.6]
g004017 ecv:APECO1_2203 biofilm stress and motility protein A
g004025 ecv:APECO1_2084 ATPase, activator of (R)-hydroxyglutaryl-CoA dehydratase
g004032 ecv:APECO1_1436 path:ecv00020 ecv:citF ko:K01643 ec:2.8.3.10 ec:4.1.3.6 citrate lyase subunit alpha K01643 citrate lyase subunit alpha / citrate CoA-transferase [EC:4.1.3.6 2.8.3.10]
g004033 ecv:APECO1_1422 rare lipoprotein A K03642 rare lipoprotein A
g004035 ecv:APECO1_1380 path:ecv01120 ecv:fldA ko:K03839 flavodoxin FldA K03839 flavodoxin I
g004038 ecv:APECO1_1219 aquaporin Z K06188 aquaporin Z
g004271 esl:O3K_20925 path:esl02010 ko:K09686 inner membrane transport permease K09686 antibiotic transport system permease protein
g004272 ekf:KO11_15410 putative DNA-binding transcriptional regulator
g004277 eck:EC55989_0147 path:eck02010 eck:fhuB ko:K02015 iron-hydroxamate transporter permease subunit K02015 iron complex transport system permease protein
g004278 ecw:EcE24377A_1794 path:ecw00450 ecw:ynfE ko:K07309 ec:1.97.1.9 anaerobic dimethyl sulfoxide reductase, A subunit YnfE K07309 Tat-targeted selenate reductase subunit YnfE [EC:1.97.1.9]
g004281 ecw:EcE24377A_2023 IS605 family transposase K07491 putative transposase
g004292 ekf:KO11_10725 path:ekf00010 ekf:crr ko:K02777 ec:2.7.1.69 PTS system glucose-specific transporter K02777 PTS system, glucose-specific IIA component [EC:2.7.1.69]
g004293 ecw:EcE24377A_2761 glycine cleavage system transcriptional repressor K03567 glycine cleavage system transcriptional repressor
g004309 ecw:EcE24377A_3307 path:ecw03410 ecw:mutY ko:K03575 ec:3.2.2.- adenine DNA glycosylase K03575 A/G-specific adenine glycosylase [EC:3.2.2.-]
g004320 ecw:EcE24377A_3620 path:ecw00052 ecw:agaB ko:K10984 ec:2.7.1.69 PTS system N-acetylgalactosamine-specific transporter subunit IIB K10984 PTS system, galactosamine-specific IIB component [EC:2.7.1.69]
g004326 ekf:KO11_21900 cytosine permease K10974 cytosine permease
g004335 ecw:EcE24377A_4611 path:ecw03030 ecw:ssb ko:K03111 single-stranded DNA-binding protein K03111 single-strand DNA-binding protein
g004355 ekf:KO11_16805 GTP-binding protein YchF K06942
g004356 ecw:EcE24377A_1389 path:ecw00010 ecw:adhE ko:K04072 ec:1.1.1.1 ec:1.2.1.10 bifunctional acetaldehyde-CoA/alcohol dehydrogenase K04072 acetaldehyde dehydrogenase / alcohol dehydrogenase [EC:1.2.1.10 1.1.1.1]
g004368 ecw:EcE24377A_1919 path:ecw00620 ecw:ppsA ko:K01007 ec:2.7.9.2 phosphoenolpyruvate synthase K01007 pyruvate, water dikinase [EC:2.7.9.2]
g004389 ecr:ECIAI1_2282 path:ecr02010 ecr:ccmB ko:K02194 heme ABC transporter membrane protein K02194 heme exporter protein B
g004410 ecw:EcE24377A_3478 AraC family transcriptional regulator
g004412 ekf:KO11_05980 peptidyl-prolyl cis-trans isomerase A K03767 peptidyl-prolyl cis-trans isomerase A (cyclophilin A) [EC:5.2.1.8]
g004417 ecw:EcE24377A_4550 path:ecw00230 ecw:purH ko:K00602 ec:3.5.4.10 ec:2.1.2.3 bifunctional phosphoribosylaminoimidazolecarboxamide formyltransferase/IMP cyclohydrolase K00602 phosphoribosylaminoimidazolecarboxamide formyltransferase / IMP cyclohydrolase [EC:2.1.2.3 3.5.4.10]
g004419 esl:O3K_23440 multidrug efflux system protein MdtO K15547 multidrug resistance protein MdtO
g004441 ebd:ECBD_1381 path:ebd00190 ko:K00339 ec:1.6.5.3 NADH dehydrogenase subunit J K00339 NADH-quinone oxidoreductase subunit J [EC:1.6.5.3]
g004457 ecl:EcolC_1950 cysteine desulfurase activator complex subunit SufD K09015 Fe-S cluster assembly protein SufD
g004475 ebd:ECBD_3413 membrane-bound lytic murein transglycosylase D K08307 membrane-bound lytic murein transglycosylase D [EC:3.2.1.-]
g004483 ecl:EcolC_4093 path:ecl00010 ecl:glpX ko:K02446 ec:3.1.3.11 fructose 1,6-bisphosphatase II K02446 fructose-1,6-bisphosphatase II [EC:3.1.3.11]
g004484 ecl:EcolC_4267 path:ecl02010 ecl:pstC ko:K02037 phosphate transporter permease PstC K02037 phosphate transport system permease protein
g004501 ecl:EcolC_2494 path:ecl00520 ko:K01207 ec:3.2.1.52 beta-hexosaminidase K01207 beta-N-acetylhexosaminidase [EC:3.2.1.52]
g004502 ebr:ECB_01086 path:ebr00561 ebr:plsX ko:K03621 ec:2.3.1.15 putative glycerol-3-phosphate acyltransferase PlsX K03621 glycerol-3-phosphate acyltransferase PlsX [EC:2.3.1.15]
g004503 ecl:EcolC_2601 TMAO reductase system periplasmic protein TorT K11930 periplasmic protein TorT
g004516 ecl:EcolC_3146 path:ecl00230 ko:K02343 ec:2.7.7.7 DNA polymerase III subunits gamma and tau K02343 DNA polymerase III subunit gamma/tau [EC:2.7.7.7]
g004527 ecl:EcolC_0488 path:ecl00250 ecl:gltB ko:K00265 ec:1.4.1.14 ec:1.4.1.13 glutamate synthase subunit alpha K00265 glutamate synthase (NADPH/NADH) large chain [EC:1.4.1.13 1.4.1.14]
g004590 ecm:EcSMS35_0114 regulatory protein AmpE K03807 AmpE protein
g004593 ecm:EcSMS35_1453 path:ecm02060 ecm:chbB ko:K02760 ec:2.7.1.69 PTS system N,N'-diacetylchitobiose-specific transporter subunit IIB K02760 PTS system, cellobiose-specific IIB component [EC:2.7.1.69]
g004594 ecm:EcSMS35_1479 path:ecm02010 ecm:btuC ko:K06073 vtamin B12-transporter permease K06073 vitamin B12 transport system permease protein
g004595 ecm:EcSMS35_1480 path:ecm00480 ecm:btuE ko:K00432 ec:1.11.1.9 putative glutathione peroxidase K00432 glutathione peroxidase [EC:1.11.1.9]
g004602 ecm:EcSMS35_1870 path:ecm00400 ecm:trpC ko:K13498 ec:5.3.1.24 ec:4.1.1.48 bifunctional indole-3-glycerol phosphate synthase/phosphoribosylanthranilate isomerase K13498 indole-3-glycerol phosphate synthase / phosphoribosylanthranilate isomerase [EC:4.1.1.48 5.3.1.24]
g004622 ecm:EcSMS35_2715 4Fe-4S ferredoxin iron-sulfur binding domain-containing protein
g004629 ecm:EcSMS35_2852 hydrogenase nickel incorporation protein HypB K04652 hydrogenase nickel incorporation protein HypB
g004660 ecm:EcSMS35_3548 quinone oxidoreductase
g004675 ecm:EcSMS35_4117 path:ecm02010 ecm:rbsA ko:K10441 ec:3.6.3.17 D-ribose transporter ATP binding protein K10441 ribose transport system ATP-binding protein [EC:3.6.3.17]
g004725 ecm:EcSMS35_1745 tellurite resistance protein TehB K16868 tellurite methyltransferase [EC:2.1.1.265]
g004726 ecm:EcSMS35_1757 path:ecm00620 ecm:aldA ko:K07248 ec:1.2.1.21 ec:1.2.1.22 aldehyde dehydrogenase A K07248 lactaldehyde dehydrogenase / glycolaldehyde dehydrogenase [EC:1.2.1.22 1.2.1.21]
g004731 ecm:EcSMS35_1893 path:ecm02010 ecm:oppF ko:K10823 oligopeptide ABC transporter ATP-binding protein OppF K10823 oligopeptide transport system ATP-binding protein
g004732 ecm:EcSMS35_1915 path:ecm00910 ecm:narG ko:K00370 ec:1.7.99.4 nitrate reductase 1, alpha subunit K00370 nitrate reductase 1, alpha subunit [EC:1.7.99.4]
g004792 ecm:EcSMS35_3628 FKBP-type peptidyl-prolyl cis-trans isomerase K03772 FKBP-type peptidyl-prolyl cis-trans isomerase FkpA [EC:5.2.1.8]
g004808 ekf:KO11_03730 path:ekf00190 ekf:atpG ko:K02115 ec:3.6.3.14 F0F1 ATP synthase subunit gamma K02115 F-type H+-transporting ATPase subunit gamma [EC:3.6.3.14]
g004840 ecm:EcSMS35_4901 major facilitator transporter
g004842 ebd:ECBD_3015 rRNA large subunit methyltransferase K00783 23S rRNA (pseudouridine1915-N3)-methyltransferase [EC:2.1.1.177]
g004858 elh:ETEC_2344 path:elh00620 ko:K00116 ec:1.1.5.4 malate:quinone oxidoreductase K00116 malate dehydrogenase (quinone) [EC:1.1.5.4]
g004862 ecok:ECMDS42_1522 protease II K01354 oligopeptidase B [EC:3.4.21.83]
g004865 ecd:ECDH10B_1679 Qin prophage; packaging protein
g004869 elh:ETEC_1312 path:elh00900 ko:K00919 ec:2.7.1.148 4-diphosphocytidyl-2-C-methyl-D-erythritol kinase K00919 4-diphosphocytidyl-2-C-methyl-D-erythritol kinase [EC:2.7.1.148]
g004873 ecok:ECMDS42_0435 bacteriophage N4 receptor, inner membrane subunit K11740 bacteriophage N4 adsorption protein B
g004882 ecok:ECMDS42_3660 predicted inner membrane protein
g004883 ekf:KO11_06260 path:ekf03010 ekf:rplQ ko:K02879 50S ribosomal protein L17 K02879 large subunit ribosomal protein L17
g004894 ebd:ECBD_1895 path:ebd03410 ko:K01142 ec:3.1.11.2 exonuclease III K01142 exodeoxyribonuclease III [EC:3.1.11.2]
g004895 elh:ETEC_1665 electron transport complex protein K03614 electron transport complex protein RnfD
g004904 ebd:ECBD_3071 enterobactin/ferric enterobactin esterase K07214 enterochelin esterase and related enzymes
g004908 ecok:ECMDS42_0003 path:ecok00260 ecok:thrB ko:K00872 ec:2.7.1.39 homoserine kinase K00872 homoserine kinase [EC:2.7.1.39]
g004909 eko:EKO11_4153 amino acid permease
g004911 ebd:ECBD_4175 path:ebd00860 ebd:hemG ko:K00230 ec:1.3.5.3 protoporphyrinogen oxidase K00230 menaquinone-dependent protoporphyrinogen oxidase [EC:1.3.5.3]
g004912 ecok:ECMDS42_3185 potassium transporter K03549 KUP system potassium uptake protein
g004916 ecok:ECMDS42_2532 predicted tartrate:succinate antiporter K11106 L-tartrate/succinate antiporter
g004917 ebd:ECBD_0737 aldo-keto reductase
g004919 elh:ETEC_2992 path:elh00051 ko:K01818 ec:5.3.1.25 L-fucose isomerase K01818 L-fucose isomerase [EC:5.3.1.25]
g004920 ebd:ECBD_0109 path:ebd00260 ebd:tdh ko:K00060 ec:1.1.1.103 L-threonine 3-dehydrogenase K00060 threonine 3-dehydrogenase [EC:1.1.1.103]
g004929 ebd:ECBD_1348 path:ebd00130 ko:K03186 ec:4.1.1.- 3-octaprenyl-4-hydroxybenzoate carboxy-lyase K03186 3-octaprenyl-4-hydroxybenzoate carboxy-lyase UbiX [EC:4.1.1.-]
g004933 ebd:ECBD_1561 path:ebd00052 ebd:gatY ko:K08302 ec:4.1.2.40 tagatose-bisphosphate aldolase K08302 tagatose 1,6-diphosphate aldolase GatY/KbaY [EC:4.1.2.40]
g004956 ebd:ECBD_3040 path:ebd02020 ko:K09477 anion transporter K09477 citrate:succinate antiporter
g004957 ebd:ECBD_3136 path:ebd00230 ko:K01589 ec:6.3.4.18 phosphoribosylaminoimidazole carboxylase ATPase subunit K01589 5-(carboxyamino)imidazole ribonucleotide synthase [EC:6.3.4.18]
g004985 ebd:ECBD_2510 path:ebd00061 ko:K00648 ec:2.3.1.180 3-oxoacyl-(acyl carrier protein) synthase III K00648 3-oxoacyl-[acyl-carrier-protein] synthase III [EC:2.3.1.180]
g005011 ebd:ECBD_4244 UDP-N-acetyl-D-mannosaminuronic acid transferase K02852 UDP-N-acetyl-D-mannosaminuronic acid transferase [EC:2.4.1.-]
g005024 ebr:ECB_01252 pseudogene
g005035 ebr:ECB_00019 transcriptional activator NhaR K03717 LysR family transcriptional regulator, transcriptional activator of nhaA
g005038 esl:O3K_20715 path:esl00240 esl:pyrH ko:K09903 ec:2.7.4.22 uridylate kinase K09903 uridylate kinase [EC:2.7.4.22]
g005048 ecr:ECIAI1_2467 putative sodium/bile acid symporter familyprotein K14347 solute carrier family 10 (sodium/bile acid cotransporter), member 7
g005074 ecr:ECIAI1_3890 multidrug efflux system protein MdtL K08163 MFS transporter, DHA1 family, multidrug resistance protein
g005091 ecr:ECIAI1_0475 path:ecr03440 ecr:recR ko:K06187 recombination protein RecR K06187 recombination protein RecR
g005095 ecr:ECIAI1_0764 Regulatory protein CII from bacteriophage origin
g005107 eck:EC55989_1609 DNA-binding transcriptional regulator
g005114 ekf:KO11_14170 path:ekf03010 ekf:rplT ko:K02887 50S ribosomal protein L20 K02887 large subunit ribosomal protein L20
g005122 ecr:ECIAI1_2074 path:ecr00860 ecr:cobU ko:K02231 ec:2.7.7.62 ec:2.7.1.156 adenosylcobinamide kinase/adenosylcobinamide-phosphate guanylyltransferase K02231 adenosylcobinamide kinase / adenosylcobinamide-phosphate guanylyltransferase [EC:2.7.1.156 2.7.7.62]
g005141 ekf:KO11_11610 path:ekf00910 ekf:napH ko:K02574 quinol dehydrogenase membrane component K02574 ferredoxin-type protein NapH
g005145 ecr:ECIAI1_2395 tRNA pseudouridine synthase A K06173 tRNA pseudouridine38-40 synthase [EC:5.4.99.12]
g005154 ecr:ECIAI1_2599 putative sugar ABC transporter membrane protein K02057 simple sugar transport system permease protein
g005170 ecr:ECIAI1_3010 peptide chain release factor 2 K02836 peptide chain release factor 2
g005173 ekf:KO11_07535 path:ekf00230 ekf:nudF ko:K01515 ec:3.6.1.13 ADP-ribose pyrophosphatase NudF K01515 ADP-ribose pyrophosphatase [EC:3.6.1.13]
g005175 ecr:ECIAI1_3316 tRNA pseudouridine synthase B K03177 tRNA pseudouridine55 synthase [EC:5.4.99.25]
g005178 ecr:ECIAI1_3593 path:ecr00564 ecr:ugpQ ko:K01126 ec:3.1.4.46 cytoplasmic glycerophosphodiester phosphodiesterase K01126 glycerophosphoryl diester phosphodiesterase [EC:3.1.4.46]
g005183 ekf:KO11_21805 path:ekf00680 ekf:frmB ko:K01070 ec:3.1.2.12 S-formylglutathione hydrolase K01070 S-formylglutathione hydrolase [EC:3.1.2.12]
g005188 eck:EC55989_4363 lipase
g005214 ecl:EcolC_2807 ribosomal protein S12 methylthiotransferase K14441 ribosomal protein S12 methylthiotransferase [EC:2.-.-.-]
g005242 eab:ECABU_c13020 path:eab03010 eab:rpmF ko:K02911 50S ribosomal protein L32 K02911 large subunit ribosomal protein L32
g005244 ecz:ECS88_1200 Minor tail protein Z (GpZ)
g005246 ecz:ECS88_1283 path:ecz00540 ecz:kdsA ko:K01627 ec:2.5.1.55 2-dehydro-3-deoxyphosphooctonate aldolase K01627 2-dehydro-3-deoxyphosphooctonate aldolase (KDO 8-P synthase) [EC:2.5.1.55]
g005261 ecz:ECS88_0185 path:ecz00564 ecz:cdsA ko:K00981 ec:2.7.7.41 CDP-diglyceride synthase K00981 phosphatidate cytidylyltransferase [EC:2.7.7.41]
g005306 ecz:ECS88_0322 choline transport protein BetT K02168 choline/glycine/proline betaine transport protein
g005307 ecz:ECS88_3485 serine/threonine transporter SstT K07862 serine/threonine transporter
g005308 ecz:ECS88_3678 large-conductance mechanosensitive channel K03282 large conductance mechanosensitive channel
g005317 ecz:ECS88_4172 path:ecz02010 ecz:rbsC ko:K10440 ribose ABC transporter permease K10440 ribose transport system permease protein
g005321 ecz:ECS88_4464 path:ecz02020 ecz:zraS ko:K07709 ec:2.7.13.3 sensor protein ZraS K07709 two-component system, NtrC family, sensor histidine kinase HydH [EC:2.7.13.3]
g005358 ecz:ECS88_1015 curved DNA-binding protein CbpA K05516 curved DNA-binding protein
g005359 ecz:ECS88_1075 DNA damage-inducible protein I K12149 DNA-damage-inducible protein I
g005366 ecz:ECS88_1405 short chain dehydrogenase
g005370 ecz:ECS88_1661 outer membrane porin protein K16140 putative glucuronide porin
g005371 ecz:ECS88_1711 path:ecz00740 ecz:ribC ko:K00793 ec:2.5.1.9 riboflavin synthase subunit alpha K00793 riboflavin synthase [EC:2.5.1.9]
g005397 ecz:ECS88_2376 large extracellular alpha-helical protein K06894
g005400 ecz:ECS88_2454 path:ecz02010 ecz:hisM ko:K10015 histidine/lysine/arginine/ornithine transporter subunit ; membrane component of ABC superfamily K10015 histidine transport system permease protein
g005453 ecz:ECS88_3341 path:ecz03070 ko:K02456 general secretion pathway protein G precursor (epsG-like) K02456 general secretion pathway protein G
g005458 eln:NRG857_16350 path:eln03060 eln:secY ko:K03076 preprotein translocase subunit SecY K03076 preprotein translocase subunit SecY
g005466 ecz:ECS88_0428 path:ecz00190 ecz:cyoA ko:K02297 ec:1.10.3.- cytochrome o ubiquinol oxidase subunit II K02297 cytochrome o ubiquinol oxidase subunit II [EC:1.10.3.-]
g005484 ecz:ECS88_0457 modulator of gene expression, with H-NS K05839 haemolysin expression modulating protein
g005491 ecz:ECS88_0597 outer membrane protease K01355 omptin [EC:3.4.23.49]
g005492 ecz:ECS88_0784 DNA-binding transcriptional regulator
g005574 eum:ECUMN_1217 putative autoagglutination protein K04336 curli production protein
g005590 eum:ECUMN_1380 path:eum00020 eum:icd ko:K00031 ec:1.1.1.42 isocitrate dehydrogenase K00031 isocitrate dehydrogenase [EC:1.1.1.42]
g005610 eum:ECUMN_0174 outer membrane protein assembly factor YaeT K07277 outer membrane protein
g005611 eum:ECUMN_1983 short chain acyl-CoA transferase subunit alpha/beta
g005673 eum:ECUMN_3274 putative ABC-type transport system K16923 energy-coupling factor transport system substrate-specific component
g005674 eum:ECUMN_3277 path:eum02010 ko:K16787 ec:3.6.3.- putative ABC transporter ATP-binding protein K16787 energy-coupling factor transport system ATP-binding protein [EC:3.6.3.-]
g005686 eum:ECUMN_3458 acyl-CoA synthetase K00666 fatty-acyl-CoA synthase [EC:6.2.1.-]
g005703 elo:EC042_3929 path:elo00540 elo:rfaD ko:K03274 ec:5.1.3.20 ADP-L-glycero-D-manno-heptose-6-epimerase K03274 ADP-L-glycero-D-manno-heptose 6-epimerase [EC:5.1.3.20]
g005708 eum:ECUMN_4212 putative DNA-binding transcriptional regulator
g005714 eum:ECUMN_4445 path:eum02010 eum:sbp ko:K02048 sulfate transporter subunit K02048 sulfate transport system substrate-binding protein
g005718 eum:ECUMN_4736 path:eum03010 eum:rplI ko:K02939 50S ribosomal protein L9 K02939 large subunit ribosomal protein L9
g005736 eum:ECUMN_0616 Minor capsid protein C from bacteriophage origin
g005739 eum:ECUMN_0662 path:eum02020 eum:cusC ko:K07796 copper/silver efflux system outer membrane protein CusC K07796 Cu(I)/Ag(I) efflux system outer membrane protein CusC/SilC
g005771 eum:ECUMN_1189 pyrimidine transporter K09016 putative pyrimidine permease RutG
g005847 eum:ECUMN_3168 putative racemase
g005875 eum:ECUMN_3517 cyclic 3',5'-adenosine monophosphate phosphodiesterase K03651 Icc protein
g005877 eum:ECUMN_3811 glutathione-regulated potassium-efflux system protein KefB K11747 glutathione-regulated potassium-efflux system protein KefB
g005878 eum:ECUMN_3812 glutathione-regulated potassium-efflux system ancillary protein KefG K11748 glutathione-regulated potassium-efflux system ancillary protein KefG
g005887 eum:ECUMN_4144 path:eum00540 eum:waaP ko:K02848 ec:2.7.1.- kinase that phosphorylates core heptose of lipopolysaccharide K02848 heptose (I) phosphotransferase [EC:2.7.1.-]
g005896 eum:ECUMN_4549 path:eum00051 ko:K02815 sorbose permease IID component K02815 PTS system, sorbose-specific IID component
g005921 eum:ECUMN_0060 ATP-dependent helicase HepA K03580 ATP-dependent helicase HepA [EC:3.6.4.-]
g005974 elo:EC042_0010 path:elo04122 elo:mog ko:K03831 ec:2.7.7.75 molybdopterin biosynthesis Mog protein K03831 molybdopterin adenylyltransferase [EC:2.7.7.75]
g005977 elo:EC042_1188 path:elo02010 elo:lolE ko:K09808 lipoprotein-releasing system transmembrane protein K09808 lipoprotein-releasing system permease protein
g005979 elo:EC042_1257 PTS-dependent dihydroxyacetone kinase operon regulator (sigma-54 dependent transcriptional regulator) K05880 transcriptional activator for dhaKLM operon
g005993 elo:EC042_1441 putative mandelate racemase/muconate lactonizing family protein
g005999 elo:EC042_1554 ribosomal-protein-serine acetyltransferase K03817 ribosomal-protein-serine acetyltransferase [EC:2.3.1.-]
g006003 elo:EC042_1671 path:elo00240 elo:ydfG ko:K16066 ec:1.1.1.- NADP-dependent L-serine/L-allo-threonine dehydrogenase K16066 malonic semialdehyde reductase [EC:1.1.1.-]
g006005 elo:EC042_1740 voltage-gated ClC-type chloride channel K03281 chloride channel protein, CIC family
g006006 elo:EC042_1858 major facilitator superfamily protein
g006007 elo:EC042_1862 Putative acyl-CoA dehydrogenase
g006010 elo:EC042_1980 putative signal transduction protein
g006011 elo:EC042_2100 path:elo02040 elo:fliI ko:K02412 ec:3.6.3.14 flagellum-specific ATP synthase K02412 flagellum-specific ATP synthase [EC:3.6.3.14]
g006013 elo:EC042_2256 path:elo03430 elo:sbcB ko:K01141 ec:3.1.11.1 exodeoxyribonuclease I K01141 exodeoxyribonuclease I [EC:3.1.11.1]
g006017 elo:EC042_2410 path:elo02010 ko:K13893 ABC transporter substrate-binding protein K13893 microcin C transport system substrate-binding protein
g006027 elo:EC042_2497 path:elo00520 elo:arnC ko:K10012 ec:2.4.2.53 undecaprenyl-phosphate 4-deoxy-4-formamido-l-arabinose transferase K10012 undecaprenyl-phosphate 4-deoxy-4-formamido-L-arabinose transferase [EC:2.4.2.53]
g006033 elo:EC042_2664 path:elo00030 elo:tktB ko:K00615 ec:2.2.1.1 transketolase K00615 transketolase [EC:2.2.1.1]
g006067 elo:EC042_3300 putative alcohol dehydrogenase K08325 NADP-dependent alcohol dehydrogenase [EC:1.1.-.-]
g006070 elo:EC042_3396 putative glutathione S-transferase K07393 putative glutathione S-transferase
g006088 elo:EC042_4155 ATP-dependent DNA helicase K03656 ATP-dependent DNA helicase Rep [EC:3.6.4.12]
g006089 elo:EC042_4173 amino acid permease
g006090 elo:EC042_4217 path:elo03060 elo:tatB ko:K03117 Sec-independent protein translocase protein K03117 sec-independent protein translocase protein TatB
g006091 elo:EC042_0408 putative microcin B17 uptake protein
g006094 elo:EC042_4335 path:elo00250 elo:argH ko:K01755 ec:4.3.2.1 argininosuccinate lyase K01755 argininosuccinate lyase [EC:4.3.2.1]
g006096 elo:EC042_4414 putative general stress response protein
g006110 elo:EC042_4641 putative hydrolase K06925 UPF0079 ATP-binding protein
g006120 ebd:ECBD_3637 path:ebd00030 ko:K01839 ec:5.4.2.7 phosphopentomutase K01839 phosphopentomutase [EC:5.4.2.7]
g006126 elo:EC042_0715 negative modulator of initiation of replication K03645 negative modulator of initiation of replication
g006144 elo:EC042_0965 hydroxylamine reductase K00378 hydroxylamine reductase [EC:1.7.-.-]
g006145 elo:EC042_1126 N-methyl-L-tryptophan oxidase K02846 N-methyl-L-tryptophan oxidase [EC:1.5.3.-]
g006151 elo:EC042_1417 path:elo02010 elo:sapF ko:K12372 peptide ABC transporter ATP-binding protein K12372 dipeptide transport system ATP-binding protein
g006153 elo:EC042_1458 putative signaling protein
g006160 elo:EC042_1638 fimbrial chaperone K07346 fimbrial chaperone protein
g006170 elo:EC042_1931 putative nitroreductase
g006171 elo:EC042_2119 putative phosphohydrolase K06950 uncharacterized protein
g006193 elo:EC042_2255 path:elo00550 elo:dacD ko:K07258 ec:3.4.16.4 penicillin-binding protein 6B K07258 D-alanyl-D-alanine carboxypeptidase (penicillin-binding protein 5/6) [EC:3.4.16.4]
g006200 elo:EC042_2388 colicin I TonB-dependent receptor K16089 outer membrane receptor for ferrienterochelin and colicins
g006233 elo:EC042_3114 path:elo00260 elo:gcvP ko:K00281 ec:1.4.4.2 glycine dehydrogenase K00281 glycine dehydrogenase [EC:1.4.4.2]
g006256 elo:EC042_3453 path:elo03018 elo:deaD ko:K05592 ec:3.6.4.13 ATP-dependent RNA helicase (DEAD-box protein) K05592 ATP-dependent RNA helicase DeaD [EC:3.6.4.13]
g006257 elo:EC042_3458 ribosome-binding factor A K02834 ribosome-binding factor A
g006259 elo:EC042_3534 rod shape-determining protein K03570 rod shape-determining protein MreC
g006262 eab:ECABU_c40760 path:eab03010 eab:rpmB ko:K02902 50S ribosomal protein L28 K02902 large subunit ribosomal protein L28
g006268 elo:EC042_4043 small heat shock protein A K04080 molecular chaperone IbpA
g006308 elo:EC042_0648 ribonuclease I K01169 ribonuclease I (enterobacter ribonuclease) [EC:3.1.27.6]
g006309 elo:EC042_0719 path:elo02020 elo:kdpD ko:K07646 ec:2.7.13.3 two-component sensor kinase K07646 two-component system, OmpR family, sensor histidine kinase KdpD [EC:2.7.13.3]
g006319 elo:EC042_0931 deoxyribose operon repressor K11534 DeoR family transcriptional regulator, deoxyribose operon repressor
g006321 eko:EKO11_1062 electron transport protein HydN K05796 electron transport protein HydN
g006332 eko:EKO11_2242 terminase GpA
g006337 eko:EKO11_2634 calcium/proton exchanger K07300 Ca2+:H+ antiporter
g006338 ekf:KO11_17065 path:ekf00230 ekf:purB ko:K01756 ec:4.3.2.2 adenylosuccinate lyase K01756 adenylosuccinate lyase [EC:4.3.2.2]
g006339 eko:EKO11_2776 putative cytochrome
g006343 ekf:KO11_05705 path:ekf00500 ekf:malQ ko:K00705 ec:2.4.1.25 4-alpha-glucanotransferase K00705 4-alpha-glucanotransferase [EC:2.4.1.25]
g006358 ekf:KO11_23530 putative pyruvate formate lyase activating enzyme
g006362 ekf:KO11_02075 path:ekf03420 ekf:uvrA ko:K03701 excinuclease ABC subunit A K03701 excinuclease ABC subunit A
g006365 eko:EKO11_0543 path:eko03060 ko:K03075 preprotein translocase subunit SecG K03075 preprotein translocase subunit SecG
g006366 eko:EKO11_0108 path:eko00010 ko:K15633 ec:5.4.2.1 phosphoglycerate mutase K15633 2,3-bisphosphoglycerate-independent phosphoglycerate mutase [EC:5.4.2.1]
g006367 eko:EKO11_1340 lipid A biosynthesis lauroyl (or palmitoleoyl) acyltransferase K12974 palmitoleoyl transferase [EC:2.3.1.-]
g006368 ekf:KO11_10910 path:ekf02020 ekf:evgS ko:K07679 ec:2.7.13.3 hybrid sensory histidine kinase in two-component regulatory system with EvgA K07679 two-component system, NarL family, sensor histidine kinase EvgS [EC:2.7.13.3]
g006376 ekf:KO11_12125 putative hydrolase K05521 ADP-ribosylglycohydrolase [EC:3.2.-.-]
g006379 ekf:KO11_12920 putative DMT superfamily transporter inner membrane protein
g006381 ekf:KO11_13405 path:ekf02010 ekf:znuB ko:K09816 high-affinity zinc transporter membrane protein K09816 zinc transport system permease protein
g006384 eko:EKO11_2078 electron transfer flavoprotein subunit alpha/beta
g006401 ekf:KO11_22220 fermentation/respiration switch protein K11750 esterase FrsA [EC:3.1.-.-]
g006404 ekf:KO11_00885 path:ekf03030 ekf:rnhB ko:K03470 ec:3.1.26.4 ribonuclease HII K03470 ribonuclease HII [EC:3.1.26.4]
g006411 ekf:KO11_02150 path:ekf00561 ekf:dgkA ko:K00901 ec:2.7.1.107 diacylglycerol kinase K00901 diacylglycerol kinase (ATP dependent) [EC:2.7.1.107]
g006412 eko:EKO11_4399 path:eko00010 ko:K00850 ec:2.7.1.11 6-phosphofructokinase K00850 6-phosphofructokinase 1 [EC:2.7.1.11]
g006415 ekf:KO11_04140 path:ekf00564 ekf:pldB ko:K01048 ec:3.1.1.5 lysophospholipase L2 K01048 lysophospholipase [EC:3.1.1.5]
g006417 ekf:KO11_07420 path:ekf00561 ekf:ygiH ko:K08591 ec:2.3.1.15 putative glycerol-3-phosphate acyltransferase PlsY K08591 glycerol-3-phosphate acyltransferase PlsY [EC:2.3.1.15]
g006438 eab:ECABU_c01000 cell division protein FtsZ K03531 cell division protein FtsZ
g006452 eab:ECABU_c15010 path:eab00910 eab:narH ko:K00371 ec:1.7.99.4 respiratory nitrate reductase 1 subunit beta K00371 nitrate reductase 1, beta subunit [EC:1.7.99.4]
g006470 eab:ECABU_c21860 path:eab02040 eab:fliT ko:K02423 flagellar biosynthesis K02423 flagellar protein FliT
g006473 eab:ECABU_c00250 path:eab00740 eab:ribF ko:K11753 ec:2.7.7.2 ec:2.7.1.26 riboflavin biosynthesis protein RibF K11753 riboflavin kinase / FMN adenylyltransferase [EC:2.7.1.26 2.7.7.2]
g006479 eab:ECABU_c26280 path:eab00430 eab:ackA ko:K00925 ec:2.7.2.1 acetate/propionate kinase K00925 acetate kinase [EC:2.7.2.1]
g006497 eab:ECABU_c35140 putative membrane protein DedA family
g006498 eab:ECABU_c36020 sugar fermentation stimulation Ner-like protein B K07724 Ner family transcriptional regulator
g006500 eab:ECABU_c39620 MFS transporter
g006501 eab:ECABU_c40100 path:eab02010 eab:xylG ko:K10545 ec:3.6.3.17 D-xylose transport ATP-binding protein XylG K10545 D-xylose transport system ATP-binding protein [EC:3.6.3.17]
g006515 eab:ECABU_c43360 DNA recombination protein RmuC K09760 DNA recombination protein RmuC
g006527 eab:ECABU_c05580 path:eab00860 eab:hemH ko:K01772 ec:4.99.1.1 ferrochelatase K01772 ferrochelatase [EC:4.99.1.1]
g006528 eab:ECABU_c05860 repressor of allantoin and glyoxylate utilization operons K10973 IclR family transcriptional regulator, negative regulator of allantoin and glyoxylate utilization operons
g006529 eab:ECABU_c05990 putative carboxylase
g006538 eab:ECABU_c13460 putative lysogenization regulator K07153 high frequency lysogenization protein
g006543 eab:ECABU_c16090 putative carboxypeptidase K14054 protein MpaA
g006554 eab:ECABU_c19410 oxidoreductase K06911
g006557 eab:ECABU_c21720 path:eab03420 eab:uvrC ko:K03703 excinuclease ABC subunit C K03703 excinuclease ABC subunit C
g006572 eab:ECABU_c29940 formate hydrogenlyase subunit 3 K15828 formate hydrogenlyase subunit 3
g006573 eab:ECABU_c31320 lysophospholipid transporter K08227 MFS transporter, LPLT family, lysophospholipid transporter
g006580 eab:ECABU_c34900 siderophore-interacting protein K07229 ferric-chelate reductase (NADPH) [EC:1.16.1.9]
g006594 eab:ECABU_c46750 path:eab02020 eab:dcuB ko:K07792 anaerobic C4-dicarboxylate transporter DcuB K07792 anaerobic C4-dicarboxylate transporter DcuB
g006604 eab:ECABU_c05610 putative transport protein YbaL K03455 monovalent cation:H+ antiporter-2, CPA2 family
g006606 eab:ECABU_c06940 path:eab00230 eab:holA ko:K02340 ec:2.7.7.7 DNA polymerase III subunit delta K02340 DNA polymerase III subunit delta [EC:2.7.7.7]
g006626 ecv:APECO1_3262 translation initiation factor IF-2 K02519 translation initiation factor IF-2
g006637 ecz:ECS88_1844 DNA-binding transcriptional regulator
g006649 eoj:ECO26_0575 exonuclease
g006653 eab:ECABU_c07960 path:eab00052 eab:galK ko:K00849 ec:2.7.1.6 galactokinase K00849 galactokinase [EC:2.7.1.6]
g006664 eci:UTI89_C4195 path:eci00230 eci:spoT ko:K01139 ec:3.1.7.2 bifunctional (p)ppGpp synthetase II/guanosine-3',5'-bis pyrophosphate 3'-pyrophosphohydrolase K01139 guanosine-3',5'-bis(diphosphate) 3'-pyrophosphohydrolase [EC:3.1.7.2]
g006666 ecz:ECS88_3210 DNA-binding transcriptional regulator
g006669 ecz:ECS88_3174 site-specific tyrosine recombinase XerD K04763 integrase/recombinase XerD
g006673 ecv:APECO1_2164 ABC transporter substrate-binding protein K02058 simple sugar transport system substrate-binding protein
g006711 ecz:ECS88_0379 diguanylate cyclase AdrA
g006714 ecz:ECS88_0273 path:ecz00230 ecz:gpt ko:K00769 ec:2.4.2.22 xanthine-guanine phosphoribosyltransferase K00769 xanthine phosphoribosyltransferase [EC:2.4.2.22]
g006718 ecz:ECS88_3673 DNA protecting protein DprA K04096 DNA processing protein
g006719 eab:ECABU_c37720 FKBP-type peptidyl-prolyl cis-trans isomerase SlyD K03775 FKBP-type peptidyl-prolyl cis-trans isomerase SlyD [EC:5.2.1.8]
g006722 ecz:ECS88_4045 path:ecz00540 ecz:waaG ko:K02844 ec:2.4.1.- glucosyltransferase I K02844 UDP-glucose:(heptosyl)LPS alpha-1,3-glucosyltransferase [EC:2.4.1.-]
g006724 eci:UTI89_C3287 path:eci00010 eci:bglA ko:K01223 ec:3.2.1.86 6-phospho-beta-glucosidase K01223 6-phospho-beta-glucosidase [EC:3.2.1.86]
g006744 eab:ECABU_c39960 path:eab00030 eab:yiaE ko:K00090 ec:1.1.1.215 2-keto-D-gluconate reductase K00090 gluconate 2-dehydrogenase [EC:1.1.1.215]
g006749 eab:ECABU_c16170 fumarate and nitrate reduction regulatory protein K01420 CRP/FNR family transcriptional regulator, anaerobic regulatory protein
g006751 eab:ECABU_c15900 phage shock protein D K03971 phage shock protein D
g006754 eab:ECABU_c14440 putative cytoplasmic protein YcgL K09902 hypothetical protein
g006760 eab:ECABU_c17220 heme-regulated cyclic AMP phosphodiesterase K13243 c-di-GMP-specific phosphodiesterase [EC:3.1.4.52]
g006776 eab:ECABU_c35160 protein YqjC precursor
g006785 eab:ECABU_c46180 path:eab00910 eab:nrfD ko:K04015 formate-dependent nitrite reductase, membrane subunit K04015 protein NrfD
g006800 ecc:c1382 path:ecc00190 ecc:ndh ko:K03885 ec:1.6.99.3 NADH dehydrogenase K03885 NADH dehydrogenase [EC:1.6.99.3]
g006808 eab:ECABU_c12860 path:eab02040 eab:flgA ko:K02386 flagella basal body P-ring formation protein FlgA K02386 flagella basal body P-ring formation protein FlgA
g006817 ecv:APECO1_2253 transcriptional regulator
g006832 eab:ECABU_c44550 inner membrane protein
g006836 ecv:APECO1_2521 path:ecv00561 ecv:gldA ko:K00005 ec:1.1.1.6 glycerol dehydrogenase K00005 glycerol dehydrogenase [EC:1.1.1.6]
g006837 eab:ECABU_c44130 L-rhamnose-proton symporter K02856 L-rhamnose-H+ transport protein
g006838 eab:ECABU_c44800 tRNA (uracil-5-)-methyltransferase K00557 tRNA (uracil-5-)-methyltransferase [EC:2.1.1.35]
g006839 eab:ECABU_c30560 path:eab00053 eab:gudD ko:K01706 ec:4.2.1.40 (D)-glucarate dehydratase 1 K01706 glucarate dehydratase [EC:4.2.1.40]
g006852 eab:ECABU_c29660 path:eab02020 eab:csrA ko:K03563 carbon storage regulator K03563 carbon storage regulator
g006870 eab:ECABU_c04190 path:eab00230 eab:yahI ko:K00926 ec:2.7.2.2 carbamate kinase-like protein YahI K00926 carbamate kinase [EC:2.7.2.2]
g006873 eab:ECABU_c04230 putative cytochrome subunit of dehydrogenase K03329 hypothetical protein
g006877 ecv:APECO1_4448 path:ecv00010 ko:K11645 ec:4.1.2.13 fructose-bisphosphate aldolase K11645 fructose-bisphosphate aldolase, class I [EC:4.1.2.13]
g006880 eci:UTI89_C2320 UDP-glucose lipid carrier transferase K03606 putative colanic acid biosysnthesis UDP-glucose lipid carrier transferase
g006887 ecz:ECS88_3072 path:ecz00051 ecz:fucK ko:K00879 ec:2.7.1.51 L-fuculokinase K00879 L-fuculokinase [EC:2.7.1.51]
g006889 eab:ECABU_c37610 protein chain elongation factor EF-Tu K02358 elongation factor Tu
g006893 ecc:c3411 N-acetylmuramoyl-L-alanine amidase K01448 N-acetylmuramoyl-L-alanine amidase [EC:3.5.1.28]
g006905 ecv:APECO1_1997 path:ecv00230 ecv:deoD ko:K03784 ec:2.4.2.1 purine nucleoside phosphorylase K03784 purine-nucleoside phosphorylase [EC:2.4.2.1]
g006908 eab:ECABU_c00690 path:eab00040 eab:araB ko:K00853 ec:2.7.1.16 L-ribulokinase K00853 L-ribulokinase [EC:2.7.1.16]
g006910 eab:ECABU_c00810 path:eab00290 eab:leuA ko:K01649 ec:2.3.3.13 2-isopropylmalate synthase K01649 2-isopropylmalate synthase [EC:2.3.3.13]
g006921 eab:ECABU_c27990 path:eab00230 eab:purM ko:K01933 ec:6.3.3.1 phosphoribosylaminoimidazole synthetase K01933 phosphoribosylformylglycinamidine cyclo-ligase [EC:6.3.3.1]
g006924 ecc:c3112 alpha-ketoglutarate transporter K03761 MFS transporter, MHS family, alpha-ketoglutarate permease
g006925 eci:UTI89_C2759 short chain dehydrogenase K00540 [EC:1.-.-.-]
g006928 eab:ECABU_c27960 DnaA family protein Hda K10763 DnaA-homolog protein
g006938 ecc:c2750 ecotin K08276 ecotin
g006940 ecv:APECO1_4302 polymyxin B resistance protein PmrD
g006943 eab:ECABU_c26410 path:eab02010 eab:hisJ ko:K10014 histidine-binding periplasmic protein K10014 histidine transport system substrate-binding protein
g006946 eab:ECABU_c27150 putative diguanylate cyclase
g006955 eab:ECABU_c41680 heat shock protein K04081 molecular chaperone IbpB
g006970 eab:ECABU_c38930 path:eab02010 eab:ftsE ko:K09812 cell division ATP-binding membraine protein FtsE K09812 cell division transport system ATP-binding protein
g006971 eci:UTI89_C3907 transcription elongation factor GreB K04760 transcription elongation factor GreB
g006996 eab:ECABU_c29400 NrdI protein K03647 protein involved in ribonucleotide reduction
g006999 ecv:APECO1_1115 antitoxin YefM
g007009 eab:ECABU_c04750 ATP-dependent dsDNA exonuclease K03547 exonuclease SbcD
g007012 eab:ECABU_c04850 path:eab03060 eab:yajC ko:K03210 SecYEG protein translocase auxillary subunit K03210 preprotein translocase subunit YajC
g007014 ecc:c0472 path:ecc02010 ecc:tauA ko:K15551 taurine transporter substrate binding subunit K15551 taurine transport system substrate-binding protein
g007023 ecc:c1971 starvation sensing protein rspA K08323 starvation sensing protein RspA
g007026 eab:ECABU_c17870 twin-arginine leader-binding protein DmsD
g007047 eab:ECABU_c36100 toluene ABC transporter K02065 putative ABC transport system ATP-binding protein
g007049 eci:UTI89_C3667 path:eci00020 eci:mdh ko:K00024 ec:1.1.1.37 malate dehydrogenase K00024 malate dehydrogenase [EC:1.1.1.37]
g007068 ecv:APECO1_2459 IclR family transcriptional regulator K13641 IclR family transcriptional regulator, acetate operon repressor
g007070 ecw:EcE24377A_0907 biofilm formation regulatory protein BssR
g007074 eab:ECABU_c08880 putative transport protein with two RCK domains K07085 putative transport protein
g007075 ecv:APECO1_1329 path:ecv00052 ecv:galE ko:K01784 ec:5.1.3.2 UDP-galactose-4-epimerase K01784 UDP-glucose 4-epimerase [EC:5.1.3.2]
g007083 eab:ECABU_c19690 path:eab00970 eab:pheS ko:K01889 ec:6.1.1.20 phenylalanyl-tRNA synthetase subunit alpha K01889 phenylalanyl-tRNA synthetase alpha chain [EC:6.1.1.20]
g007085 eab:ECABU_c19270 aldehyde ferredoxin oxidoreductase
g007086 eab:ECABU_c18950 transcriptional regulator SlyA K06075 MarR family transcriptional regulator, transcriptional regulator for hemolysin
g007091 eab:ECABU_c19530 path:eab00910 ko:K00313 ec:1.5.5.- FixC-like protein K00313 electron transfer flavoprotein-quinone oxidoreductase [EC:1.5.5.-]
g007094 eab:ECABU_c21100 path:eab00230 eab:purT ko:K08289 ec:2.1.2.2 phosphoribosylglycinamide formyltransferase 2 K08289 phosphoribosylglycinamide formyltransferase 2 [EC:2.1.2.2]
g007109 ecv:APECO1_2111 P pilus assembly protein, pilin FimA K07349 minor fimbrial subunit
g007114 eko:EKO11_3926 path:eko00260 ko:K01079 ec:3.1.3.3 phosphoserine phosphatase SerB K01079 phosphoserine phosphatase [EC:3.1.3.3]
g007115 elr:ECO55CA74_25045 lytic murein transglycosylase K08309 soluble lytic murein transglycosylase [EC:3.2.1.-]
g007116 eum:ECUMN_0002 path:eum00260 eum:thrA ko:K12524 ec:1.1.1.3 ec:2.7.2.4 bifunctional aspartokinase I/homoserine dehydrogenase I K12524 bifunctional aspartokinase / homoserine dehydrogenase 1 [EC:2.7.2.4 1.1.1.3]
g007118 ecv:APECO1_1947 CaiF family transcriptional regulator K08277 transcriptional activator CaiF
g007121 eum:ECUMN_0160 carbohydrate diacid transcriptional activator CdaR K02647 carbohydrate diacid regulator
g007123 ecy:ECSE_4491 path:ecy00053 ecy:ulaA ko:K03475 PTS system ascorbate-specific transporter subunit IIC K03475 PTS system, ascorbate-specific IIC component
g007124 ecc:c5329 path:ecc00010 ecc:fbp ko:K03841 ec:3.1.3.11 fructose-1,6-bisphosphatase K03841 fructose-1,6-bisphosphatase I [EC:3.1.3.11]
g007133 ese:ECSF_4043 path:ese00020 ko:K00245 ec:1.3.99.1 fumarate reductase iron-sulfur subunit K00245 fumarate reductase iron-sulfur subunit [EC:1.3.99.1]
g007136 eoh:ECO103_0062 path:eoh00040 eoh:araD ko:K01786 ec:5.1.3.4 L-ribulose-5-phosphate 4-epimerase K01786 L-ribulose-5-phosphate 4-epimerase [EC:5.1.3.4]
g007137 eum:ECUMN_0109 aromatic amino acid transporter K11734 aromatic amino acid transport protein AroP
g007138 ecv:APECO1_2225 electron transport protein YjeS
g007167 ekf:KO11_22205 path:ekf00330 ekf:proB ko:K00931 ec:2.7.2.11 gamma-glutamyl kinase K00931 glutamate 5-kinase [EC:2.7.2.11]
g007168 eum:ECUMN_0339 putative reductase
g007173 eok:G2583_0466 transport protein K05819 MFS transporter, AAHS family, 3-hydroxyphenylpropionic acid transporter
g007180 ecv:APECO1_1518 metal resistance protein K02069 putative ABC transport system permease protein
g007181 eoc:CE10_0486 path:eoc00230 eoc:allB ko:K01466 ec:3.5.2.5 allantoinase K01466 allantoinase [EC:3.5.2.5]
g007203 eum:ECUMN_0403 putative membrane-associated glycosyltransferase
g007204 ecc:c0535 DJ-1 family protein K03152 4-methyl-5(b-hydroxyethyl)-thiazole monophosphate biosynthesis
g007205 ecl:EcolC_3208 path:ecl00770 ko:K00077 ec:1.1.1.169 2-dehydropantoate 2-reductase K00077 2-dehydropantoate 2-reductase [EC:1.1.1.169]
g007207 ecv:APECO1_1517 thioredoxin K05838 putative thioredoxin
g007208 elo:EC042_0621 ferrienterobactin TonB-dependent receptor (enterobactin outer-membrane receptor) K16089 outer membrane receptor for ferrienterochelin and colicins
g007240 ecm:EcSMS35_0646 carbon-nitrogen family hydrolase
g007243 ecy:ECSE_0883 fructose-6-phosphate aldolase K08313 fructose-6-phosphate aldolase 1 [EC:4.1.2.-]
g007261 elo:EC042_0861 path:elo00780 elo:bioD ko:K01935 ec:6.3.3.3 dethiobiotin synthetase K01935 dethiobiotin synthetase [EC:6.3.3.3]
g007262 ekf:KO11_19865 path:ekf00790 ekf:moaC ko:K03637 molybdenum cofactor biosynthesis protein MoaC K03637 molybdenum cofactor biosynthesis protein C
g007263 elx:CDCO157_0840 path:elx00790 elx:moaD ko:K03636 molybdopterin synthase small subunit K03636 molybdopterin synthase sulfur carrier subunit
g007265 elo:EC042_0886 TetR family transcriptional regulator
g007272 elo:EC042_0955 path:elo02010 elo:artP ko:K10000 ec:3.6.3.- arginine ABC transporter ATP-binding protein K10000 arginine transport system ATP-binding protein [EC:3.6.3.-]
g007278 elo:EC042_0780 path:elo02010 elo:modF ko:K05776 putative molybdenum transport ATP-binding protein (photorepair protein PhrA) K05776 molybdate transport system ATP-binding protein
g007279 eab:ECABU_c09300 leucine-responsive regulatory protein K03719 Lrp/AsnC family transcriptional regulator, leucine-responsive regulatory protein
g007281 eum:ECUMN_1077 ATP-dependent Clp protease ATP-binding subunit K03694 ATP-dependent Clp protease ATP-binding subunit ClpA
g007282 elo:EC042_1003 putative competence-related protein K02238 competence protein ComEC
g007283 ecf:ECH74115_1084 condesin subunit E K03804 chromosome partition protein MukE
g007285 eum:ECUMN_1137 23S rRNA m(2)G2445 methyltransferase K12297 23S rRNA (guanine2445-N2)-methyltransferase / 23S rRNA (guanine2069-N7)-methyltransferase [EC:2.1.1.173 2.1.1.264]
g007286 elo:EC042_1049 path:elo00620 elo:mgsA ko:K01734 ec:4.2.3.3 methylglyoxal synthase K01734 methylglyoxal synthase [EC:4.2.3.3]
g007288 eoc:CE10_0958 path:eoc00970 eoc:asnS ko:K01893 ec:6.1.1.22 asparaginyl tRNA synthetase K01893 asparaginyl-tRNA synthetase [EC:6.1.1.22]
g007289 eab:ECABU_c09700 path:eab00760 eab:pncB ko:K00763 ec:6.3.4.21 nicotinate phosphoribosyltransferase K00763 nicotinate phosphoribosyltransferase [EC:6.3.4.21]
g007291 ecv:APECO1_197 path:ecv02010 ecv:ycfU ko:K09808 outer membrane-specific lipoprotein transporter subunit LolC K09808 lipoprotein-releasing system permease protein
g007292 eum:ECUMN_1297 path:eum00520 eum:ycfX ko:K00884 ec:2.7.1.59 N-acetyl-D-glucosamine kinase K00884 N-acetylglucosamine kinase [EC:2.7.1.59]
g007299 eoc:CE10_1005 protein involved in nickel incorporation into hydrogenase-1 proteins K03618 hydrogenase-1 operon protein HyaF
g007300 eoh:ECO103_1023 path:eoh00190 eoh:appC ko:K00425 ec:1.10.3.- cytochrome bd-II oxidase subunit I K00425 cytochrome d ubiquinol oxidase subunit I [EC:1.10.3.-]
g007301 eok:G2583_1308 periplasmic glucans biosynthesis protein MdoH K03669 membrane glycosyltransferase [EC:2.4.1.-]
g007306 eum:ECUMN_1175 path:eum02020 eum:torS ko:K07647 ec:2.7.13.3 hybrid sensory histidine kinase TorS K07647 two-component system, OmpR family, sensor histidine kinase TorS [EC:2.7.13.3]
g007307 eum:ECUMN_1181 chaperone-modulator protein CbpM
g007321 eum:ECUMN_1478 path:eum00360 eum:dadA ko:K00285 ec:1.4.99.1 D-amino acid dehydrogenase small subunit K00285 D-amino-acid dehydrogenase [EC:1.4.99.1]
g007322 elo:EC042_1281 nitrite extrusion protein K02575 MFS transporter, NNP family, nitrate/nitrite transporter
g007323 elo:EC042_1411 putative signal transduction protein K14051 cyclic di-GMP phosphodiesterase Gmr [EC:3.1.4.52]
g007333 ecc:c1853 potassium-tellurite ethidium and proflavin transporter K03304 tellurite resistance protein
g007335 eoc:CE10_1644 pseudogene
g007340 eum:ECUMN_1776 regulator with hipB K07154 serine/threonine-protein kinase HipA [EC:2.7.11.1]
g007376 ecv:APECO1_847 path:ecv00010 ecv:gapA ko:K00134 ec:1.2.1.12 glyceraldehyde 3-phosphate dehydrogenase A K00134 glyceraldehyde 3-phosphate dehydrogenase [EC:1.2.1.12]
g007379 eok:G2583_2278 transport protein K08169 MFS transporter, DHA2 family, multidrug resistance protein
g007381 ecv:APECO1_984 path:ecv02030 ecv:fliM ko:K02416 flagellar motor switch protein FliM K02416 flagellar motor switch protein FliM
g007384 ecm:EcSMS35_1568 electron transport complex protein RnfG K03612 electron transport complex protein RnfG
g007385 eoc:CE10_1907 dipeptide and tripeptide permease A K03305 proton-dependent oligopeptide transporter, POT family
g007391 eum:ECUMN_2153 path:eum00540 eum:lpxM ko:K02560 ec:2.3.1.- lipid A biosynthesis (KDO)2-(lauroyl)-lipid IVA acyltransferase K02560 lipid A biosynthesis (KDO)2-(lauroyl)-lipid iva acyltransferase [EC:2.3.1.-]
g007393 ecc:c2293 path:ecc02040 ecc:flhA ko:K02400 flagellar biosynthesis protein FlhA K02400 flagellar biosynthesis protein FlhA
g007394 eok:G2583_2347 path:eok00500 eok:otsA ko:K00697 ec:2.4.1.15 Alpha,alpha-trehalose-phosphate synthase (UDP-forming) K00697 trehalose 6-phosphate synthase [EC:2.4.1.15]
g007395 ecv:APECO1_946 path:ecv02010 ecv:araF ko:K10537 L-arabinose-binding periplasmic protein K10537 L-arabinose transport system substrate-binding protein
g007419 ecr:ECIAI1_1691 lysozyme inhibitor
g007423 ecy:ECSE_2347 path:ecy02020 ko:K07799 multidrug efflux system subunit MdtA K07799 putative multidrug efflux transporter MdtA
g007428 elo:EC042_2413 path:elo02010 ko:K13896 ABC transporter ATP-binding protein K13896 microcin C transport system ATP-binding protein
g007429 elo:EC042_2434 path:elo02020 elo:narP ko:K07685 nitrate/nitrite response regulator protein K07685 two-component system, NarL family, nitrate/nitrite response regulator NarP
g007431 ecl:EcolC_1408 path:ecl00564 ecl:glpC ko:K00113 ec:1.1.5.3 sn-glycerol-3-phosphate dehydrogenase subunit C K00113 glycerol-3-phosphate dehydrogenase subunit C [EC:1.1.5.3]
g007432 ebd:ECBD_1408 NUDIX hydrolase K12944 nucleoside triphosphatase [EC:3.6.1.-]
g007433 elo:EC042_2539 putative C4-dicarboxylate anaerobic transporter
g007437 eum:ECUMN_2722 nucleoside (except guanosine) transporter K11535 nucleoside transport protein
g007441 ecv:APECO1_4003 path:ecv00270 ecv:sseA ko:K01011 ec:2.8.1.2 ec:2.8.1.1 3-mercaptopyruvate sulfurtransferase K01011 thiosulfate/3-mercaptopyruvate sulfurtransferase [EC:2.8.1.1 2.8.1.2]
g007442 elo:EC042_2756 flavohemoprotein K05916 nitric oxide dioxygenase [EC:1.14.12.17]
g007443 elo:EC042_2765 RpiR-family transcriptional regulator
g007450 elo:EC042_2367 penicillin-binding protein 7 K07262 D-alanyl-D-alanine endopeptidase (penicillin-binding protein 7) [EC:3.4.21.-]
g007453 eum:ECUMN_2484 DNA-binding transcriptional regulator GalS K02529 LacI family transcriptional regulator
g007454 ecm:EcSMS35_2315 path:ecm00051 ecm:fruK ko:K00882 ec:2.7.1.56 1-phosphofructokinase K00882 1-phosphofructokinase [EC:2.7.1.56]
g007456 ecp:ECP_2308 path:ecp00130 ko:K02551 ec:2.2.1.9 2-succinyl-5-enolpyruvyl-6-hydroxy-3-cyclohexene-1-carboxylate synthase K02551 2-succinyl-5-enolpyruvyl-6-hydroxy-3-cyclohexene-1-carboxylate synthase [EC:2.2.1.9]
g007463 eci:UTI89_C2744 cell division protein ZipA K03528 cell division protein ZipA
g007464 eum:ECUMN_2742 path:eum00270 eum:cysM ko:K12339 ec:2.5.1.47 cysteine synthase B K12339 cysteine synthase B [EC:2.5.1.47]
g007479 elo:EC042_2776 sigma-E factor negative regulator K03597 sigma-E factor negative regulatory protein RseA
g007482 eci:UTI89_C2934 path:eci00400 eci:aroF ko:K01626 ec:2.5.1.54 phospho-2-dehydro-3-deoxyheptonate aldolase K01626 3-deoxy-7-phosphoheptulonate synthase [EC:2.5.1.54]
g007529 ekf:KO11_09360 hydrogenase assembly chaperone K04653 hydrogenase expression/formation protein HypC
g007535 ekf:KO11_08215 Z-ring-associated protein K09888 cell division protein ZapA
g007544 eoc:CE10_3384 path:eoc00270 eoc:metK ko:K00789 ec:2.5.1.6 S-adenosylmethionine synthetase K00789 S-adenosylmethionine synthetase [EC:2.5.1.6]
g007546 ebd:ECBD_0794 16S ribosomal RNA methyltransferase RsmE K09761 16S rRNA (uracil1498-N3)-methyltransferase [EC:2.1.1.193]
g007563 ecv:APECO1_3857 gamma-aminobutyrate transporter K11735 GABA permease
g007564 elo:EC042_2897 path:elo00051 elo:srlB ko:K02781 ec:2.7.1.69 glucitol/sorbitol-specific PTS system EIIA component K02781 PTS system, glucitol/sorbitol-specific IIA component [EC:2.7.1.69]
g007571 eko:EKO11_0955 pseudogene
g007580 elo:EC042_3116 path:elo00260 elo:gcvT ko:K00605 ec:2.1.2.10 aminomethyltransferase (glycine cleavage system protein) K00605 aminomethyltransferase [EC:2.1.2.10]
g007581 eko:EKO11_0763 path:eko00330 ko:K01581 ec:4.1.1.17 Ornithine decarboxylase K01581 ornithine decarboxylase [EC:4.1.1.17]
g007640 ebd:ECBD_0746 hydrogenase 2-specific chaperone
g007641 elo:EC042_3346 glutamate-ammonia-ligase adenylyltransferase K00982 glutamate-ammonia-ligase adenylyltransferase [EC:2.7.7.42]
g007644 ecm:EcSMS35_2822 path:ecm03440 ecm:recA ko:K03553 recombinase A K03553 recombination protein RecA
g007646 eln:NRG857_13215 murein hydrolase B K08305 membrane-bound lytic murein transglycosylase B [EC:3.2.1.-]
g007647 ecc:c3964 path:ecc02060 ecc:ptsN ko:K02806 ec:2.7.1.69 PTS system transporter subunit IIA-like nitrogen-regulatory protein PtsN K02806 PTS system, nitrogen regulatory IIA component [EC:2.7.1.69]
g007648 eum:ECUMN_3732 sodium/panthothenate symporter K14392 sodium/pantothenate symporter
g007653 elr:ECO55CA74_18105 DNA-binding transcriptional repressor EbgR K12113 LacI family transcriptional regulator, ebg operon repressor
g007654 eab:ECABU_c35890 path:eab00790 eab:folP ko:K00796 ec:2.5.1.15 7,8-dihydropteroate synthase K00796 dihydropteroate synthase [EC:2.5.1.15]
g007656 elo:EC042_3499 enhancing lycopene biosynthesis protein 2 (sigma cross-reacting protein 27A)
g007659 eum:ECUMN_3720 ribonuclease G K08301 ribonuclease G [EC:3.1.26.-]
g007661 eci:UTI89_C3530 path:eci00040 eci:uxaC ko:K01812 ec:5.3.1.12 glucuronate isomerase K01812 glucuronate isomerase [EC:5.3.1.12]
g007666 eln:NRG857_17230 path:eln00770 ko:K06133 ec:2.7.8.- holo-(acyl carrier protein) synthase 2 K06133 4'-phosphopantetheinyl transferase [EC:2.7.8.-]
g007669 elh:ETEC_3793 DNA-3-methyladenine glycosylase I
g007670 elo:EC042_3881 path:elo00040 elo:dlgD ko:K08092 ec:1.1.1.130 2,3-diketo-l-gulonate reductase K08092 3-dehydro-L-gulonate 2-dehydrogenase [EC:1.1.1.130]
g007677 eum:ECUMN_4118 L-lactate permease K00427 L-lactate permease
g007678 eum:ECUMN_4119 DNA-binding transcriptional repressor LldR K14348 GntR family transcriptional regulator, L-lactate dehydrogenase operon regulator
g007682 eoc:CE10_3890 nitrite transporter K02598 nitrite transporter NirC
g007683 elo:EC042_3660 putative hydrolase K07025 putative hydrolase of the HAD superfamily
g007684 elo:EC042_3662 heat shock protein K04083 molecular chaperone Hsp33
g007689 elo:EC042_3714 path:elo02010 elo:ugpB ko:K05813 glycerol-3-phosphate ABC transporter, substrate-binding protein K05813 sn-glycerol 3-phosphate transport system substrate-binding protein
g007691 ecl:EcolC_0252 path:ecl03060 ko:K03110 cell division protein FtsY K03110 fused signal recognition particle receptor
g007696 elo:EC042_3655 putative fimbrial assembly protein K12289 pilus assembly protein HofN
g007705 eci:UTI89_C4330 path:eci00290 eci:ilvC ko:K00053 ec:1.1.1.86 ketol-acid reductoisomerase K00053 ketol-acid reductoisomerase [EC:1.1.1.86]
g007706 eab:ECABU_c42650 path:eab00520 eab:rffE ko:K01791 ec:5.1.3.14 UDP-N-acetylglucosamine 2-epimerase K01791 UDP-N-acetylglucosamine 2-epimerase [EC:5.1.3.14]
g007707 ecw:EcE24377A_4332 path:ecw03420 ecw:uvrD ko:K03657 ec:3.6.4.12 DNA-dependent helicase II K03657 DNA helicase II / ATP-dependent DNA helicase PcrA [EC:3.6.4.12]
g007709 ecv:APECO1_2650 sugar phosphatase K07024
g007713 ecc:c4892 path:ecc00270 ecc:metB ko:K01739 ec:2.5.1.48 cystathionine gamma-synthase K01739 cystathionine gamma-synthase [EC:2.5.1.48]
g007714 elo:EC042_4324 fructose-like specific PTS system EIIC component 2 K11203 PTS system, fructose-specific IIC-like component
g007715 elo:EC042_4328 fructose-like specific PTS system EIIB component 3 K11202 PTS system, fructose-specific IIB-like component [EC:2.7.1.69]
g007717 eum:ECUMN_4494 DNA-binding transcriptional repressor FabR
g007719 eum:ECUMN_4435 transcriptional activator RhaR K02854 AraC family transcriptional regulator, L-rhamnose operon transcriptional activator RhaR
g007725 elo:EC042_4241 path:elo02020 elo:glnG ko:K07712 nitrogen regulation protein NR(I) (two-component system response regulator) K07712 two-component system, NtrC family, nitrogen regulation response regulator GlnG
g007728 esl:O3K_23875 path:esl00760 esl:nudC ko:K03426 ec:3.6.1.22 NADH pyrophosphatase K03426 NAD+ diphosphatase [EC:3.6.1.22]
g007729 eoc:CE10_4678 endonuclease V K05982 deoxyribonuclease V [EC:3.1.21.7]
g007732 eko:EKO11_4287 path:eko02010 ko:K10111 ec:3.6.3.19 ABC transporter K10111 maltose/maltodextrin transport system ATP-binding protein [EC:3.6.3.19]
g007751 ecf:ECH74115_5556 path:ecf00270 ecf:tyrB ko:K00832 ec:2.6.1.57 aromatic amino acid aminotransferase K00832 aromatic-amino-acid transaminase [EC:2.6.1.57]
g007778 ecr:ECIAI1_2183 putative exported fimbrial-like adhesin protein
g007781 ecr:ECIAI1_2249 path:ecr00051 ecr:fruB ko:K02768 ko:K11183 ec:2.7.1.69 bifunctional PTS system fructose-specific transporter subunit IIA/HPr protein K02768,K11183 "PTS system, fructose-specific IIA component [EC:2.7.1.69]","phosphocarrier protein FPr"
g007782 ecr:ECIAI1_2283 path:ecr02010 ecr:ccmA ko:K02193 ec:3.6.3.41 cytochrome c biogenesis protein CcmA K02193 heme exporter protein A [EC:3.6.3.41]
g007785 eko:EKO11_1512 phosphoglycerate mutase
g007789 ecr:ECIAI1_2393 path:ecr00061 ecr:accD ko:K01963 ec:6.4.1.2 acetyl-CoA carboxylase subunit beta K01963 acetyl-CoA carboxylase carboxyl transferase subunit beta [EC:6.4.1.2]
g007799 eko:EKO11_2009 signal peptide peptidase SppA, 67K type K04773 protease IV [EC:3.4.21.-]
g007800 esl:O3K_11060 path:esl00010 ko:K01792 ec:5.1.3.15 aldose 1-epimerase K01792 glucose-6-phosphate 1-epimerase [EC:5.1.3.15]
g007806 ecr:ECIAI1_1291 putative periplasmic protease K04774 serine protease SohB [EC:3.4.21.-]
g007820 eko:EKO11_0595 path:eko00260 ko:K00865 ec:2.7.1.31 glycerate kinase K00865 glycerate kinase [EC:2.7.1.31]
g007826 eko:EKO11_0816 LysR family transcriptional regulator ArgP K05596 LysR family transcriptional regulator, chromosome initiation inhibitor
g007830 eoh:ECO103_3377 path:eoh00330 eoh:argA ko:K14682 ec:2.3.1.1 fused acetylglutamate kinase homolog (inactive)/amino acid N-acetyltransferase K14682 amino-acid N-acetyltransferase [EC:2.3.1.1]
g007842 ecv:APECO1_3924 path:ecv03010 ecv:rpsP ko:K02959 30S ribosomal protein S16 K02959 small subunit ribosomal protein S16
g007856 ebd:ECBD_0337 ferrous iron transporter A K04758 ferrous iron transport protein A
g007861 ecw:EcE24377A_3917 pirin K06911
g007863 ekf:KO11_06150 path:ekf03010 ekf:rpsS ko:K02965 30S ribosomal protein S19 K02965 small subunit ribosomal protein S19
g007864 ekf:KO11_06090 path:ekf03010 ekf:rpsL ko:K02950 30S ribosomal protein S12 K02950 small subunit ribosomal protein S12
g007874 ecy:ECSE_0375 path:ecy00360 ecy:mhpD ko:K02554 ec:4.2.1.80 2-keto-4-pentenoate hydratase K02554 2-keto-4-pentenoate hydratase [EC:4.2.1.80]
g007886 ekf:KO11_09620 path:ekf02010 ekf:proV ko:K02000 ec:3.6.3.32 glycine betaine transporter ATP-binding subunit K02000 glycine betaine/proline transport system ATP-binding protein [EC:3.6.3.32]
g007888 ebd:ECBD_1055 DNA-binding transcriptional regulator CsiR K15735 GntR family transcriptional regulator, carbon starvation induced regulator
g007899 ecy:ECSE_0882 putative pyruvate formate-lyase 2 activating enzyme K04069 pyruvate formate lyase activating enzyme [EC:1.97.1.4]
g007909 ekf:KO11_19630 isoaspartyl peptidase K13051 beta-aspartyl-peptidase (threonine type) [EC:3.4.19.5]
g007933 eoh:ECO103_4488 path:eoh02020 eoh:uhpA ko:K07686 DNA-binding response regulator UhpA in two-component regulatory system wtih UhpB K07686 two-component system, NarL family, uhpT operon response regulator UhpA
g007942 esl:O3K_23575 path:esl00627 esl:aphA ko:K03788 ec:3.1.3.2 acid phosphatase/phosphotransferase K03788 acid phosphatase (class B) [EC:3.1.3.2]
g007944 ecr:ECIAI1_4261 path:ecr02010 ecr:malF ko:K10109 maltose transporter membrane protein K10109 maltose/maltodextrin transport system permease protein
g007945 ekf:KO11_02110 quinone oxidoreductase
g007950 elh:ETEC_2040 path:elh02040 ko:K02408 flagellar hook-basal body complex protein FliE K02408 flagellar hook-basal body complex protein FliE
g007970 ecy:ECSE_0185 path:ecy00310 ko:K01582 ec:4.1.1.18 lysine decarboxylase K01582 lysine decarboxylase [EC:4.1.1.18]
g008038 ekf:KO11_03025 6-N-hydroxylaminopurine resistance protein
g008050 esl:O3K_12780 O-acetylserine/cysteine export protein K15268 O-acetylserine/cysteine efflux transporter
g008053 ecy:ECSE_1615 putative succinate semialdehyde dehydrogenase K08324 aldehyde dehydrogenase family protein [EC:1.2.1.-]
g008067 ekf:KO11_10875 putative inner membrane protein
g008085 ecw:EcE24377A_4496 path:ecw00330 ecw:argE ko:K01438 ec:3.5.1.16 acetylornithine deacetylase K01438 acetylornithine deacetylase [EC:3.5.1.16]
g008091 ecx:EcHS_A0581 path:ecx00630 ecx:gcl ko:K01608 ec:4.1.1.47 glyoxylate carboligase K01608 tartronate-semialdehyde synthase [EC:4.1.1.47]
g008095 ekf:KO11_12700 path:ekf00340 ekf:hisG ko:K00765 ec:2.4.2.17 ATP phosphoribosyltransferase K00765 ATP phosphoribosyltransferase [EC:2.4.2.17]
g008096 ecw:EcE24377A_2311 path:ecw00340 ecw:hisD ko:K00013 ec:1.1.1.23 histidinol dehydrogenase K00013 histidinol dehydrogenase [EC:1.1.1.23]
g008149 ekf:KO11_20085 path:ekf00190 ekf:cydA ko:K00425 ec:1.10.3.- cytochrome d terminal oxidase subunit 1 K00425 cytochrome d ubiquinol oxidase subunit I [EC:1.10.3.-]
g008152 eoj:ECO26_4596 pseudogene
g008154 ecr:ECIAI1_3741 DNA-binding transcriptional repressor
g008155 ecy:ECSE_3839 path:ecy00040 ko:K01805 ec:5.3.1.5 xylose isomerase K01805 xylose isomerase [EC:5.3.1.5]
g008156 ecw:EcE24377A_4090 glutathione S-transferase
g008158 eko:EKO11_0154 path:eko00290 ko:K00835 ec:2.6.1.66 class I and II aminotransferase K00835 valine--pyruvate aminotransferase [EC:2.6.1.66]
g008159 elh:ETEC_3879 DNA repair protein K03630 DNA repair protein RadC
g008257 eoi:ECO111_0303 outer membrane phosphoporin PhoE K11929 outer membrane pore protein E
g008285 ecv:APECO1_1279 DNA starvation/stationary phase protection protein Dps K04047 starvation-inducible DNA-binding protein
g008287 ecw:EcE24377A_0878 path:ecw02010 ecw:glnQ ko:K10038 ec:3.6.3.- glutamine ABC transporter ATP-binding protein K10038 glutamine transport system ATP-binding protein [EC:3.6.3.-]
g008354 ecl:EcolC_0751 murein transglycosylase C K08306 membrane-bound lytic murein transglycosylase C [EC:3.2.1.-]
g008370 ekf:KO11_16580 path:ekf00564 ekf:cls ko:K06131 ec:2.7.8.- cardiolipin synthetase K06131 cardiolipin synthase [EC:2.7.8.-]
g008393 eoh:ECO103_4252 outer membrane biogenesis protein K07290 hypothetical protein
g008398 eck:EC55989_4371 path:eck00630 eck:fdoG ko:K00123 ec:1.2.1.2 formate dehydrogenase-O, large subunit K00123 formate dehydrogenase, alpha subunit [EC:1.2.1.2]
g008399 eck:EC55989_4574 path:eck00630 eck:fdhF ko:K00123 ec:1.2.1.2 formate dehydrogenase-H, selenopolypeptide subunit K00123 formate dehydrogenase, alpha subunit [EC:1.2.1.2]
g008405 ekf:KO11_23425 GntR family transcriptional regulator protein
g008449 elo:EC042_2200 putative prophage protein
g008497 eoh:ECO103_0968 chromosome partitioning protein MukB K03632 chromosome partition protein MukB
g008533 elr:ECO55CA74_11130 path:elr03440 elr:ruvB ko:K03551 ec:3.6.4.12 Holliday junction DNA helicase RuvB K03551 holliday junction DNA helicase RuvB [EC:3.6.4.12]
g008537 ebd:ECBD_1696 path:ebd02040 ebd:fliQ ko:K02420 flagellar biosynthesis protein FliQ K02420 flagellar biosynthetic protein FliQ
g008541 elh:ETEC_2035 path:elh00500 ko:K01176 ec:3.2.1.1 alpha-amylase K01176 alpha-amylase [EC:3.2.1.1]
g008571 ecw:EcE24377A_4528 path:ecw00230 ecw:rpoB ko:K03043 ec:2.7.7.6 DNA-directed RNA polymerase subunit beta K03043 DNA-directed RNA polymerase subunit beta [EC:2.7.7.6]
g008578 ecr:ECIAI1_3625 path:ecr02010 ecr:nikC ko:K15586 nickel transporter permease NikC K15586 nickel transport system permease protein
g008585 ebr:ECB_03301 path:ebr02010 ebr:ugpA ko:K05814 glycerol-3-phosphate transporter permease K05814 sn-glycerol 3-phosphate transport system permease protein
g008589 ekf:KO11_06135 path:ekf03010 ekf:rplD ko:K02926 50S ribosomal protein L4 K02926 large subunit ribosomal protein L4
g008598 esl:O3K_25160 path:esl00190 ko:K02112 ec:3.6.3.14 F0F1 ATP synthase subunit beta K02112 F-type H+-transporting ATPase subunit beta [EC:3.6.3.14]
g008600 esl:O3K_02655 methyltransferase K07319 putative adenine-specific DNA-methyltransferase [EC:2.1.1.72]
g008607 ekf:KO11_07935 oxidative damage protection protein
g008786 ecr:ECIAI1_2296 oxidative demethylase K03919 alkylated DNA repair protein [EC:1.14.11.-]
g008787 eoh:ECO103_2690 thiamine biosynthesis lipoprotein K03734 thiamine biosynthesis lipoprotein
g008810 esl:O3K_23445 putative outer membrane efflux protein MdtP K15550 multidrug resistance outer membrane protein MdtP
g008814 ecz:ECS88_4942 DNA-binding transcriptional repressor UxuR K13637 GntR family transcriptional regulator, uxuAB operon transcriptional repressor
g008817 eoi:ECO111_5264 putative rRNA methyltransferase
g008818 ecz:ECS88_4939 fructuronate transporter K16321 high-affinity gluconate transporter
g008820 ecx:EcHS_A4632 right origin-binding protein K05804 right origin-binding protein
g008823 ekf:KO11_00700 RNA polymerase-binding transcription factor K06204 DnaK suppressor protein
g008856 esl:O3K_17900 path:esl00400 ko:K01626 ec:2.5.1.54 phospho-2-dehydro-3-deoxyheptonate aldolase K01626 3-deoxy-7-phosphoheptulonate synthase [EC:2.5.1.54]
g008924 eoh:ECO103_1788 oxidoreductase
g008949 ecr:ECIAI1_2853 path:ecr00230 ecr:cysN ko:K00956 ec:2.7.7.4 sulfate adenylyltransferase subunit 1 K00956 sulfate adenylyltransferase subunit 1 [EC:2.7.7.4]
g008951 esl:O3K_05400 path:esl03440 esl:recC ko:K03583 ec:3.1.11.5 exonuclease V subunit gamma K03583 exodeoxyribonuclease V gamma subunit [EC:3.1.11.5]
g008958 ecl:EcolC_1674 putative sulfite oxidase subunit YedY K07147 sulfoxide reductase catalytic subunit YedY [EC:1.8.-.-]
g008959 ecy:ECSE_2268 path:ecy00230 ko:K01241 ec:3.2.2.4 AMP nucleosidase K01241 AMP nucleosidase [EC:3.2.2.4]
g008969 eab:ECABU_c23870 colanic acid biosynthesis acetyltransferase WcaF K03818 putative colanic acid biosynthesis acetyltransferase WcaF [EC:2.3.1.-]
g008979 eok:G2583_0067 arabinose operon regulatory protein K02099 AraC family transcriptional regulator, arabinose operon regulatory protein
g008980 esl:O3K_20920 path:esl00053 ko:K02821 ec:2.7.1.69 PTS system transporter subunit IIA K02821 PTS system, ascorbate-specific IIA component [EC:2.7.1.69]
g008989 esl:O3K_21185 path:esl00290 ko:K00052 ec:1.1.1.85 3-isopropylmalate dehydrogenase K00052 3-isopropylmalate dehydrogenase [EC:1.1.1.85]
g009000 ekf:KO11_11280 path:ekf00190 ekf:nuoF ko:K00335 ec:1.6.5.3 NADH dehydrogenase I subunit F K00335 NADH-quinone oxidoreductase subunit F [EC:1.6.5.3]
g009007 ecy:ECSE_2405 acetoin dehydrogenase K00540 [EC:1.-.-.-]
g009008 ekf:KO11_12115 GntR family transcriptional regulator
g009025 ecy:ECSE_1076 path:ecy00250 ecy:putA ko:K13821 ec:1.5.1.12 ec:1.5.99.8 trifunctional transcriptional regulator/proline dehydrogenase/pyrroline-5-carboxylate dehydrogenase K13821 proline dehydrogenase / delta 1-pyrroline-5-carboxylate dehydrogenase [EC:1.5.99.8 1.5.1.12]
g009047 elr:ECO55CA74_08060 thiosulfate:cyanide sulfurtransferase K03972 phage shock protein E
g009069 eoi:ECO111_0342 putative transporter K00782 hypothetical protein
g009070 esl:O3K_19805 path:esl00640 esl:prpD ko:K01720 ec:4.2.1.79 2-methylcitrate dehydratase K01720 2-methylcitrate dehydratase [EC:4.2.1.79]
g009071 ecy:ECSE_0530 DNA-binding transcriptional activator AllS K10972 LysR family transcriptional regulator, transcriptional activator of the allD operon
g009072 ecy:ECSE_0542 path:ecy00230 ko:K00073 ec:1.1.1.154 ureidoglycolate dehydrogenase K00073 ureidoglycolate dehydrogenase [EC:1.1.1.154]
g009073 ecy:ECSE_0672 disulfide isomerase/thiol-disulfide oxidase K03805 thiol:disulfide interchange protein DsbG
g009074 esl:O3K_18470 chromosome condensation membrane protein K06199 CrcB protein
g009076 ecw:EcE24377A_4000 multidrug resistance protein MdtF K03296 hydrophobic/amphiphilic exporter-1 (mainly G- bacteria), HAE1 family
g009112 ekf:KO11_04270 molybdopterin-guanine dinucleotide biosynthesis protein MobA K03752 molybdopterin-guanine dinucleotide biosynthesis protein A [EC:2.7.7.77]
g009119 eko:EKO11_4345 path:eko00471 ko:K01776 ec:5.1.1.3 glutamate racemase K01776 glutamate racemase [EC:5.1.1.3]
g009152 ecz:ECS88_0061 23S rRNA/tRNA pseudouridine synthase A K06177 tRNA pseudouridine32 synthase / 23S rRNA pseudouridine746 synthase [EC:5.4.99.28 5.4.99.29]
g009211 eok:G2583_1492 invasin
g009282 ecz:ECS88_1067 drug efflux system protein MdtG K08161 MFS transporter, DHA1 family, multidrug resistance protein
g009585 eci:UTI89_C0467 DNA-binding ATP-dependent protease La K01338 ATP-dependent Lon protease [EC:3.4.21.53]
g009717 elo:EC042_2519 path:elo00190 elo:nuoL ko:K00341 ec:1.6.5.3 NADH-quinone oxidoreductase subunit L K00341 NADH-quinone oxidoreductase subunit L [EC:1.6.5.3]
g009757 elo:EC042_2749 putative zinc-binding dehydrogenase
g009793 eoc:CE10_2144 path:eoc02010 eoc:znuA ko:K09815 zinc transporter subunit: periplasmic-binding component of ABC superfamily K09815 zinc transport system substrate-binding protein
g009811 ecv:APECO1_673 oxidoreductase, membrane subunit K07312 Tat-targeted selenate reductase subunit YnfH
g009937 ecm:EcSMS35_4306 periplasmic repressor CpxP K06006 periplasmic protein CpxP
g009954 elo:EC042_4447 formate-dependent nitrite reductase complex subunit K04018 formate-dependent nitrite reductase complex subunit NrfG
g009955 eum:ECUMN_4613 glutamate/aspartate:proton symporter K11102 proton glutamate symport protein
g009964 ecp:ECP_3222 path:ecp00052 ko:K16371 tagatose 6-phosphate kinase agaZ K16371 D-tagatose-1,6-bisphosphate aldolase subunit GatZ/KbaZ
g010060 ecv:APECO1_2611 path:ecv00071 ecv:fadB ko:K01825 ec:5.3.3.8 ec:5.1.2.3 ec:4.2.1.17 ec:1.1.1.35 multifunctional fatty acid oxidation complex subunit alpha K01825 3-hydroxyacyl-CoA dehydrogenase / enoyl-CoA hydratase / 3-hydroxybutyryl-CoA epimerase / enoyl-CoA isomerase [EC:1.1.1.35 4.2.1.17 5.1.2.3 5.3.3.8]
g010136 ecq:ECED1_3644 path:ecq00633 ecq:hybC ko:K06281 ec:1.12.99.6 hydrogenase 2 large subunit K06281 hydrogenase large subunit [EC:1.12.99.6]
g010203 elr:ECO55CA74_24630 tyrosine recombinase K07357 type 1 fimbriae regulatory protein FimB
g010204 ecc:c5396 outer membrane usher protein fimD K07347 outer membrane usher protein
g010346 ekf:KO11_19990 path:ekf00052 ekf:galT ko:K00965 ec:2.7.7.12 galactose-1-phosphate uridylyltransferase K00965 UDPglucose--hexose-1-phosphate uridylyltransferase [EC:2.7.7.12]
g010455 ecm:EcSMS35_2942 L-fucose transporter K02429 MFS transporter, FHS family, L-fucose permease
g010516 ecz:ECS88_2731 tRNA-specific adenosine deaminase K11991 tRNA(adenine34) deaminase [EC:3.5.4.33]
g010534 ecg:E2348C_2356 path:ecg02010 ecg:yojI ko:K06159 multidrug transporter membrane protein/ATP-binding component K06159 putative ATP-binding cassette transporter
g010573 eab:ECABU_c36210 path:eab02060 eab:ptsO ko:K08485 phosphohistidinoprotein-hexose phosphotransferase component of N-regulated PTS system (Npr) K08485 phosphocarrier protein NPr
g010579 eoc:CE10_4952 D-alanine/D-serine/glycine transporter K11737 D-serine/D-alanine/glycine transporter
g010580 eab:ECABU_c31590 path:eab00450 eab:ygfK ko:K12527 ec:1.97.1.9 putative oxidoreductase, Fe-S subunit K12527 putative selenate reductase [EC:1.97.1.9]
g010723 eab:ECABU_c08520 path:eab02010 eab:glnP ko:K10037 glutamine transport system permease K10037 glutamine transport system permease protein
g010795 ese:ECSF_1281 path:ese02010 ko:K12369 peptide ABC transporter permease component K12369 dipeptide transport system permease protein
g010832 ese:ECSF_0316 lactose operon repressor
g010842 ecg:E2348C_0341 queuine tRNA-ribosyltransferase K00773 queuine tRNA-ribosyltransferase [EC:2.4.2.29]
g010853 ecv:APECO1_1906 path:ecv00290 ecv:ilvH ko:K01653 ec:2.2.1.6 acetolactate synthase 3 regulatory subunit K01653 acetolactate synthase I/III small subunit [EC:2.2.1.6]
g010879 ecq:ECED1_3159 anaerobic nitric oxide reductase flavorubredoxin K12264 anaerobic nitric oxide reductase flavorubredoxin
g010881 eab:ECABU_c31470 path:eab00230 eab:xdhA ko:K00087 ec:1.17.1.4 xanthine dehydrogenase, molybdenum binding subunit K00087 xanthine dehydrogenase molybdenum-binding subunit [EC:1.17.1.4]
g010886 ese:ECSF_2900 tRNA nucleotidyltransferase K00974 tRNA nucleotidyltransferase (CCA-adding enzyme) [EC:2.7.7.72 3.1.3.- 3.1.4.-]
g010904 eab:ECABU_c29960 transcriptional repressor of hyc and hyp operons K15833 formate hydrogenlyase regulatory protein HycA
g010905 eln:NRG857_13665 tRNA pseudouridine synthase C K06175 tRNA pseudouridine65 synthase [EC:5.4.99.26]
g010912 ecz:ECS88_3517 DNA-binding transcriptional regulator AgaR K02081 DeoR family transcriptional regulator, aga operon transcriptional repressor
g010913 elo:EC042_3576 path:elo03010 elo:rplO ko:K02876 50S ribosomal protein L15 K02876 large subunit ribosomal protein L15
g010916 eln:NRG857_12965 path:eln03060 ko:K03106 signal recognition particle protein K03106 signal recognition particle subunit SRP54
g010917 ese:ECSF_3275 path:ese02010 ko:K01999 leucine ABC transporter ABC transporter substrate binding component K01999 branched-chain amino acid transport system substrate-binding protein
g010962 eab:ECABU_c46150 path:eab00910 eab:nrfA ko:K03385 ec:1.7.2.2 cytochrome c-552 K03385 cytochrome c-552 [EC:1.7.2.2]
g010963 eab:ECABU_c46620 putative vimentin
g010964 eab:ECABU_c47290 path:eab01100 eab:miaA ko:K00791 ec:2.5.1.75 delta(2)-isopentenylpyrophosphate tRNA-adenosine transferase K00791 tRNA dimethylallyltransferase [EC:2.5.1.75]
g010969 eln:NRG857_22005 path:eln02020 ko:K05874 methyl-accepting chemotaxis protein I, serine sensor receptor K05874 methyl-accepting chemotaxis protein I, serine sensor receptor
g010972 ecq:ECED1_0044 putative transporter K08368 MFS transporter, putative metabolite transport protein
g011003 ecg:E2348C_0474 path:ecg02020 ecg:cusB ko:K07798 copper/silver efflux system membrane fusion protein CusB K07798 Cu(I)/Ag(I) efflux system membrane protein CusB/SilB
g011018 eoc:CE10_0388 path:eoc00900 eoc:ispA ko:K00795 ec:2.5.1.10 ec:2.5.1.1 geranyltranstransferase K00795 farnesyl diphosphate synthase [EC:2.5.1.1 2.5.1.10]
g011020 eln:NRG857_02615 carboxylate-amine ligase K06048 carboxylate-amine ligase [EC:6.3.-.-]
g011025 ecg:E2348C_0633 path:ecg00010 ecg:galM ko:K01785 ec:5.1.3.3 aldose 1-epimerase K01785 aldose 1-epimerase [EC:5.1.3.3]
g011136 elx:CDCO157_0101 path:elx03060 elx:secA ko:K03070 preprotein translocase subunit SecA K03070 preprotein translocase subunit SecA
g011146 elh:ETEC_1113 glucans biosynthesis protein G K03670 periplasmic glucans biosynthesis protein
g011148 elh:ETEC_1171 path:elh00730 ko:K07251 ec:2.7.1.89 thiamine kinase K07251 thiamine kinase [EC:2.7.1.89]
g011159 elh:ETEC_1348 path:elh02010 ko:K15583 oligopeptide ABC transporter ATP-binding protein K15583 oligopeptide transport system ATP-binding protein
g011169 ebd:ECBD_2313 phage shock protein PspA K03969 phage shock protein A
g011244 ecl:EcolC_2220 transcriptional regulator
g011255 ecl:EcolC_1541 nickel/cobalt efflux protein RcnA K08970 nickel/cobalt exporter
g011256 elh:ETEC_2315 path:elh02010 ko:K13894 ABC transporter permease K13894 microcin C transport system permease protein
g011259 ebd:ECBD_1404 path:ebd00520 ko:K10011 ec:1.1.1.305 ec:2.1.2.13 bifunctional UDP-glucuronic acid decarboxylase/UDP-4-amino-4-deoxy-L-arabinose formyltransferase K10011 UDP-4-amino-4-deoxy-L-arabinose formyltransferase / UDP-glucuronic acid dehydrogenase (UDP-4-keto-hexauronic acid decarboxylating) [EC:2.1.2.13 1.1.1.305]
g011316 ebd:ECBD_3993 path:ebd00130 ebd:ubiA ko:K03179 ec:2.5.1.- 4-hydroxybenzoate octaprenyltransferase K03179 4-hydroxybenzoate octaprenyltransferase [EC:2.5.1.-]
g011371 ecl:EcolC_2927 path:ecl00020 ko:K01902 ec:6.2.1.5 succinyl-CoA synthetase subunit alpha K01902 succinyl-CoA synthetase alpha subunit [EC:6.2.1.5]
g011428 ecl:EcolC_2011 7-alpha-hydroxysteroid dehydrogenase K00076 7-alpha-hydroxysteroid dehydrogenase [EC:1.1.1.159]
g011429 eko:EKO11_1860 path:eko02020 ko:K07689 two component transcriptional regulator, LuxR family K07689 two-component system, NarL family, invasion response regulator UvrY
g011444 ecq:ECED1_2399 path:ecq00051 ecq:gmd ko:K01711 ec:4.2.1.47 GDP-D-mannose dehydratase, NAD(P)-binding K01711 GDPmannose 4,6-dehydratase [EC:4.2.1.47]
g011522 ebw:BWG_3075 path:ebw00970 ebw:trpS ko:K01867 ec:6.1.1.2 tryptophanyl-tRNA synthetase K01867 tryptophanyl-tRNA synthetase [EC:6.1.1.2]
g011524 ecok:ECMDS42_3001 path:ecok00040 ecok:xylB ko:K00854 ec:2.7.1.17 xylulokinase K00854 xylulokinase [EC:2.7.1.17]
g011527 ebd:ECBD_0003 path:ebd03440 ebd:recF ko:K03629 recombination protein F K03629 DNA replication and repair protein RecF
g011542 elh:ETEC_0712 path:elh02020 ko:K01547 ec:3.6.3.12 potassium-transporting ATPase B chain K01547 K+-transporting ATPase ATPase B chain [EC:3.6.3.12]
g011704 ecw:EcE24377A_0593 path:ecw02020 ecw:cusA ko:K07787 cation efflux system protein cusA K07787 Cu(I)/Ag(I) efflux system membrane protein CusA/SilA
g011705 ecy:ECSE_0740 path:ecy00520 ko:K02802 ko:K02803 ko:K02804 ec:2.7.1.69 ec:2.7.1.69 PTS system N-acetyl glucosamine specific transporter subunits IIABC K02802,K02803,K02804 "PTS system, N-acetylglucosamine-specific IIA component [EC:2.7.1.69]","PTS system, N-acetylglucosamine-specific IIB component [EC:2.7.1.69]","PTS system, N-acetylglucosamine-specific IIC component"
g011716 eab:ECABU_c09250 translation initiation factor IF-1 K02518 translation initiation factor IF-1
g011793 ecy:ECSE_2173 path:ecy02040 ecy:fliJ ko:K02413 flagellar biosynthesis chaperone K02413 flagellar FliJ protein
g011809 ecy:ECSE_1235 fatty acid metabolism regulator K03603 GntR family transcriptional regulator, negative regulator for fad regulon and positive regulator of fabA
g011834 esl:O3K_11265 path:esl00760 esl:nadE ko:K01916 ec:6.3.1.5 NAD synthetase K01916 NAD+ synthase [EC:6.3.1.5]
g011866 ekf:KO11_13675 Helicase c2
g011872 ecr:ECIAI1_2775 path:ecr02010 ecr:proX ko:K02002 glycine betaine transporter periplasmic subunit K02002 glycine betaine/proline transport system substrate-binding protein
g011877 esl:O3K_24075 path:esl00620 esl:pflD ko:K00656 ec:2.3.1.54 putative formate acetyltransferase 2 K00656 formate C-acetyltransferase [EC:2.3.1.54]
g011878 ecm:EcSMS35_4421 path:ecm00780 ecm:birA ko:K03524 ec:6.3.4.15 biotin--protein ligase K03524 BirA family transcriptional regulator, biotin operon repressor / biotin-[acetyl-CoA-carboxylase] ligase [EC:6.3.4.15]
g011879 ecr:ECIAI1_4254 putative porin
g011899 ecw:EcE24377A_3089 23S rRNA 5-methyluridine methyltransferase K03215 23S rRNA (uracil1939-C5)-methyltransferase [EC:2.1.1.190]
g011905 eck:EC55989_3078 path:eck00620 eck:fucO ko:K00048 ec:1.1.1.77 L-1,2-propanediol oxidoreductase K00048 lactaldehyde reductase [EC:1.1.1.77]
g011914 eoi:ECO111_3711 tRNA (m7G46) methyltransferase, SAM-dependent K03439 tRNA (guanine-N7-)-methyltransferase [EC:2.1.1.33]
g011928 ecr:ECIAI1_3523 path:ecr00630 ecr:gph ko:K01091 ec:3.1.3.18 phosphoglycolate phosphatase K01091 phosphoglycolate phosphatase [EC:3.1.3.18]
g011929 ecl:EcolC_0280 path:ecl00500 ko:K00700 ec:2.4.1.18 glycogen branching protein K00700 1,4-alpha-glucan branching enzyme [EC:2.4.1.18]
g011948 ekf:KO11_17100 path:ekf02010 ekf:potC ko:K11070 spermidine/putrescine ABC transporter membrane protein K11070 spermidine/putrescine transport system permease protein
g011985 ekf:KO11_16870 potassium/proton antiporter K11105 cell volume regulation protein A
g012011 ekf:KO11_08615 path:ekf00300 ekf:lysA ko:K01586 ec:4.1.1.20 diaminopimelate decarboxylase K01586 diaminopimelate decarboxylase [EC:4.1.1.20]
g012018 ekf:KO11_08935 L-fucose mutarotase K02431 L-fucose mutarotase [EC:5.1.3.-]
g012053 ekf:KO11_09895 path:ekf00260 ekf:pssA ko:K00998 ec:2.7.8.8 phosphatidylserine synthase K00998 CDP-diacylglycerol---serine O-phosphatidyltransferase [EC:2.7.8.8]
g012166 ekf:KO11_02720 glycerol uptake facilitator protein K02440 glycerol uptake facilitator protein
g012168 ekf:KO11_09775 path:ekf00760 ekf:nadK ko:K00858 ec:2.7.1.23 inorganic polyphosphate/ATP-NAD kinase K00858 NAD+ kinase [EC:2.7.1.23]
g012248 esl:O3K_01810 path:esl02010 ko:K05815 glycerol-3-phosphate transporter membrane protein K05815 sn-glycerol 3-phosphate transport system permease protein
g012250 eoc:CE10_3865 path:eoc04122 eoc:yheM ko:K07236 protein required for 2-thiolation step of mnm(5)-s(2)U34-tRNA synthesis K07236 tRNA 2-thiouridine synthesizing protein C
g012252 ekf:KO11_05860 cell division protein DamX K03112 DamX protein
g012259 esl:O3K_11950 superoxide dismutase K04564 superoxide dismutase, Fe-Mn family [EC:1.15.1.1]
g012380 ecw:EcE24377A_1129 path:ecw00240 ko:K09020 ec:3.5.1.110 isochorismatase, rutB K09020 ureidoacrylate peracid hydrolase [EC:3.5.1.110]
g012392 eoh:ECO103_0870 path:eoh04122 eoh:moeB ko:K11996 molybdopterin synthase sulfurylase K11996 adenylyltransferase and sulfurtransferase
g012394 eoh:ECO103_0814 path:eoh03420 eoh:uvrB ko:K03702 excinuclease UvrABC subunit UvrB K03702 excinuclease ABC subunit B
g012446 ebd:ECBD_3447 ribosome recycling factor K02838 ribosome recycling factor
g012497 ecr:ECIAI1_3215 RNA polymerase sigma factor RpoD K03086 RNA polymerase primary sigma factor
g012498 elr:ECO55CA74_18485 outer membrane lipoprotein
g012509 esl:O3K_03320 path:esl00630 esl:garR ko:K00042 ec:1.1.1.60 tartronate semialdehyde reductase K00042 2-hydroxy-3-oxopropionate reductase [EC:1.1.1.60]
g012517 esl:O3K_04060 path:esl00630 ko:K00104 ec:1.1.3.15 glycolate oxidase subunit GlcD K00104 glycolate oxidase [EC:1.1.3.15]
g012519 ecx:EcHS_A3165 lipoprotein
g012614 ecy:ECSE_0641 putative transport protein K16053 miniconductance mechanosensitive channel
g012618 esl:O3K_20545 LysR family transcriptional regulator
g012835 ecr:ECIAI1_2155 path:ecr02020 ecr:baeR ko:K07664 DNA-binding transcriptional regulator BaeR K07664 two-component system, OmpR family, response regulator BaeR
g012861 ebd:ECBD_1218 path:ebd00300 ko:K01439 ec:3.5.1.18 succinyl-diaminopimelate desuccinylase K01439 succinyl-diaminopimelate desuccinylase [EC:3.5.1.18]
g012892 ecd:ECDH10B_2848 pseudogene
g012916 ekf:KO11_02460 transcription antitermination protein NusG K02601 transcriptional antiterminator NusG
g012951 ecok:ECMDS42_0807 predicted peptidase K04770 Lon-like ATP-dependent protease [EC:3.4.21.-]
g012955 ebd:ECBD_2562 Curli production assembly/transport component CsgG K06214 curli production assembly/transport component CsgG
g013050 ecok:ECMDS42_2073 scaffold protein K04488 nitrogen fixation protein NifU and related proteins
g013072 ecok:ECMDS42_2680 predicted Fe-S oxidoreductase K07139
g013351 ekf:KO11_00450 cell division protein FtsQ K03589 cell division protein FtsQ
g013390 ekf:KO11_21285 maltose O-acetyltransferase K00661 maltose O-acetyltransferase [EC:2.3.1.79]
g013394 eoi:ECO111_0379 lactose/galactose transporter LacY K02532 MFS transporter, OHS family, lactose permease
g013402 ebd:ECBD_3060 path:ebd01053 ebd:entE ko:K02363 ec:2.7.7.58 enterobactin synthase subunit E K02363 2,3-dihydroxybenzoate-AMP ligase [EC:2.7.7.58]
g013406 ekf:KO11_19700 putative hydrolase, inner membrane
g013427 esl:O3K_16505 23S rRNA m(5)C1962 methyltransferase K06969 23S rRNA (cytosine1962-C5)-methyltransferase [EC:2.1.1.191]
g013428 ekf:KO11_17875 HflBKC-binding inner membrane protein K06890
g013510 esl:O3K_11935 DNA-binding transcriptional repressor PurR K03604 LacI family transcriptional regulator, purine nucleotide synthesis repressor
g013511 ecr:ECIAI1_1792 path:ecr00380 ecr:katE ko:K03781 ec:1.11.1.6 hydroperoxidase II K03781 catalase [EC:1.11.1.6]
g013527 ecm:EcSMS35_1240 flagellar basal body-associated protein FliL K02415 flagellar FliL protein
g013529 ekf:KO11_12455 putative chaperone K04046 hypothetical chaperone protein
g013533 ekf:KO11_13490 path:ekf03430 ekf:exoX ko:K10857 ec:3.1.11.- exodeoxyribonuclease X K10857 exodeoxyribonuclease X [EC:3.1.11.-]
g013540 ekf:KO11_12755 inner membrane protein YeeA
g013563 ecr:ECIAI1_2474 path:ecr02060 ecr:ptsI ko:K08483 ec:2.7.3.9 phosphoenolpyruvate-protein phosphotransferase K08483 phosphotransferase system, enzyme I, PtsI [EC:2.7.3.9]
g013597 ecw:EcE24377A_3437 path:ecw00630 ecw:glcF ko:K11473 glycolate oxidase iron-sulfur subunit K11473 glycolate oxidase iron-sulfur subunit
g013600 eko:EKO11_0561 N-acetyltransferase GCN5 K03824 putative acetyltransferase [EC:2.3.1.-]
g013607 eko:EKO11_0232 acid-resistance protein
g013621 ekf:KO11_03600 DNA-binding transcriptional regulator YidZ
g013622 ecw:EcE24377A_4328 path:ecw00300 ecw:dapF ko:K01778 ec:5.1.1.7 diaminopimelate epimerase K01778 diaminopimelate epimerase [EC:5.1.1.7]
g013626 ecc:c1081 path:ecc00240 ecc:pyrD ko:K00226 ec:1.3.98.1 dihydroorotate dehydrogenase 2 K00226 dihydroorotate dehydrogenase (fumarate) [EC:1.3.98.1]
g013628 ecc:c1087 paraquat-inducible protein B K06192 paraquat-inducible protein B
g013629 eci:UTI89_C1062 path:eci02020 eci:torD ko:K03533 chaperone protein TorD K03533 TorA specific chaperone
g013644 ecc:c1348 path:ecc02040 ecc:flgH ko:K02393 flagellar basal body L-ring protein K02393 flagellar L-ring protein precursor FlgH
g013647 ecv:APECO1_198 path:ecv02010 ecv:lolD ko:K09810 ec:3.6.3.- lipoprotein transporter ATP-binding subunit K09810 lipoprotein-releasing system ATP-binding protein [EC:3.6.3.-]
g013655 ecv:APECO1_1867 path:ecv00020 ecv:acnB ko:K01682 ec:4.2.1.99 ec:4.2.1.3 bifunctional aconitate hydratase 2/2-methylisocitrate dehydratase K01682 aconitate hydratase 2 / 2-methylisocitrate dehydratase [EC:4.2.1.3 4.2.1.99]
g013657 ecc:c1645 transglycosylase associated protein
g013664 eab:ECABU_c16810 putative receptor
g013669 ecc:c1966 transcriptional regulator YdfH
g013670 ecc:c1997 arginine/ornithine antiporter K03758 arginine:ornithine antiporter / lysine permease
g013672 ecc:c0191 iron-sulfur cluster insertion protein ErpA K15724 iron-sulfur cluster insertion protein
g013673 eab:ECABU_c19140 drug resistance transporter
g013675 ecv:APECO1_837 path:ecv00760 ecv:ydjB ko:K08281 ec:3.5.1.- ec:3.5.1.19 nicotinamidase/pyrazinamidase K08281 nicotinamidase/pyrazinamidase [EC:3.5.1.19 3.5.1.-]
g013676 eab:ECABU_c01870 path:eab00900 eab:uppS ko:K00806 ec:2.5.1.31 subunit of undecaprenyl diphosphate synthase K00806 undecaprenyl diphosphate synthase [EC:2.5.1.31]
g013677 eab:ECABU_c21530 universal stress protein UspA K14064 universal stress protein C
g013678 ecc:c0217 path:ecc00061 ecc:fabZ ko:K02372 ec:4.2.1.59 (3R)-hydroxymyristoyl-ACP dehydratase K02372 3-hydroxyacyl-[acyl-carrier-protein] dehydratase [EC:4.2.1.59]
g013679 ecc:c2344 inner membrane protein K07112
g013687 ecc:c2443 shikimate transporter K08172 MFS transporter, MHS family, shikimate and dehydroshikimate transport protein
g013696 ecv:APECO1_4308 path:ecv00520 ecv:yfbE ko:K07806 ec:2.6.1.87 UDP-4-amino-4-deoxy-L-arabinose--oxoglutarate aminotransferase K07806 UDP-4-amino-4-deoxy-L-arabinose-oxoglutarate aminotransferase [EC:2.6.1.87]
g013700 eab:ECABU_c00270 path:eab03060 eab:lspA ko:K03101 ec:3.4.23.36 lipoprotein signal peptidase K03101 signal peptidase II [EC:3.4.23.36]
g013705 ecc:c3019 path:ecc00190 ecc:ppk ko:K00937 ec:2.7.4.1 polyphosphate kinase K00937 polyphosphate kinase [EC:2.7.4.1]
g013715 ecc:c3239 multidrug resistance protein B K03446 MFS transporter, DHA2 family, multidrug resistance protein B
g013718 ecc:c3324 path:ecc00790 ecc:ygcM ko:K01737 ec:4.1.2.50 ec:4.2.3.12 6-pyruvoyl tetrahydrobiopterin synthase K01737 6-pyruvoyltetrahydropterin/6-carboxytetrahydropterin synthase [EC:4.2.3.12 4.1.2.50]
g013727 ecc:c3531 endonuclease I K01150 deoxyribonuclease I [EC:3.1.21.1]
g013740 ecv:APECO1_1745 path:ecv00540 ecv:gmhA ko:K03271 ec:5.3.1.28 phosphoheptose isomerase K03271 D-sedoheptulose 7-phosphate isomerase [EC:5.3.1.28]
g013743 eab:ECABU_c35130 negative regulator of exu regulon
g013747 ecc:c3957 D-arabinose 5-phosphate isomerase K06041 arabinose-5-phosphate isomerase [EC:5.3.1.13]
g013749 ecc:c4036 path:ecc02010 ecc:yhdY ko:K09971 amino-acid ABC transporter permease YhdY K09971 general L-amino acid transport system permease protein
g013761 eci:UTI89_C4107 path:eci02010 eci:xylF ko:K10543 D-xylose transporter subunit XylF K10543 D-xylose transport system substrate-binding protein
g013764 eab:ECABU_c40800 transcriptional regulator domain-containing protein K05501 TetR/AcrR family transcriptional regulator
g013765 ecc:c4479 purine permease yicE K16345 xanthine permease XanP
g013775 eab:ECABU_c04220 zinc-type alcohol dehydrogenase-like protein YahK K13979 uncharacterized zinc-type alcohol dehydrogenase-like protein [EC:1.-.-.-]
g013776 eab:ECABU_c43700 path:eab00860 eab:hemN ko:K02495 ec:1.3.99.22 oxygen-independent coproporphyrinogen III oxidase K02495 oxygen-independent coproporphyrinogen III oxidase [EC:1.3.99.22]
g013778 ecc:c0456 path:ecc00240 ecc:codA ko:K01485 ec:3.5.4.1 cytosine deaminase K01485 cytosine deaminase [EC:3.5.4.1]
g013779 ecc:c4900 path:ecc00360 ecc:katG ko:K03782 ec:1.11.1.21 peroxidase/catalase HPI K03782 catalase-peroxidase [EC:1.11.1.21]
g013784 ecc:c5067 path:ecc00910 ecc:nrfB ko:K04013 cytochrome c nitrite reductase pentaheme subunit K04013 cytochrome c-type protein NrfB
g013789 ecc:c5236 SugE protein K11741 quaternary ammonium compound-resistance protein SugE
g013791 ecc:c0490 path:ecc00627 ecc:phoA ko:K01077 ec:3.1.3.1 alkaline phosphatase K01077 alkaline phosphatase [EC:3.1.3.1]
g013792 eab:ECABU_c47340 putative membrane protein YjeT K09937 hypothetical protein
g013793 ecc:c5275 isovaleryl CoA dehydrogenase K09456 putative acyl-CoA dehydrogenase
g013794 ecc:c5327 ABC transporter permease K02057 simple sugar transport system permease protein
g013795 ecv:APECO1_1615 path:ecv00051 ecv:yajF ko:K00847 ec:2.7.1.4 fructokinase K00847 fructokinase [EC:2.7.1.4]
g013804 ecv:APECO1_2115 FimI fimbrial protein K07351 fimbrial protein
g013808 eab:ECABU_c50170 path:eab00240 eab:deoA ko:K00758 ec:2.4.2.4 thymidine phosphorylase K00758 thymidine phosphorylase [EC:2.4.2.4]
g013809 eab:ECABU_c50250 bifunctional DNA-binding transcriptional repressor and NMN adenylyltransferase K06211 HipB family transcriptional regulator, involved in the regulation of NAD biosynthesis
g013811 ecv:APECO1_1595 path:ecv00740 ecv:ribH ko:K00794 ec:2.5.1.78 6,7-dimethyl-8-ribityllumazine synthase K00794 6,7-dimethyl-8-ribityllumazine synthase [EC:2.5.1.78]
g013812 eko:EKO11_3396 nitrogen regulatory protein P-II K04752 nitrogen regulatory protein P-II 2
g013813 ecc:c0611 ABC transporter ATP-binding protein YbbL K02068 putative ABC transport system ATP-binding protein
g013814 ecv:APECO1_1927 Dna-J like membrane chaperone protein K05801 DnaJ like chaperone protein
g013816 ecc:c0662 phenylalanine transporter K11732 phenylalanine-specific permease
g013817 ecc:c0710 path:ecc02020 ecc:citA ko:K07700 ec:2.7.13.3 sensor kinase dpiB K07700 two-component system, CitB family, cit operon sensor histidine kinase CitA [EC:2.7.13.3]
g013820 eab:ECABU_c07690 path:eab00020 eab:sdhA ko:K00239 ec:1.3.99.1 succinate dehydrogenase flavoprotein subunit K00239 succinate dehydrogenase flavoprotein subunit [EC:1.3.99.1]
g013822 ecc:c0862 path:ecc00790 ecc:moaA ko:K03639 molybdenum cofactor biosynthesis protein A K03639 molybdenum cofactor biosynthesis protein
g013824 ecc:c0924 path:ecc00550 ecc:dacC ko:K07258 ec:3.4.16.4 D-alanyl-D-alanine carboxypeptidase fraction C K07258 D-alanyl-D-alanine carboxypeptidase (penicillin-binding protein 5/6) [EC:3.4.16.4]
g013825 ecc:c0927 multidrug translocase mdfA K08160 MFS transporter, DHA1 family, multidrug/chloramphenicol efflux transport protein
g013827 ecc:c1063 metallothionein SmtA K06219 S-adenosylmethionine-dependent methyltransferase
g013829 ecc:c1093 outer membrane protein A K03286 OmpA-OmpF porin, OOP family
g013830 ecc:c1095 SOS cell division inhibitor K13053 cell division inhibitor SulA
g013831 ecc:c1149 path:ecc00240 ko:K09018 ec:1.14.99.46 monooxygenase ycdM K09018 pyrimidine oxygenase [EC:1.14.99.46]
g013842 ecv:APECO1_147 multidrug resistance protein MdtH K08162 MFS transporter, DHA1 family, multidrug resistance protein
g013843 eab:ECABU_c12850 path:eab02040 eab:flgM ko:K02398 negative regulator of flagellin synthesis FlgM K02398 negative regulator of flagellin synthesis FlgM
g013849 ecc:c1476 path:ecc02010 ecc:potB ko:K11071 spermidine/putrescine ABC transporter membrane protein K11071 spermidine/putrescine transport system permease protein
g013857 eab:ECABU_c14230 putative FAD-binding phosphodiesterase
g013859 ecc:c1657 path:ecc00561 ko:K05879 ec:2.7.1.- dihydroxyacetone kinase subunit DhaL K05879 dihydroxyacetone kinase, C-terminal domain [EC:2.7.1.-]
g013862 ecc:c0153 path:ecc00030 ecc:gcd ko:K00117 ec:1.1.5.2 glucose dehydrogenase K00117 quinoprotein glucose dehydrogenase [EC:1.1.5.2]
g013863 ecc:c1715 voltage-gated potassium channel K10716 voltage-gated potassium channel
g013864 ecv:APECO1_437 path:ecv00740 ecv:ribA ko:K01497 ec:3.5.4.25 GTP cyclohydrolase II K01497 GTP cyclohydrolase II [EC:3.5.4.25]
g013870 ecv:APECO1_614 path:ecv00010 ecv:adhP ko:K13953 ec:1.1.1.1 alcohol dehydrogenase K13953 alcohol dehydrogenase, propanol-preferring [EC:1.1.1.1]
g013871 ecv:APECO1_616 biofilm-dependent modulation protein
g013872 ecv:APECO1_1838 2'-5' RNA ligase K01975 2'-5' RNA ligase [EC:6.5.1.-]
g013873 ecc:c1922 path:ecc00250 ecc:gadB ko:K01580 ec:4.1.1.15 glutamate decarboxylase beta K01580 glutamate decarboxylase [EC:4.1.1.15]
g013874 ecc:c1927 sulfatase ydeN K01138 uncharacterized sulfatase [EC:3.1.6.-]
g013876 eln:NRG857_07980 path:eln00780 ko:K01935 ec:6.3.3.3 putative dithiobiotin synthetase K01935 dethiobiotin synthetase [EC:6.3.3.3]
g013877 ecv:APECO1_707 oxidoreductase
g013878 ecc:c2028 path:ecc00750 ecc:pdxY ko:K00868 ec:2.7.1.35 pyridoxamine kinase K00868 pyridoxine kinase [EC:2.7.1.35]
g013881 ecc:c2167 path:ecc00450 ecc:selD ko:K01008 ec:2.7.9.3 selenophosphate synthetase K01008 selenide, water dikinase [EC:2.7.9.3]
g013885 ecv:APECO1_901 path:ecv00030 ecv:edd ko:K01690 ec:4.2.1.12 phosphogluconate dehydratase K01690 phosphogluconate dehydratase [EC:4.2.1.12]
g013887 ecc:c2312 path:ecc02010 ecc:araH ko:K10538 L-arabinose transporter permease K10538 L-arabinose transport system permease protein
g013909 ecc:c2586 tyrosine kinase K16692 tyrosine-protein kinase Etk/Wzc [EC:2.7.10.-]
g013912 eab:ECABU_c24230 path:eab00052 eab:gatB ko:K02774 ec:2.7.1.69 PTS family enzyme IIB K02774 PTS system, galactitol-specific IIB component [EC:2.7.1.69]
g013914 ecc:c2672 tRNA-dihydrouridine synthase C K05541 tRNA-dihydrouridine synthase C [EC:1.-.-.-]
g013918 eci:UTI89_C2477 path:eci02010 eci:ccmC ko:K02195 heme exporter protein C K02195 heme exporter protein C
g013932 ecc:c2926 PTS system IIB component ypdH K11202 PTS system, fructose-specific IIB-like component [EC:2.7.1.69]
g013936 ecc:c2972 ethanolamine utilization protein EutK K04025 ethanolamine utilization protein EutK
g013938 ecc:c3005 lipoprotein K07287 lipoprotein-34
g013939 ecc:c3014 uracil transporter K02824 uracil permease
g013942 eab:ECABU_c28320 Fe-S protein assembly chaperone HscA K04044 molecular chaperone HscA
g013948 ecc:c3254 competence damage-inducible protein A K03743
g013949 ecc:c3268 hydrogenase maturation protein hypF K04656 hydrogenase maturation protein HypF
g013953 ecc:c3414 path:ecc03440 ecc:recB ko:K03582 ec:3.1.11.5 exonuclease V subunit beta K03582 exodeoxyribonuclease V beta subunit [EC:3.1.11.5]
g013955 ecc:c3438 arabinose-proton symporter K02100 MFS transporter, SP family, arabinose:H+ symporter
g013956 eci:UTI89_C3250 lipoprotein YgeR K12943 lipoprotein YgeR
g013958 ecc:c3484 path:ecc00630 ecc:gcvH ko:K02437 glycine cleavage system protein H K02437 glycine cleavage system H protein
g013959 ecc:c3495 path:ecc00030 ecc:rpiA ko:K01807 ec:5.3.1.6 ribose-5-phosphate isomerase A K01807 ribose 5-phosphate isomerase A [EC:5.3.1.6]
g013969 ecv:APECO1_3431 hydrogenase nickel incorporation protein HybF K04651 hydrogenase nickel incorporation protein HypA/HybF
g013972 ecv:APECO1_3354 transcriptional activator TtdR
g013974 eab:ECABU_c35400 (D)-galactarate transporter K12299 MFS transporter, ACS family, probable galactarate transporter
g013976 ecc:c3936 23S rRNA methyltransferase K02427 23S rRNA (uridine2552-2'-O)-methyltransferase [EC:2.1.1.166]
g013978 ecc:c3977 path:ecc00520 ecc:yhcJ ko:K01788 ec:5.1.3.9 N-acetylmannosamine-6-phosphate 2-epimerase K01788 N-acylglucosamine-6-phosphate 2-epimerase [EC:5.1.3.9]
g013979 eab:ECABU_c36320 sialic acid transporter K03290 MFS transporter, SHS family, sialic acid transporter
g013992 ecc:c4297 oligopeptidase A K01414 oligopeptidase A [EC:3.4.24.70]
g013994 eab:ECABU_c00420 crotonobetaine/carnitine-CoA ligase K02182 crotonobetaine/carnitine-CoA ligase [EC:6.2.1.-]
g013995 eci:UTI89_C4063 path:eci00500 eci:yhjM ko:K01179 ec:3.2.1.4 endo-1,4-D-glucanase K01179 endoglucanase [EC:3.2.1.4]
g014000 ecc:c4592 path:ecc02020 ecc:uhpB ko:K07675 ec:2.7.13.3 sensory histidine kinase UhpB K07675 two-component system, NarL family, sensor histidine kinase UhpB [EC:2.7.13.3]
g014002 ecc:c4621 DNA gyrase subunit B K02470 DNA gyrase subunit B [EC:5.99.1.3]
g014005 ecc:c4883 path:ecc00130 ecc:menA ko:K02548 ec:2.5.1.- ec:2.5.1.74 1,4-dihydroxy-2-naphthoate octaprenyltransferase K02548 1,4-dihydroxy-2-naphthoate octaprenyltransferase [EC:2.5.1.74 2.5.1.-]
g014008 eab:ECABU_c44590 path:eab02060 eab:ptsA ko:K08483 ko:K11189 ko:K11201 ec:2.7.3.9 ec:2.7.1.69 phosphoenolpyruvate-protein phosphotransferase PtsA K08483,K11189,K11201 "phosphotransferase system, enzyme I, PtsI [EC:2.7.3.9]","phosphocarrier protein","PTS system, fructose-specific IIA-like component [EC:2.7.1.69]"
g014010 ecv:APECO1_2482 path:ecv00730 ecv:thiF ko:K03148 ec:2.7.7.73 thiazole biosynthesis protein ThiF K03148 sulfur carrier protein ThiS adenylyltransferase [EC:2.7.7.73]
g014011 ecc:c4951 path:ecc00730 ecc:thiC ko:K03147 thiamine biosynthesis protein ThiC K03147 thiamine biosynthesis protein ThiC
g014017 eab:ECABU_c04500 path:eab00860 eab:hemB ko:K01698 ec:4.2.1.24 delta-aminolevulinic acid dehydratase K01698 porphobilinogen synthase [EC:4.2.1.24]
g014022 ecc:c5108 phosphonate metabolism transcriptional regulator PhnF K02043 GntR family transcriptional regulator, phosphonate transport system regulatory protein
g014023 ecv:APECO1_2252 thiol:disulfide interchange protein K04084 thiol:disulfide interchange protein DsbD [EC:1.8.1.8]
g014025 ecc:c5239 path:ecc00020 ecc:frdD ko:K00247 fumarate reductase subunit D K00247 fumarate reductase subunit D
g014026 ecc:c5317 methionine sulfoxide reductase A K07304 peptide-methionine (S)-S-oxide reductase [EC:1.8.4.11]
g014032 ecc:c5407 DNA-binding transcriptional regulator
g014034 ecc:c5427 GTP-binding protein YjiA
g014036 ecc:c0538 transport protein YajR
g014038 ecc:c0630 path:ecc00230 ecc:ylbB ko:K02083 ec:3.5.3.9 allantoate amidohydrolase K02083 allantoate deiminase [EC:3.5.3.9]
g014041 ecv:APECO1_1461 path:ecv02010 ecv:fepC ko:K02013 ec:3.6.3.34 iron-enterobactin transporter ATP-binding protein K02013 iron complex transport system ATP-binding protein [EC:3.6.3.34]
g014042 ecv:APECO1_1434 path:ecv02020 ecv:citC ko:K01910 ec:6.2.1.22 citrate lyase synthetase K01910 [citrate (pro-3S)-lyase] ligase [EC:6.2.1.22]
g014044 ecc:c0729 path:ecc00860 ecc:phpB ko:K02226 ec:3.1.3.73 alpha-ribazole-5'-phosphate phosphatase K02226 alpha-ribazole phosphatase [EC:3.1.3.73]
g014045 ecc:c0733 path:ecc00970 ecc:leuS ko:K01869 ec:6.1.1.4 leucyl-tRNA synthetase K01869 leucyl-tRNA synthetase [EC:6.1.1.4]
g014046 ecv:APECO1_1398 path:ecv00250 ecv:asnB ko:K01953 ec:6.3.5.4 asparagine synthetase B K01953 asparagine synthase (glutamine-hydrolysing) [EC:6.3.5.4]
g014048 ecc:c0781 path:ecc02020 ecc:kdpC ko:K01548 ec:3.6.3.12 potassium-transporting ATPase subunit C K01548 K+-transporting ATPase ATPase C chain [EC:3.6.3.12]
g014049 ecc:c0083 path:ecc02010 ecc:thiP ko:K02063 thiamine transporter membrane protein K02063 thiamine transport system permease protein
g014053 ecc:c0877 ABC transporter ATP-binding protein K01990 ABC-2 type transport system ATP-binding protein
g014055 ecc:c0899 threonine and homoserine efflux system K11939 inner membrane transporter RhtA
g014057 ecv:APECO1_1244 glutaredoxin K03674 glutaredoxin 1
g014059 ecc:c1005 HCP oxidoreductase, NADH-dependent K11933 NADH oxidoreductase Hcr [EC:1.-.-.-]
g014060 ecc:c1025 path:ecc00240 ecc:trxB ko:K00384 ec:1.8.1.9 thioredoxin reductase K00384 thioredoxin reductase (NADPH) [EC:1.8.1.9]
g014064 ecp:ECP_3182 path:ecp00040 ko:K01685 ec:4.2.1.7 altronate hydrolase K01685 altronate hydrolase [EC:4.2.1.7]
g014065 eum:ECUMN_3529 path:eum00740 eum:ribB ko:K02858 ec:4.1.99.12 3,4-dihydroxy-2-butanone 4-phosphate synthase K02858 3,4-dihydroxy 2-butanone 4-phosphate synthase [EC:4.1.99.12]
g014070 eum:ECUMN_3672 toluene ABC transporter membrane protein K07323 putative toluene tolerance protein
g014083 eoc:CE10_0663 UMP phosphatase K02566 NagD protein
g014085 ecm:EcSMS35_0813 endonuclease/exonuclease/phosphatase family protein K06896
g014092 eoc:CE10_3373 path:eoc00051 eoc:cmtA ko:K02799 ko:K02800 ec:2.7.1.69 putative fused mannitol-specific PTS enzymes: IIB component/IIC component K02799,K02800 "PTS system, mannitol-specific IIB component [EC:2.7.1.69]","PTS system, mannitol-specific IIC component"
g014093 eoc:CE10_3380 putative lipoprotein
g014094 ecg:E2348C_4668 16S ribosomal RNA m2G1207 methyltransferase K00564 16S rRNA (guanine1207-N2)-methyltransferase [EC:2.1.1.172]
g014110 eoc:CE10_1074 path:eoc02020 eoc:torR ko:K07772 DNA-binding response regulator in two-component regulatory system with TorS K07772 two-component system, OmpR family, torCAD operon response regulator TorR
g014112 ecp:ECP_0915 formate transporter K06212 formate transporter
g014114 ekf:KO11_13465 DNA damage-inducible protein YebG K09918 hypothetical protein
g014116 eab:ECABU_c21200 path:eab02010 eab:znuC ko:K09817 ec:3.6.3.- high-affinity zinc uptake system ATP-binding protein ZnuC K09817 zinc transport system ATP-binding protein [EC:3.6.3.-]
g014117 ebd:ECBD_1994 TetR family transcriptional regulator K16137 TetR/AcrR family transcriptional regulator, transcriptional repressor for nem operon
g014139 eab:ECABU_c26130 path:eab00190 eab:nuoI ko:K00338 ec:1.6.5.3 NADH dehydrogenase I subunit I K00338 NADH-quinone oxidoreductase subunit I [EC:1.6.5.3]
g014154 ect:ECIAI39_0966 path:ect00051 ect:cpsB ko:K00971 ec:2.7.7.13 mannose-1-phosphate guanyltransferase K00971 mannose-1-phosphate guanylyltransferase [EC:2.7.7.13]
g014166 ect:ECIAI39_2324 16S rRNA pseudouridylate synthase A K06183 16S rRNA pseudouridine516 synthase [EC:5.4.99.19]
g014215 ecm:EcSMS35_1828 path:ecm02010 ecm:sapA ko:K12368 peptide ABC transporter periplasmic peptide-binding protein K12368 dipeptide transport system substrate-binding protein
g014220 eoc:CE10_4561 formate dehydrogenase formation protein K02379 FdhD protein
g014263 ese:ECSF_2284 path:ese00270 ko:K12339 ec:2.5.1.47 cysteine synthase B K12339 cysteine synthase B [EC:2.5.1.47]
g014264 ecg:E2348C_2604 path:ecg00750 ecg:pdxK ko:K00868 ec:2.7.1.35 pyridoxal kinase K00868 pyridoxine kinase [EC:2.7.1.35]
g014288 ecm:EcSMS35_1778 C32 tRNA thiolase K14058 tRNA 2-thiocytidine biosynthesis protein TtcA
g014331 ekf:KO11_10850 putative DNA-binding protein, ARAC-type
g014357 eoc:CE10_1414 global DNA-binding transcriptional dual regulator H-NS K03746 DNA-binding protein H-NS
g014449 eab:ECABU_c00580 ApaG protein K06195 ApaG protein
g014457 ecg:E2348C_0415 path:ecg00230 ecg:ushA ko:K11751 ec:3.6.1.45 ec:3.1.3.5 bifunctional UDP-sugar hydrolase/5'-nucleotidase periplasmic K11751 5'-nucleotidase / UDP-sugar diphosphatase [EC:3.1.3.5 3.6.1.45]
g014479 eci:UTI89_C0313 path:eci03010 eci:rpmJ ko:K02919 50S ribosomal protein L36 K02919 large subunit ribosomal protein L36
g014502 eab:ECABU_c15020 path:eab00910 eab:narJ ko:K00373 nitrate reductase 1 K00373 nitrate reductase 1, delta subunit
g014528 ecg:E2348C_1748 cyclopropane-fatty-acyl-phospholipid synthase K00574 cyclopropane-fatty-acyl-phospholipid synthase [EC:2.1.1.79]
g014606 ecg:E2348C_2594 DNA-binding transcriptional regulator
g014636 ecg:E2348C_3101 path:ecg03430 ecg:mutH ko:K03573 DNA mismatch repair protein K03573 DNA mismatch repair protein MutH
g014652 ecg:E2348C_3425 path:ecg00052 ecg:agaC ko:K10985 PTS system N-acetylgalactosamine-specific transporter subunit IIC K10985 PTS system, galactosamine-specific IIC component
g014654 ecg:E2348C_3473 toluene transporter subunit: membrane component of ABC superfamily K02066 putative ABC transport system permease protein
g014657 eab:ECABU_c37340 path:eab03010 eab:rpsC ko:K02982 30S ribosomal protein S3 K02982 small subunit ribosomal protein S3
g014678 ecg:E2348C_4152 path:ecg03060 ecg:tatC ko:K03118 twin-arginine protein translocation system subunit TatC K03118 sec-independent protein translocase protein TatC
g014679 ecg:E2348C_4147 path:ecg00130 ecg:ubiE ko:K03183 ec:2.1.1.201 ec:2.1.1.163 ubiquinone/menaquinone biosynthesis methyltransferase K03183 ubiquinone/menaquinone biosynthesis methyltransferase [EC:2.1.1.163 2.1.1.201]
g014680 ecg:E2348C_4080 path:ecg03018 ecg:rhlB ko:K03732 ec:3.6.4.13 ATP-dependent RNA helicase RhlB K03732 ATP-dependent RNA helicase RhlB [EC:3.6.4.13]
g014682 eab:ECABU_c43620 thiol:disulfide interchange protein DsbA precursor K03673 thiol:disulfide interchange protein DsbA
g014687 ecg:E2348C_4266 DNA-binding transcriptional regulator
g014688 eab:ECABU_c45160 DNA-binding protein HU-alpha K05787 DNA-binding protein HU-alpha
g014722 ebd:ECBD_1756 path:ebd02020 ko:K03413 chemotaxis regulatory protein CheY K03413 two-component system, chemotaxis family, response regulator CheY
g014726 ecok:ECMDS42_1328 predicted transporter K08156 MFS transporter, DHA1 family, arabinose polymer transporter
g014730 ebd:ECBD_2113 multiple drug resistance protein MarC K05595 multiple antibiotic resistance protein
g014741 ecok:ECMDS42_1179 path:ecok00910 ecok:narY ko:K00371 ec:1.7.99.4 nitrate reductase 2 (NRZ), beta subunit K08346 nitrate reductase 2, beta subunit [EC:1.7.99.4]
g014743 ecok:ECMDS42_1144 predicted enzyme
g014750 ecl:EcolC_2437 SpoVR family protein
g014762 ebd:ECBD_1131 path:ebd02020 ko:K04751 nitrogen regulatory protein P-II 1 K04751 nitrogen regulatory protein P-II 1
g014778 ecok:ECMDS42_0004 path:ecok00260 ecok:thrC ko:K01733 ec:4.2.3.1 threonine synthase K01733 threonine synthase [EC:4.2.3.1]
g014782 ecok:ECMDS42_0269 path:ecok00360 ecok:mhpA ko:K05712 ec:1.14.13.127 3-(3-hydroxyphenyl)propionate hydroxylase K05712 3-(3-hydroxy-phenyl)propionate hydroxylase [EC:1.14.13.127]
g014789 ecl:EcolC_4209 putative common antigen polymerase K02853 4-alpha-L-fucosyltransferase [EC:2.4.1.-]
g014790 ecok:ECMDS42_0316 path:ecok00730 ecok:thiL ko:K00946 ec:2.7.4.16 thiamin-monophosphate kinase K00946 thiamine-monophosphate kinase [EC:2.7.4.16]
g014798 ekf:KO11_23500 path:ekf00230 ekf:yjjG ko:K08723 ec:3.1.3.5 dUMP phosphatase K08723 5'-nucleotidase [EC:3.1.3.5]
g014807 ebd:ECBD_3510 path:ebd00760 ko:K00767 ec:2.4.2.19 quinolinate phosphoribosyltransferase K00767 nicotinate-nucleotide pyrophosphorylase (carboxylating) [EC:2.4.2.19]
g014826 eci:UTI89_C1809 path:eci00010 eci:malX ko:K02790 ko:K02791 ec:2.7.1.69 bifunctional PTS system maltose and glucose-specific transporter subunits IICB K02790,K02791 "PTS system, maltose and glucose-specific IIB component [EC:2.7.1.69]","PTS system, maltose and glucose-specific IIC component"
g014827 ecl:EcolC_2032 peptidase S1 and S6 chymotrypsin/Hap K04775 protease YdgD [EC:3.4.21.-]
g014878 elh:ETEC_1157 path:elh00061 ko:K00645 ec:2.3.1.39 malonyl CoA-acyl carrier protein transacylase K00645 [acyl-carrier-protein] S-malonyltransferase [EC:2.3.1.39]
g014879 ebd:ECBD_2519 flagellar rod assembly protein/muramidase FlgJ K02395 flagellar protein FlgJ
g014880 eko:EKO11_2760 path:eko02040 ko:K02387 flagellar basal-body rod protein FlgB K02387 flagellar basal-body rod protein FlgB
g014887 elh:ETEC_2248 fimbrial chaperone protein
g014889 ecx:EcHS_A2332 cytochrome c-type biogenesis family protein K02200 cytochrome c-type biogenesis protein CcmH
g014893 ecx:EcHS_A2379 path:ecx00564 ecx:glpQ ko:K01126 ec:3.1.4.46 glycerophosphodiester phosphodiesterase K01126 glycerophosphoryl diester phosphodiesterase [EC:3.1.4.46]
g014894 elh:ETEC_2418 path:elh00190 ko:K00336 ec:1.6.5.3 NADH-quinone oxidoreductase subunit G K00336 NADH-quinone oxidoreductase subunit G [EC:1.6.5.3]
g014895 elh:ETEC_2428 putative phosphatase
g014896 ebd:ECBD_1351 path:ebd02010 ko:K10016 polar amino acid ABC transporter permease K10016 histidine transport system permease protein
g014908 ecl:EcolC_1214 path:ecl00620 ko:K00029 ec:1.1.1.40 malic enzyme K00029 malate dehydrogenase (oxaloacetate-decarboxylating)(NADP+) [EC:1.1.1.40]
g014918 ecok:ECMDS42_2225 formate hydrogenlyase complex iron-sulfur protein K15831 formate hydrogenlyase subunit 6
g014942 elh:ETEC_3354 putative ribosomal RNA small subunit methyltransferase D K11391 23S rRNA (guanine1835-N2)-methyltransferase [EC:2.1.1.174]
g014943 eab:ECABU_c35770 path:eab03010 eab:rpsO ko:K02956 30S ribosomal protein S15 K02956 small subunit ribosomal protein S15
g014949 ecv:APECO1_3024 path:ecv00260 ecv:asd ko:K00133 ec:1.2.1.11 aspartate-semialdehyde dehydrogenase K00133 aspartate-semialdehyde dehydrogenase [EC:1.2.1.11]
g014957 ebd:ECBD_0084 path:ebd00240 ebd:pyrE ko:K00762 ec:2.4.2.10 orotate phosphoribosyltransferase K00762 orotate phosphoribosyltransferase [EC:2.4.2.10]
g014961 ecl:EcolC_0012 d-galactonate transporter K08194 MFS transporter, ACS family, D-galactonate transporter
g014965 ekf:KO11_02420 path:ekf00730 ekf:thiG ko:K03149 thiazole synthase K03149 thiamine biosynthesis ThiG
g014968 ebd:ECBD_4004 path:ebd02010 ebd:malG ko:K10110 maltose transporter permease K10110 maltose/maltodextrin transport system permease protein
g014971 ecv:APECO1_2322 path:ecv00310 ecv:cadA ko:K01582 ec:4.1.1.18 lysine decarboxylase 1 K01582 lysine decarboxylase [EC:4.1.1.18]
g014973 elr:ECO55CA74_24175 path:elr00230 elr:cpdB ko:K01119 ec:3.1.4.16 bifunctional 2',3'-cyclic nucleotide 2'-phosphodiesterase/3'-nucleotidase periplasmic protein K01119 2',3'-cyclic-nucleotide 2'-phosphodiesterase [EC:3.1.4.16]
g014975 elh:ETEC_0545 putative short chain dehydrogenase
g014985 ecy:ECSE_0860 putative hydroxylase K07336 PKHD-type hydroxylase [EC:1.14.11.-]
g014987 ekf:KO11_00625 polysaccharide deacetylase
g014991 ekf:KO11_07725 hydrogenase 2 accessory protein HybG K04653 hydrogenase expression/formation protein HypC
g014994 ekf:KO11_11320 path:ekf00190 ekf:nuoN ko:K00343 ec:1.6.5.3 NADH:ubiquinone oxidoreductase subunit N K00343 NADH-quinone oxidoreductase subunit N [EC:1.6.5.3]
g014995 ekf:KO11_11795 path:ekf00051 ekf:fruA ko:K02769 ko:K02770 ec:2.7.1.69 PTS system fructose-specific transporter subunit IIBC K02769,K02770 "PTS system, fructose-specific IIB component [EC:2.7.1.69]","PTS system, fructose-specific IIC component"
g015012 ekf:KO11_20560 C4-dicarboxylate transporter DcuC K03326 C4-dicarboxylate transporter, DcuC family
g015025 ekf:KO11_07440 SH3 domain-containing protein K07184 SH3 domain protein
g015029 ekf:KO11_10360 putative oxidoreductase K00537 arsenate reductase [EC:1.20.4.1]
g015039 ekf:KO11_14775 putative transporter K08224 MFS transporter, YNFM family, putative membrane transport protein
g015054 ekf:KO11_21150 amino acid permease
g015086 ekf:KO11_16910 DNA polymerase V subunit UmuD K03503 DNA polymerase V [EC:3.4.21.-]
g015096 ekf:KO11_14570 path:ekf00480 ekf:gst ko:K00799 ec:2.5.1.18 glutathionine S-transferase K00799 glutathione S-transferase [EC:2.5.1.18]
g015097 ekf:KO11_11915 path:ekf00240 ekf:cdd ko:K01489 ec:3.5.4.5 cytidine deaminase K01489 cytidine deaminase [EC:3.5.4.5]
g015104 ekf:KO11_09670 putative DNA-binding transcriptional regulator
g015109 ekf:KO11_06680 path:ekf00540 ekf:kdsC ko:K03270 ec:3.1.3.45 3-deoxy-D-manno-octulosonate 8-phosphate phosphatase K03270 3-deoxy-D-manno-octulosonate 8-phosphate phosphatase (KDO 8-P phosphatase) [EC:3.1.3.45]
g015111 ekf:KO11_05280 path:ekf00480 ekf:gor ko:K00383 ec:1.8.1.7 glutathione reductase K00383 glutathione reductase (NADPH) [EC:1.8.1.7]
g015117 ekf:KO11_03955 path:ekf00521 ekf:rffH ko:K00973 ec:2.7.7.24 glucose-1-phosphate thymidylyltransferase K00973 glucose-1-phosphate thymidylyltransferase [EC:2.7.7.24]
g015120 ekf:KO11_21840 path:ekf00360 ekf:mhpB ko:K05713 ec:1.13.11.16 3-(2,3-dihydroxyphenyl)propionate dioxygenase K05713 2,3-dihydroxyphenylpropionate 1,2-dioxygenase [EC:1.13.11.16]
g015121 ekf:KO11_22715 path:ekf00920 ekf:cysQ ko:K01082 ec:3.1.3.7 adenosine-3'(2'),5'-bisphosphate nucleotidase K01082 3'(2'), 5'-bisphosphate nucleotidase [EC:3.1.3.7]
g015135 ekf:KO11_00495 path:ekf00770 ekf:coaE ko:K00859 ec:2.7.1.24 dephospho-CoA kinase K00859 dephospho-CoA kinase [EC:2.7.1.24]
g015136 ekf:KO11_16785 path:ekf00030 ekf:prs ko:K00948 ec:2.7.6.1 ribose-phosphate pyrophosphokinase K00948 ribose-phosphate pyrophosphokinase [EC:2.7.6.1]
g015138 ekf:KO11_15555 diguanylate cyclase
g015139 ekf:KO11_14715 GlpM family protein
g015145 ekf:KO11_11145 path:ekf02010 ekf:argT ko:K10013 lysine/arginine/ornithine ABC transporter substrate-binding periplasmic protein K10013 lysine/arginine/ornithine transport system substrate-binding protein
g015151 ekf:KO11_10160 tRNA (cytidine/uridine-2'-O-)-methyltransferase TrmJ K15396 tRNA (cytidine32/uridine32-2'-O)-methyltransferase [EC:2.1.1.200]
g015152 ekf:KO11_09865 23S rRNA pseudouridine synthase D K06180 23S rRNA pseudouridine1911/1915/1917 synthase [EC:5.4.99.23]
g015168 ekf:KO11_03825 putative multidrug or homocysteine efflux system protein HsrA
g015170 ekf:KO11_00195 crotonobetainyl-CoA dehydrogenase K08297 crotonobetainyl-CoA dehydrogenase [EC:1.3.99.-]
g015172 ecx:EcHS_A4374 DNA-binding transcriptional activator CadC K03765 transcriptional activator of cad operon
g015192 ekf:KO11_13495 carbon-nitrogen family hydrolase
g015212 ebd:ECBD_2702 path:ebd00970 ko:K01875 ec:6.1.1.11 seryl-tRNA synthetase K01875 seryl-tRNA synthetase [EC:6.1.1.11]
g015213 ecok:ECMDS42_1316 conserved inner membrane protein
g015318 ecl:EcolC_0188 putative phosphodiesterase
g015320 ebd:ECBD_0194 path:ebd02010 ko:K12370 dipeptide transporter K12370 dipeptide transport system permease protein
g015321 ecj:Y75_p3407 ilvG
g015327 eoc:CE10_5074 isoaspartyl dipeptidase K01305 beta-aspartyl-dipeptidase (metallo-type) [EC:3.4.19.-]
g015357 ebd:ECBD_2196 binding-protein-dependent transporters inner membrane component K02053 putative spermidine/putrescine transport system permease protein
g015404 eko:EKO11_3446 path:eko00052 ko:K01187 ec:3.2.1.20 alpha amylase K01187 alpha-glucosidase [EC:3.2.1.20]
g015406 ekf:KO11_21040 path:ekf00630 ekf:glxR ko:K00042 ec:1.1.1.60 tartronate semialdehyde reductase K00042 2-hydroxy-3-oxopropionate reductase [EC:1.1.1.60]
g015410 eoi:ECO111_0777 path:eoi00030 eoi:ybhE ko:K07404 ec:3.1.1.31 6-phosphogluconolactonase K07404 6-phosphogluconolactonase [EC:3.1.1.31]
g015414 ecr:ECIAI1_0820 path:ecr00790 ecr:moaE ko:K03635 ec:2.-.-.- molybdopterin guanine dinucleotide biosynthesis protein MoaE K03635 molybdopterin synthase catalytic subunit [EC:2.-.-.-]
g015415 ekf:KO11_19615 path:ekf02010 ekf:gsiC ko:K13890 glutathione ABC transporter permease GsiC K13890 glutathione transport system permease protein
g015425 ecl:EcolC_2681 path:ecl00540 ecl:lpxK ko:K00912 ec:2.7.1.130 tetraacyldisaccharide 4'-kinase K00912 tetraacyldisaccharide 4'-kinase [EC:2.7.1.130]
g015434 ekf:KO11_14495 path:ekf00633 ekf:nemA ko:K10680 ec:1.-.-.- N-ethylmaleimide reductase K10680 N-ethylmaleimide reductase [EC:1.-.-.-]
g015446 esl:O3K_04715 path:esl00480 ko:K01920 ec:6.3.2.3 glutathione synthetase K01920 glutathione synthase [EC:6.3.2.3]
g015452 esl:O3K_02935 path:esl02010 ko:K06861 ec:3.6.3.- lipopolysaccharide ABC transporter ATP-binding protein K06861 lipopolysaccharide export system ATP-binding protein [EC:3.6.3.-]
g015454 ecr:ECIAI1_3624 path:ecr02010 ecr:nikB ko:K15585 nickel transporter permease NikB K15585 nickel transport system permease protein
g015470 ekf:KO11_00890 path:ekf00230 ekf:dnaE ko:K02337 ec:2.7.7.7 DNA polymerase III subunit alpha K02337 DNA polymerase III subunit alpha [EC:2.7.7.7]
g015477 ekf:KO11_21490 path:ekf03430 ekf:xseB ko:K03602 ec:3.1.11.6 exodeoxyribonuclease VII small subunit K03602 exodeoxyribonuclease VII small subunit [EC:3.1.11.6]
g015484 eoi:ECO111_4856 path:eoi02010 eoi:malE ko:K10108 periplasmic maltose-binding protein MalE K10108 maltose/maltodextrin transport system substrate-binding protein
g015499 ecg:E2348C_2192 glycosyl transferase family protein K03208 colanic acid biosynthesis glycosyl transferase WcaI
g015513 ecy:ECSE_2549 putative sodium/sulfate transport protein
g015514 ekf:KO11_10235 ribosomal RNA large subunit methyltransferase N K06941 23S rRNA (adenine2503-C2)-methyltransferase [EC:2.1.1.192]
g015521 ekf:KO11_07690 path:ekf00633 ekf:hybO ko:K06282 ec:1.12.99.6 hydrogenase 2 small subunit K06282 hydrogenase small subunit [EC:1.12.99.6]
g015528 ecr:ECIAI1_3826 glutamate transporter K03312 glutamate:Na+ symporter, ESS family
g015529 eoh:ECO103_4432 path:eoh02010 eoh:pstA ko:K02038 high-affinity phosphate-specific transport system, membrane component PstA K02038 phosphate transport system permease protein
g015649 eoc:CE10_1374 path:eoc00500 eoc:treA ko:K01194 ec:3.2.1.28 periplasmic trehalase K01194 alpha,alpha-trehalase [EC:3.2.1.28]
g015661 ekf:KO11_08610 DNA-binding transcriptional regulator LysR
g015692 elr:ECO55CA74_20635 path:elr02010 ko:K10544 xylose transporter permease xylH K10544 D-xylose transport system permease protein
g015695 ebd:ECBD_0119 tRNA/rRNA methyltransferase YibK K03216 tRNA (cytidine/uridine-2'-O-)-methyltransferase [EC:2.1.1.207]
g015805 eok:G2583_2789 CinA family protein K03742 competence/damage-inducible protein CinA
g015880 ebd:ECBD_0629 serine transporter
g015907 elr:ECO55CA74_00975 path:elr02010 ko:K02072 DL-methionine transporter permease K02072 D-methionine transport system permease protein
g015916 elr:ECO55CA74_02915 path:elr00250 ko:K01425 ec:3.5.1.2 glutaminase K01425 glutaminase [EC:3.5.1.2]
g015926 ekf:KO11_13445 path:ekf00030 ekf:zwf ko:K00036 ec:1.1.1.49 glucose-6-phosphate 1-dehydrogenase K00036 glucose-6-phosphate 1-dehydrogenase [EC:1.1.1.49]
g016006 elr:ECO55CA74_07340 response regulator of RpoS K02485 two-component system, unclassified family, response regulator
g016031 eoc:CE10_3635 putative quinol oxidase subunit K15977 putative oxidoreductase
g016058 ese:ECSF_4300 transcriptional regulator
g016059 ebd:ECBD_3572 path:ebd00910 ko:K00313 ec:1.5.5.- oxidoreductase FixC K00313 electron transfer flavoprotein-quinone oxidoreductase [EC:1.5.5.-]
g016060 elh:ETEC_2374 path:elh00564 ko:K00111 ec:1.1.5.3 anaerobic glycerol-3-phosphate dehydrogenase subunit A K00111 glycerol-3-phosphate dehydrogenase [EC:1.1.5.3]
g016089 ebd:ECBD_3161 ABC transporter ATP-binding protein K02003 putative ABC transport system ATP-binding protein
g016092 ebd:ECBD_2616 path:ebd00190 ko:K00426 ec:1.10.3.- cytochrome d ubiquinol oxidase subunit II K00426 cytochrome d ubiquinol oxidase subunit II [EC:1.10.3.-]
g016098 ecl:EcolC_2391 path:ecl00040 ko:K00963 ec:2.7.7.9 UTP--glucose-1-phosphate uridylyltransferase subunit GalU K00963 UTP--glucose-1-phosphate uridylyltransferase [EC:2.7.7.9]
g016099 ekf:KO11_16600 path:ekf02010 ekf:oppC ko:K15582 oligopeptide ABC transporter permease OppC K15582 oligopeptide transport system permease protein
g016152 ecl:EcolC_2132 LysR family transcriptional regulator
g016156 ecm:EcSMS35_1218 chaperone protein HchA K05523 molecular chaperone HchA (Hsp31)
g016172 ekf:KO11_09510 path:ekf00051 ekf:srlA ko:K02783 Glucitol/sorbitol permease IIC component K02783 PTS system, glucitol/sorbitol-specific IIC component
g016231 ekf:KO11_03685 path:ekf02010 ekf:pstS ko:K02040 phosphate ABC transporter substrate-binding protein K02040 phosphate transport system substrate-binding protein
g016244 elh:ETEC_4589 trehalose operon repressor K03485 LacI family transcriptional regulator, trehalose operon repressor
g016250 elh:ETEC_0190 path:elh00970 ko:K01881 ec:6.1.1.15 prolyl-tRNA synthetase K01881 prolyl-tRNA synthetase [EC:6.1.1.15]
g016276 ecl:EcolC_3132 copper exporting ATPase K01533 Cu2+-exporting ATPase [EC:3.6.3.4]
g016279 ecl:EcolC_2986 putative metalloprotease K07042 probable rRNA maturation factor
g016280 ebd:ECBD_2648 MOSC domain containing protein K07140
g016311 ebd:ECBD_1937 NLP/P60 protein K13695 probable lipoprotein NlpC
g016313 esl:O3K_10190 path:esl02020 ko:K03412 ec:3.1.1.61 chemotaxis-specific methylesterase K03412 two-component system, chemotaxis family, response regulator CheB [EC:3.1.1.61]
g016354 ecl:EcolC_0904 DNA-binding transcriptional activator GcvA K03566 LysR family transcriptional regulator, glycine cleavage system transcriptional activator
g016463 elh:ETEC_3705 putative acetyltransferase
g016471 elh:ETEC_4236 path:elh00520 ko:K00075 ec:1.3.1.98 UDP-N-acetylenolpyruvoylglucosamine reductase K00075 UDP-N-acetylmuramate dehydrogenase [EC:1.3.1.98]
g016501 ebd:ECBD_2062 path:ebd00330 ko:K00657 ec:2.3.1.57 diamine N-acetyltransferase K00657 diamine N-acetyltransferase [EC:2.3.1.57]
g016502 ebd:ECBD_1954 path:ebd00400 ko:K05887 ec:1.1.1.282 quinate/shikimate dehydrogenase K05887 quinate/shikimate dehydrogenase [EC:1.1.1.282]
g016505 ebd:ECBD_1058 path:ebd00250 ebd:gabD ko:K00135 ec:1.2.1.16 succinate-semialdehyde dehydrogenase I K00135 succinate-semialdehyde dehydrogenase (NADP+) [EC:1.2.1.16]
g016526 ebd:ECBD_0716 transcription activator effector binding K07471 probable transcriptional regulator
g016527 ebw:BWG_2941 p-hydroxybenzoic acid efflux subunit AaeB K03468 p-hydroxybenzoic acid efflux pump subunit AaeB
g016528 ebd:ECBD_0470 path:ebd00400 ebd:aroE ko:K00014 ec:1.1.1.25 shikimate 5-dehydrogenase K00014 shikimate dehydrogenase [EC:1.1.1.25]
g016540 ebd:ECBD_0037 path:ebd02020 ebd:uhpT ko:K07784 sugar phosphate antiporter K07784 MFS transporter, OPA family, hexose phosphate transport protein UhpT
g016544 ebd:ECBD_4016 peptidase E K05995 dipeptidase E [EC:3.4.13.21]
g016565 ebd:ECBD_2667 path:ebd00250 ko:K00813 ec:2.6.1.1 aromatic amino acid aminotransferase K00813 aspartate aminotransferase [EC:2.6.1.1]
g016567 ebd:ECBD_2530 path:ebd02040 ko:K02399 protein of flagellar biosynthesis K02399 flagella synthesis protein FlgN
g016674 esl:O3K_22495 sugar ABC transporter ATP-binding protein K02056 simple sugar transport system ATP-binding protein [EC:3.6.3.17]
g016675 esl:O3K_18235 putative outer membrane porin
g016679 ebd:ECBD_2917 path:ebd00760 ko:K03517 ec:2.5.1.72 quinolinate synthetase K03517 quinolinate synthase [EC:2.5.1.72]
g016683 ebd:ECBD_2715 path:ebd02010 ko:K05685 ec:3.6.3.- macrolide transporter ATP-binding/permease K05685 macrolide transport system ATP-binding/permease protein [EC:3.6.3.-]
g016690 ecv:APECO1_131 synthase
g016707 elo:EC042_2097 path:elo02040 elo:fliF ko:K02409 flagellar M-ring protein K02409 flagellar M-ring protein FliF
g016708 elo:EC042_2107 path:elo02040 elo:fliP ko:K02419 flagellar biosynthetic protein FliP K02419 flagellar biosynthetic protein FliP
g016738 ebd:ECBD_1303 path:ebd02020 ko:K07690 EvgA family transcriptional regulator K07690 two-component system, NarL family, response regulator EvgA
g016780 ecy:ECSE_2315 H repeat-associated protein
g016781 elo:EC042_0301 sigma factor-binding protein crl (curlin genes transcriptional activator) K11926 sigma factor-binding protein Crl
g016785 elo:EC042_0389 path:elo00360 elo:mhpE ko:K01666 ec:4.1.3.39 4-hydroxy-2-oxovalerate aldolase K01666 4-hydroxy 2-oxovalerate aldolase [EC:4.1.3.39]
g016786 eok:G2583_0681 NinE protein
g016802 eum:ECUMN_1756 putative fimbrial-like exported adhesin protein
g016806 elo:EC042_1987 ribosomal RNA large subunit methyltransferase A K00563 23S rRNA (guanine745-N1)-methyltransferase [EC:2.1.1.187]
g016855 eum:ECUMN_2628 flagellar, motility and chemotaxis genes DNA-binding transcriptional repressor
g016856 eum:ECUMN_2653 colicin V production protein K03558 membrane protein required for colicin V production
g016857 ecg:E2348C_2460 path:ecg00750 ecg:pdxB ko:K03473 ec:1.1.1.290 erythronate-4-phosphate dehydrogenase K03473 erythronate-4-phosphate dehydrogenase [EC:1.1.1.290]
g016891 ecz:ECS88_3028 path:ecz00920 ecz:cysJ ko:K00380 ec:1.8.1.2 sulfite reductase subunit alpha K00380 sulfite reductase (NADPH) flavoprotein alpha-component [EC:1.8.1.2]
g016892 eoc:CE10_0063 path:eoc00040 eoc:araA ko:K01804 ec:5.3.1.4 L-arabinose isomerase K01804 L-arabinose isomerase [EC:5.3.1.4]
g016920 elo:EC042_0570 putative membrane-bound metal-dependent hydrolase K07038 inner membrane protein
g016922 eum:ECUMN_0661 path:eum02020 eum:cusR ko:K07665 DNA-binding transcriptional activator CusR K07665 two-component system, OmpR family, copper resistance phosphate regulon response regulator CusR
g016970 eab:ECABU_c37330 path:eab03010 eab:rplP ko:K02878 50S ribosomal protein L16 K02878 large subunit ribosomal protein L16
g016978 ekf:KO11_03420 putative sulfatase/phosphatase
g016981 elo:EC042_4125 path:elo00190 elo:atpB ko:K02108 ec:3.6.3.14 ATP synthase subunit A K02108 F-type H+-transporting ATPase subunit a [EC:3.6.3.14]
g016990 eab:ECABU_c01240 pyruvate dehydrogenase complex repressor K05799 GntR family transcriptional regulator, transcriptional repressor for pyruvate dehydrogenase complex
g016991 eab:ECABU_c06220 path:eab02020 eab:cusF ko:K07810 cation efflux system protein CusF K07810 Cu(I)/Ag(I) efflux system periplasmic protein CusF
g016993 eab:ECABU_c10290 path:eab00010 eab:agp ko:K01085 ec:3.1.3.10 glucose-1-phosphatase K01085 glucose-1-phosphatase [EC:3.1.3.10]
g016995 ese:ECSF_3476 path:ese00240 ko:K01520 ec:3.6.1.23 deoxyuridinetriphosphatase K01520 dUTP pyrophosphatase [EC:3.6.1.23]
g016996 eab:ECABU_c45670 LexA repressor K01356 repressor LexA [EC:3.4.21.88]
g016997 eab:ECABU_c46070 putative xanthine/uracil permeases family protein YjcD K06901 putative MFS transporter, AGZA family, xanthine/uracil permease
g017000 eab:ECABU_c49600 path:eab00040 eab:uxuB ko:K00040 ec:1.1.1.57 D-mannonate oxidoreductase K00040 fructuronate reductase [EC:1.1.1.57]
g017003 eab:ECABU_c06650 path:eab02020 eab:citX ko:K05964 ec:2.7.7.61 apo-citrate lyase phosphoribosyl-dephospho-CoA transferase K05964 holo-ACP synthase [EC:2.7.7.61]
g017009 eab:ECABU_c43010 RarD protein K05786 chloramphenicol-sensitive protein RarD
g017010 eab:ECABU_c45470 path:eab00260 eab:lysC ko:K00928 ec:2.7.2.4 lysine-sensitive aspartokinase 3 K00928 aspartate kinase [EC:2.7.2.4]
g017033 eab:ECABU_c29480 transporter
g017038 eab:ECABU_c31650 putative xanthine/uracil permeases family protein K06901 putative MFS transporter, AGZA family, xanthine/uracil permease
g017040 eab:ECABU_c18660 putative GTP-binding protein
g017066 eab:ECABU_c12540 curli production assembly/transport component CsgE K04337 curli production assembly/transport component CsgE
g017070 eab:ECABU_c20750 putative transmembrane protein
g017073 eab:ECABU_c37790 path:eab01100 ko:K00855 ec:2.7.1.19 phosphoribulokinase/uridine kinase family protein K00855 phosphoribulokinase [EC:2.7.1.19]
g017128 ese:ECSF_0437 path:ese00230 ko:K00892 ec:2.7.1.73 inosine-guanosine kinase K00892 inosine kinase [EC:2.7.1.73]
g017131 ese:ECSF_0756 path:ese02010 ko:K13891 putative oligopeptide ABC transporter permease component K13891 glutathione transport system permease protein
g017132 eab:ECABU_c45040 path:eab00230 eab:rpoC ko:K03046 ec:2.7.7.6 DNA-directed RNA polymerase subunit beta' K03046 DNA-directed RNA polymerase subunit beta' [EC:2.7.7.6]
g017172 ese:ECSF_2433 putative lipoprotein K05807 putative lipoprotein
g017179 ecq:ECED1_3189 putative NAD(P)-binding Rossmann-fold domain-containing dehydrogenase K08319 putative dehydrogenase [EC:1.1.-.-]
g017187 ecm:EcSMS35_3299 putative outer membrane lipoprotein
g017196 eab:ECABU_c38280 putative transcriptional accessory protein K06959 uncharacterized protein
g017217 eab:ECABU_c13280 path:eab03420 eab:mfd ko:K03723 ec:3.6.4.- transcription-repair coupling factor K03723 transcription-repair coupling factor (superfamily II helicase) [EC:3.6.4.-]
g017219 ese:ECSF_1103 putative transcriptional regulator
g017275 ecq:ECED1_3208 path:ecq00230 ecq:cysD ko:K00957 ec:2.7.7.4 sulfate adenylyltransferase subunit 2 K00957 sulfate adenylyltransferase subunit 2 [EC:2.7.7.4]
g017276 ese:ECSF_4127 path:ese00230 ko:K00527 ec:1.17.4.2 anaerobic ribonucleoside-triphosphate reductase K00527 ribonucleoside-triphosphate reductase [EC:1.17.4.2]
g017336 ecok:ECMDS42_0575 path:ecok00020 ecok:sucA ko:K00164 ec:1.2.4.2 2-oxoglutarate decarboxylase, thiamin-requiring K00164 2-oxoglutarate dehydrogenase E1 component [EC:1.2.4.2]
g017337 ekf:KO11_16605 path:ekf02010 ekf:oppB ko:K15581 oligopeptide transporter permease K15581 oligopeptide transport system permease protein
g017341 ebd:ECBD_2016 electron transport complex protein RnfB K03616 electron transport complex protein RnfB
g017342 ecx:EcHS_A1869 serine kinase K07180 serine protein kinase
g017343 ecl:EcolC_1779 DNA-binding transcriptional regulator HexR
g017344 eoh:ECO103_2166 tyrosine transporter TyrP K03834 tyrosine-specific transport protein
g017346 esl:O3K_09880 path:esl02020 esl:rcsA ko:K07781 colanic acid capsular biosynthesis activation protein A K07781 LuxR family transcriptional regulator, capsular biosynthesis positive transcription factor
g017360 eko:EKO11_0646 path:eko00330 ko:K09251 ec:2.6.1.82 putrescine aminotransferase K09251 putrescine aminotransferase [EC:2.6.1.82]
g017398 ecok:ECMDS42_1084 ribonuclease II K01147 exoribonuclease II [EC:3.1.13.1]
g017430 ekf:KO11_10580 ethanolamine catabolic microcompartment shell protein EutN K04028 ethanolamine utilization protein EutN
g017440 ebd:ECBD_0803 path:ebd00030 ko:K00615 ec:2.2.1.1 transketolase K00615 transketolase [EC:2.2.1.1]
g017441 esl:O3K_04115 path:esl03070 ko:K02453 general secretion pathway protein D K02453 general secretion pathway protein D
g017442 ecok:ECMDS42_2652 conserved inner membrane protein
g017475 ebd:ECBD_0276 16S rRNA m(2)G966-methyltransferase K08316 16S rRNA (guanine966-N2)-methyltransferase [EC:2.1.1.171]
g017479 ebd:ECBD_0192 path:ebd02010 ko:K12368 extracellular solute-binding protein family 5 K12368 dipeptide transport system substrate-binding protein
g017497 ecy:ECSE_2174 path:ecy02040 ko:K02414 flagellar hook-length control protein K02414 flagellar hook-length control protein FliK
g017503 ecr:ECIAI1_2690 ATP-dependent RNA helicase SrmB K05590 ATP-dependent RNA helicase SrmB [EC:2.7.7.-]
g017515 ecr:ECIAI1_0891 ribosomal protein S6 modification protein K05844 ribosomal protein S6 modification protein
g017535 ecw:EcE24377A_2495 cytochrome c-type biogenesis protein CcmF K02198 cytochrome c-type biogenesis protein CcmF
g017536 esl:O3K_06955 permease perM K03548 putative permease
g017547 esl:O3K_05590 path:esl00230 esl:relA ko:K00951 ec:2.7.6.5 (p)ppGpp synthetase I K00951 GTP pyrophosphokinase [EC:2.7.6.5]
g017561 ecr:ECIAI1_4623 path:ecr02020 ecr:creB ko:K07663 DNA-binding response regulator CreB K07663 two-component system, OmpR family, catabolic regulation response regulator CreB
g017562 elr:ECO55CA74_20200 universal stress global response regulator UspA K06149 universal stress protein A
g017563 ekf:KO11_04950 putative transcriptional regulator K07726 putative transcriptional regulator
g017592 eoh:ECO103_4871 path:eoh00052 eoh:melA ko:K07406 ec:3.2.1.22 alpha-galactosidase K07406 alpha-galactosidase [EC:3.2.1.22]
g017600 eum:ECUMN_0481 peptidyl-prolyl cis-trans isomerase K03770 peptidyl-prolyl cis-trans isomerase D [EC:5.2.1.8]
g017601 eum:ECUMN_0512 heat shock protein 90 K04079 molecular chaperone HtpG
g017603 eum:ECUMN_3222 putative chlorohydrolase/aminohydrolase
g017607 ecm:EcSMS35_3031 putative global regulator K06980
g017626 elr:ECO55CA74_06630 path:elr00230 ko:K02341 ec:2.7.7.7 DNA polymerase III subunit delta' K02341 DNA polymerase III subunit delta' [EC:2.7.7.7]
g017636 eum:ECUMN_2263 putative sulfite oxidase subunit YedZ K17247 sulfoxide reductase heme-binding subunit YedZ
g017641 ekf:KO11_12670 path:ekf00340 ekf:hisF ko:K02500 ec:4.1.3.- imidazole glycerol phosphate synthase subunit HisF K02500 cyclase [EC:4.1.3.-]
g017647 elo:EC042_3312 path:elo02020 elo:qseC ko:K07645 ec:2.7.13.3 two-component system sensor kinase K07645 two-component system, OmpR family, sensor histidine kinase QseC [EC:2.7.13.3]
g017662 eum:ECUMN_4984 DNA replication protein DnaC K02315 DNA replication protein DnaC
g017667 elo:EC042_0471 peptidoglycan monomer (N-acetylglucosamine-1,6-anhydro-N-acetylmuramic acid-tetrapeptide) uptake protein (major facilitator superfamily protein) K08218 MFS transporter, PAT family, beta-lactamase induction signal transducer AmpG
g017672 eum:ECUMN_1066 path:eum00620 eum:poxB ko:K00156 ec:1.2.5.1 pyruvate dehydrogenase K00156 pyruvate dehydrogenase (quinone) [EC:1.2.5.1]
g017696 ecm:EcSMS35_1651 path:ecm00040 ecm:uxaB ko:K00041 ec:1.1.1.58 altronate oxidoreductase K00041 tagaturonate reductase [EC:1.1.1.58]
g017718 ecv:APECO1_4411 multidrug resistance outer membrane protein MdtQ
g017720 elo:EC042_2390 LysR family transcriptional regulator
g017737 eum:ECUMN_3718 protease TldD K03568 TldD protein
g017743 eab:ECABU_c05200 ATP-dependent specificity component of ClpP serine protease K03544 ATP-dependent Clp protease ATP-binding subunit ClpX
g017746 ecq:ECED1_4791 putative cation/proton antiporter K03316 monovalent cation:H+ antiporter, CPA1 family
g017769 eab:ECABU_c47110 path:eab00020 eab:frdC ko:K00246 fumarate reductase K00246 fumarate reductase subunit C
g017775 ecz:ECS88_0041 crotonobetainyl-CoA:carnitine CoA-transferase K08298 crotonobetainyl-CoA:carnitine CoA-transferase [EC:2.8.3.-]
g017819 eab:ECABU_c10300 putative cytoplasmic protein YccJ
g017821 eab:ECABU_c15740 path:eab00061 eab:fabI ko:K00208 ec:1.3.1.10 ec:1.3.1.9 NADH-dependent enoyl acyl carrier protein reductase K00208 enoyl-[acyl-carrier protein] reductase I [EC:1.3.1.9 1.3.1.10]
g017834 eoc:CE10_4456 putative lipoprotein
g017835 eln:NRG857_19155 path:eln00130 eln:ubiB ko:K03688 putative ubiquinone biosynthesis protein UbiB K03688 ubiquinone biosynthesis protein
g017849 eab:ECABU_c37310 path:eab03010 eab:rpsQ ko:K02961 30S ribosomal protein S17 K02961 small subunit ribosomal protein S17
g017851 ecz:ECS88_3765 mutase
g017856 ecz:ECS88_3893 fused ribosome-associated ATPase: ATP-binding protein ; ATP-binding protein ; membrane protein K13926 ribosome-dependent ATPase
g017866 ecq:ECED1_2847 path:ecq00860 ecq:gltX ko:K01885 ec:6.1.1.17 glutamyl-tRNA synthetase K01885 glutamyl-tRNA synthetase [EC:6.1.1.17]
g017873 ecq:ECED1_3277 protease III K01407 protease III [EC:3.4.24.55]
g017941 eoc:CE10_1810 Portal protein B (minor capsid protein B) from bacteriophage origin
g017943 eum:ECUMN_0791 LamB/YcsF family protein K07160 UPF0271 protein
g017953 eum:ECUMN_1004 putative ABC transporter ATP-binding protein
g017973 elo:EC042_1880 path:elo00970 elo:pheT ko:K01890 ec:6.1.1.20 phenylalanyl-tRNA synthetase subunit beta K01890 phenylalanyl-tRNA synthetase beta chain [EC:6.1.1.20]
g017974 ecl:EcolC_1767 dATP pyrophosphohydrolase K08310 dATP pyrophosphohydrolase [EC:3.6.1.-]
g017986 ecp:ECP_2132 path:ecp00052 ko:K02773 ec:2.7.1.69 galactitol-specific PTS system component IIA K02773 PTS system, galactitol-specific IIA component [EC:2.7.1.69]
g017987 eoc:CE10_2708 path:eoc00061 eoc:fabB ko:K00647 ec:2.3.1.41 3-oxoacyl-ACP synthase K00647 3-oxoacyl-[acyl-carrier-protein] synthase I [EC:2.3.1.41]
g017989 eoi:ECO111_3123 putative enzyme IIC component of PTS K11203 PTS system, fructose-specific IIC-like component
g017992 elo:EC042_1156 transposase
g018036 eum:ECUMN_3032 nitric oxide reductase K12265 nitric oxide reductase FlRd-NAD(+) reductase [EC:1.18.1.-]
g018041 eum:ECUMN_3163 path:eum00071 eum:aas ko:K05939 ec:6.2.1.20 ec:2.3.1.40 bifunctional acyl-[acyl carrier protein] synthetase/2-acylglycerophosphoethanolamine acyltransferase K05939 acyl-[acyl-carrier-protein]-phospholipid O-acyltransferase / long-chain-fatty-acid--[acyl-carrier-protein] ligase [EC:2.3.1.40 6.2.1.20]
g018043 esl:O3K_18525 path:esl02020 esl:citG ko:K05966 ec:2.4.2.52 triphosphoribosyl-dephospho-CoA synthase K05966 triphosphoribosyl-dephospho-CoA synthase [EC:2.4.2.52]
g018050 elo:EC042_3305 SufI protein K04753 suppressor of ftsI
g018064 eok:G2583_4768 path:eok00620 eok:ppc ko:K01595 ec:4.1.1.31 phosphoenolpyruvate carboxylase K01595 phosphoenolpyruvate carboxylase [EC:4.1.1.31]
g018086 eum:ECUMN_0074 path:eum00290 eum:leuC ko:K01703 ec:4.2.1.35 ec:4.2.1.33 isopropylmalate isomerase large subunit K01703 3-isopropylmalate/(R)-2-methylmalate dehydratase large subunit [EC:4.2.1.33 4.2.1.35]
g018087 ekf:KO11_00515 putative major pilin subunit K02682 prepilin peptidase dependent protein D
g018088 eab:ECABU_c01730 path:eab00270 eab:pfs ko:K01243 ec:3.2.2.9 5'-methylthioadenosine/S-adenosylhomocysteine nucleosidase K01243 S-adenosylhomocysteine/5'-methylthioadenosine nucleosidase [EC:3.2.2.9]
g018099 ekf:KO11_17630 inactive ferrous ion transporter periplasmic protein EfeO K07224 iron uptake system component EfeO
g018115 ebd:ECBD_0585 GIY-YIG nuclease superfamily protein K07461 putative endonuclease
g018121 ekf:KO11_01775 path:ekf02020 ekf:basS ko:K07643 ec:2.7.13.3 sensor protein BasS/PmrB K07643 two-component system, OmpR family, sensor histidine kinase BasS [EC:2.7.13.3]
g018122 eoh:ECO103_4942 lysine aminomutase
g018127 ecr:ECIAI1_4589 ferric iron reductase involved in ferric hydroximate transport K13255 ferric iron reductase protein FhuF
g018131 ekf:KO11_00915 Rho-binding antiterminator
g018137 ekf:KO11_15660 putative fimbrial-like adhesin exported protein
g018139 eab:ECABU_c36400 path:eab03010 eab:rplM ko:K02871 50S ribosomal protein L13 K02871 large subunit ribosomal protein L13
g018141 ebd:ECBD_1824 path:ebd00051 ko:K02793 ko:K02794 ec:2.7.1.69 ec:2.7.1.69 PTS system, mannose/fructose/sorbose family, IIA subunit K02793,K02794 "PTS system, mannose-specific IIA component [EC:2.7.1.69]","PTS system, mannose-specific IIB component [EC:2.7.1.69]"
g018155 ecr:ECIAI1_2500 putative ethanolamine transporter K04023 ethanolamine transporter
g018156 ekf:KO11_14325 iron-sulfur cluster assembly scaffold protein K05997 Fe-S cluster assembly protein SufA
g018179 eab:ECABU_c46170 path:eab00910 eab:nrfC ko:K04014 formate-dependent nitrite reductase, 4Fe4S subunit K04014 protein NrfC
g018180 eln:NRG857_21295 esterase K06889
g018182 eab:ECABU_c50060 path:eab00230 eab:holD ko:K02344 ec:2.7.7.7 DNA polymerase III subunit psi K02344 DNA polymerase III subunit psi [EC:2.7.7.7]
g018207 eab:ECABU_c04660 path:eab00400 eab:aroL ko:K00891 ec:2.7.1.71 shikimate kinase K00891 shikimate kinase [EC:2.7.1.71]
g018217 eab:ECABU_c13440 path:eab02020 eab:phoP ko:K07660 DNA-binding response regulator PhoP K07660 two-component system, OmpR family, response regulator PhoP
g018243 eab:ECABU_c04390 path:eab00010 eab:frmA ko:K00121 ec:1.1.1.1 ec:1.1.1.284 alcohol dehydrogenase K00121 S-(hydroxymethyl)glutathione dehydrogenase / alcohol dehydrogenase [EC:1.1.1.284 1.1.1.1]
g018256 eab:ECABU_c38630 integral membrane protein
g018259 eab:ECABU_c25010 putative sugar efflux transporter B K03291 MFS transporter, SET family, sugar efflux transporter
g018260 eab:ECABU_c42660 path:eab00520 eab:rffD ko:K02472 ec:1.1.1.336 UDP-N-acetyl-D-mannosamine dehydrogenase K02472 UDP-N-acetyl-D-mannosaminuronic acid dehydrogenase [EC:1.1.1.336]
g018261 eab:ECABU_c30820 cysteine desulfurase, sulfur acceptor, subunit CsdE K02426 cysteine desulfuration protein SufE
g018262 ecc:c3461 path:ecc00230 ecc:ygfP ko:K01487 ec:3.5.4.3 guanine deaminase K01487 guanine deaminase [EC:3.5.4.3]
g018276 ecc:c2585 glycosyl transferase
g018277 eab:ECABU_c29580 path:eab00480 eab:gshA ko:K01919 ec:6.3.2.2 gamma-glutamate-cysteine ligase K01919 glutamate--cysteine ligase [EC:6.3.2.2]
g018278 ecc:c4962 path:ecc02020 ecc:hydG ko:K07713 transcriptional regulatory protein ZraR K07713 two-component system, NtrC family, response regulator HydG
g018317 elo:EC042_0629 enterobactin exporter K08225 MFS transporter, ENTS family, enterobactin (siderophore) exporter
g018349 elo:EC042_1918 putative decarboxylase
g018352 elo:EC042_1668 putative signal transduction protein
g018398 ecm:EcSMS35_2763 putative cytochrome c assembly protein
g018404 elo:EC042_3551 path:elo02010 ko:K09969 Putative ABC transporter, substrate-binding protein K09969 general L-amino acid transport system substrate-binding protein
g018406 eab:ECABU_c29070 path:eab03010 eab:rplS ko:K02884 50S ribosomal protein L19 K02884 large subunit ribosomal protein L19
g018417 eln:NRG857_00550 N-acetyl-anhydromuranmyl-L-alanine amidase K03806 AmpD protein
g018432 elo:EC042_3830 cellulose synthase operon protein C (TPR-repeat-containing protein)
g018441 elo:EC042_3601 elongation factor G K02355 elongation factor G
g018443 eum:ECUMN_3822 path:eum00300 eum:argD ko:K00821 ec:2.6.1.17 ec:2.6.1.11 bifunctional N-succinyldiaminopimelate-aminotransferase/acetylornithine transaminase protein K00821 acetylornithine/N-succinyldiaminopimelate aminotransferase [EC:2.6.1.11 2.6.1.17]
g018446 elo:EC042_4490 path:elo02020 elo:dcuS ko:K07701 ec:2.7.13.3 two-component sensor kinase K07701 two-component system, CitB family, sensor histidine kinase DcuS [EC:2.7.13.3]
g018504 ekf:KO11_00210 path:ekf00910 ekf:fixB ko:K03522 putative electron transfer flavoprotein FixB K03522 electron transfer flavoprotein alpha subunit
g018530 ecm:EcSMS35_0055 dimethyladenosine transferase K02528 16S rRNA (adenine1518-N6/adenine1519-N6)-dimethyltransferase [EC:2.1.1.182]
g018541 elo:EC042_1145 path:elo02040 elo:flgG ko:K02392 flagellar basal-body rod protein FlgG K02392 flagellar basal-body rod protein FlgG
g018545 elo:EC042_1269 protein methyltransferase hemk (protein-glutamine N methyltransferase) K02493 release factor glutamine methyltransferase [EC:2.1.1.-]
g018584 elh:ETEC_1698 multidrug resistance protein K03327 multidrug resistance protein, MATE family
g018635 ekf:KO11_20960 path:ekf00970 ekf:cysS ko:K01883 ec:6.1.1.16 cysteinyl-tRNA synthetase K01883 cysteinyl-tRNA synthetase [EC:6.1.1.16]
g018689 eoc:CE10_0921 path:eoc00920 eoc:dmsB ko:K07307 dimethyl sulfoxide reductase, anaerobic subunit B K07307 anaerobic dimethyl sulfoxide reductase subunit B (DMSO reductase iron- sulfur subunit)
g018697 ecq:ECED1_1182 curli assembly protein CsgF K04338 curli production assembly/transport component CsgF
g018700 elo:EC042_1225 septum site determining protein K03609 septum site-determining protein MinD
g018720 ese:ECSF_1749 path:ese02020 ko:K02402 transcriptional activator K02402 flagellar transcriptional activator FlhC
g018721 eum:ECUMN_2194 path:eum02010 eum:araG ko:K10539 ec:3.6.3.17 L-arabinose transporter ATP-binding protein K10539 L-arabinose transport system ATP-binding protein [EC:3.6.3.17]
g018877 ebd:ECBD_0594 uroporphyrin-III C/tetrapyrrole methyltransferase K07056 16S rRNA (cytidine1402-2'-O)-methyltransferase [EC:2.1.1.198]
g018883 eoc:CE10_4157 mannitol operon repressor K02562 mannitol operon repressor
g018893 ecf:ECH74115_4753 path:ecf00030 ecf:gntK ko:K00851 ec:2.7.1.12 gluconate kinase K00851 gluconokinase [EC:2.7.1.12]
g018899 eab:ECABU_c37160 path:eab03010 eab:rpsM ko:K02952 30S ribosomal protein S13 K02952 small subunit ribosomal protein S13
g018938 eab:ECABU_c44380 ATP-dependent hslVU protease peptidase subunit HslV K01419 ATP-dependent HslUV protease, peptidase subunit HslV [EC:3.4.25.2]
g018976 ecl:EcolC_0975 Hrp-dependent type III effector protein
g018977 eab:ECABU_c31290 integral membrane protein
g018980 elo:EC042_3356 path:elo00630 elo:ttdB ko:K03780 ec:4.2.1.32 L-tartrate dehydratase subunit beta K03780 L(+)-tartrate dehydratase beta subunit [EC:4.2.1.32]
g018994 elo:EC042_4446 formate-dependent nitrite reductase complex subunit K04017 formate-dependent nitrite reductase complex subunit NrfF
g019006 eab:ECABU_c19310 murein lipoprotein K06078 murein lipoprotein
g019024 ecm:EcSMS35_0339 iron-sulfur cluster binding protein
g019025 elo:EC042_1890 putative kinase
g019052 ecf:ECH74115_1916 path:ecf00240 ecf:pyrF ko:K01591 ec:4.1.1.23 orotidine 5'-phosphate decarboxylase K01591 orotidine-5'-phosphate decarboxylase [EC:4.1.1.23]
g019062 elo:EC042_2320 putative protease K08303 putative protease [EC:3.4.-.-]
g019065 elo:EC042_2409 putative signal transduction protein
g019067 eum:ECUMN_2573 2Fe-2S ferredoxin YfaE K11107 ferredoxin
g019070 ese:ECSF_2418 putative formate acetyltransferase K06866 autonomous glycyl radical cofactor
g019079 eum:ECUMN_3608 path:eum00053 eum:garL ko:K01630 ec:4.1.2.20 alpha-dehydro-beta-deoxy-D-glucarate aldolase K01630 2-dehydro-3-deoxyglucarate aldolase [EC:4.1.2.20]
g019096 elo:EC042_4305 ATP-dependent Hsl protease ATP-binding subunit (heat shock protein) K03667 ATP-dependent HslUV protease ATP-binding subunit HslU
g019132 elo:EC042_2471 DNA gyrase subunit A K02469 DNA gyrase subunit A [EC:5.99.1.3]
g019138 ebd:ECBD_0490 path:ebd00061 ko:K02160 acetyl-CoA carboxylase biotin carboxyl carrier protein subunit K02160 acetyl-CoA carboxylase biotin carboxyl carrier protein
g019142 ebd:ECBD_4249 TDP-fucosamine acetyltransferase K16704 dTDP-4-amino-4,6-dideoxy-D-galactose acyltransferase [EC:2.3.1.210]
g019143 ekf:KO11_02540 path:ekf00330 ekf:argC ko:K00145 ec:1.2.1.38 N-acetyl-gamma-glutamyl-phosphate reductase K00145 N-acetyl-gamma-glutamyl-phosphate reductase [EC:1.2.1.38]
g019170 ecok:ECMDS42_0166 path:ecok00540 ecok:lpxD ko:K02536 ec:2.3.1.191 UDP-3-O-(3-hydroxymyristoyl)-glucosamine N-acyltransferase K02536 UDP-3-O-[3-hydroxymyristoyl] glucosamine N-acyltransferase [EC:2.3.1.191]
g019185 ebw:BWG_0930 path:ebw02040 ebw:flgK ko:K02396 flagellar hook-associated protein FlgK K02396 flagellar hook-associated protein 1 FlgK
g019186 ebd:ECBD_2515 23S rRNA pseudouridylate synthase C K06179 23S rRNA pseudouridine955/2504/2580 synthase [EC:5.4.99.24]
g019189 esl:O3K_14505 path:esl00910 ko:K00374 ec:1.7.99.4 Respiratory nitrate reductase subunit gamma K00374 nitrate reductase gamma subunit [EC:1.7.99.4]
g019237 ecl:EcolC_2128 DNA-binding transcriptional repressor MarR K03712 MarR family transcriptional regulator, multiple antibiotic resistance protein MarR
g019238 ebd:ECBD_2045 transporter K11744 AI-2 transport protein TqsA
g019256 ebd:ECBD_1044 path:ebd00230 ko:K00525 ec:1.17.4.1 ribonucleotide-diphosphate reductase subunit alpha K00525 ribonucleoside-diphosphate reductase alpha chain [EC:1.17.4.1]
g019258 elr:ECO55CA74_16940 hemolysin K11068 hemolysin III
g019261 ecok:ECMDS42_1699 path:ecok02010 ecok:yehY ko:K05846 predicted transporter subunit K05846 osmoprotectant transport system permease protein
g019263 eoj:ECO26_4968 path:eoj00540 eoj:rfaQ ko:K02849 ec:2.4.-.- lipopolysaccharide core biosynthesis protein K02849 heptosyltransferase III [EC:2.4.-.-]
g019274 elh:ETEC_4046 GntR family transcriptional regulator
g019308 ecl:EcolC_3013 path:ecl00550 ko:K07258 ec:3.4.16.4 D-alanyl-D-alanine carboxypeptidase K07258 D-alanyl-D-alanine carboxypeptidase (penicillin-binding protein 5/6) [EC:3.4.16.4]
g019309 elh:ETEC_0693 N-acetylglucosamine repressor K02565 N-acetylglucosamine repressor
g019329 eoj:ECO26_2099 oxidoreductase
g019334 elr:ECO55CA74_10225 acyl-CoA esterase
g019340 elh:ETEC_2559 path:elh00362 ko:K04021 ethanolamine utilization aldehyde dehydrogenase K04021 aldehyde dehydrogenase
g019345 ecx:EcHS_A2639 pseudogene
g019396 ecv:APECO1_1950 path:ecv00240 ecv:carA ko:K01956 ec:6.3.5.5 carbamoyl phosphate synthase small subunit K01956 carbamoyl-phosphate synthase small subunit [EC:6.3.5.5]
g019400 eab:ECABU_c47820 NAD(P)H:quinone oxidoreductase
g019453 ecq:ECED1_4732 path:ecq00051 ko:K02814 sorbose permease IIC component (PTS system) K02814 PTS system, sorbose-specific IIC component
g019484 ecp:ECP_2502 path:ecp00230 ecp:purN ko:K11175 ec:2.1.2.2 phosphoribosylglycinamide formyltransferase K11175 phosphoribosylglycinamide formyltransferase 1 [EC:2.1.2.2]
g019487 eab:ECABU_c09910 putative DNA transformation protein with TfoX domain K07343 DNA transformation protein and related proteins
g019488 eln:NRG857_05185 path:eln02040 eln:flgD ko:K02389 flagellar basal body rod modification protein K02389 flagellar basal-body rod modification protein FlgD
g019489 eab:ECABU_c12970 path:eab02040 eab:flgL ko:K02397 flagellin K02397 flagellar hook-associated protein 3 FlgL
g019490 eab:ECABU_c15680 osmotically-inducible lipoprotein B K04062 osmotically inducible lipoprotein OsmB
g019491 eab:ECABU_c16770 putative inner membrane protein K09936 bacterial/archaeal transporter family-2 protein
g019503 eln:NRG857_08220 anhydro-N-acetylmuramic acid kinase K09001 anhydro-N-acetylmuramic acid kinase [EC:2.7.1.170]
