# Supplementary material for: Long-term taxonomic and functional divergence from donor bacterial strains following fecal microbiota transplantation in immunocompromised patients
Source: PLoS One. 2017 Aug 21;12(8):e0182585. doi: 10.1371/journal.pone.0182585 (PMC5565110; doi:10.1371/journal.pone.0182585)
Supplement: S1 File — (ZIP) [file pone.0182585.s006.zip › group_genes/ecoli_annotations_group_10.tsv]

gene.family.ID KEGG.gene.ID pathway.ID pathway.KO gene.function gene.KO description
g000272 elh:ETEC_p948_0760 IS629 transposase
g000622 ebd:ECBD_0105 path:ebd00540 ko:K02841 ec:2.4.-.- ADP-heptose:LPS heptosyl transferase I K02841 heptosyltransferase I [EC:2.4.-.-]
g000694 elh:ETEC_1838 putative lipoprotein K07285 outer membrane lipoprotein
g001036 eab:ECABU_c45230 path:eab03010 eab:rrsG ko:K01977 16S ribosomal RNA K01977 16S ribosomal RNA
g001677 ese:ECSF_4011 transcriptional activator
g001902 elr:ECO55CA74_26139 colicin protein
g001991 elr:ECO55CA74_06770 Site-specific recombinase, phage integrase family protein
g002018 ekf:KO11_16245 putative oxidoreductase, Zn-dependent and NAD(P)-binding protein
g002309 eck:EC55989_2445 pseudogene
g002817 ese:ECSF_1153 RNA-directed DNA polymerase
g002823 ese:ECSF_1167 phage protein K07733 prophage regulatory protein
g002837 ese:ECSF_1449 putative dimethyl sulfoxide reductase Fe-S subunit K07311 Tat-targeted selenate reductase subunit YnfG
g002910 ese:ECSF_1631 putative transcriptional regulator
g002943 ese:ECSF_2729 path:ese00051 ko:K02799 ko:K02800 ec:2.7.1.69 PTS system mannitol-specific IIBC components K02799,K02800 "PTS system, mannitol-specific IIB component [EC:2.7.1.69]","PTS system, mannitol-specific IIC component"
g002963 ese:ECSF_3465 path:ese00540 ko:K02848 ec:2.7.1.- lipopolysaccharide core biosynthesis protein K02848 heptose (I) phosphotransferase [EC:2.7.1.-]
g002997 ese:ECSF_0523 enterochelin synthetase K02362 enterobactin synthetase component D [EC:2.7.8.-]
g003036 eci:UTI89_C1404 path:eci00860 eci:hemA ko:K02492 ec:1.2.1.70 glutamyl-tRNA reductase K02492 glutamyl-tRNA reductase [EC:1.2.1.70]
g003153 ecz:ECS88_3883 path:ecz02010 ecz:nikE ko:K10824 ec:3.6.3.24 nickel transporter ATP-binding protein NikE K10824 nickel transport system ATP-binding protein [EC:3.6.3.24]
g003395 eln:NRG857_19180 transcriptional activator RfaH K05785 transcriptional antiterminator RfaH
g003542 ecp:ECP_3422 path:ecp03070 ko:K02462 general secretion pathway protein M K02462 general secretion pathway protein M
g004592 ecm:EcSMS35_0118 putative colicin
g004881 ecd:ECDH10B_4480 pseudogene
g005368 ecz:ECS88_1462 DNA-binding transcriptional regulator
g005519 eum:p1ECUMN_0033 transposase
g005962 elo:EC042_pAA069 conjugative transfer protein
g005989 elo:EC042_1363 phage protein
g006047 elo:EC042_2833 putative DNA-binding protein
g006184 elo:EC042_2181 prophage antitermination protein
g006273 esl:O3K_00440 putative mercury resistance protein
g006288 elo:EC042_4756A putative acetolactate synthase isozyme I small subunit (partial)
g006398 eko:EKO11_2683 Autotransporter beta domain-containing protein
g006465 eab:ECABU_c18430 phage-like protein
g006469 eab:ECABU_c18570 putative phage tail fiber protein H
g006564 eab:ECABU_c23670 putative glycosyltransferase
g006589 eab:ECABU_c04250 propionate catabolism operon regulatory protein K02688 transcriptional regulator, propionate catabolism operon regulatory protein
g006607 eab:ECABU_c07450 path:eab02020 eab:kdpE ko:K07667 transcriptional regulatory protein KdpE K07667 two-component system, OmpR family, KDP operon response regulator KdpE
g006748 eab:ECABU_c16290 DNA integration/recombination/invertion protein K14059 integrase
g007032 eab:ECABU_c07520 photoreactivation-associated protein
g007037 ecc:c1467 Lom-like outer membrane protein of prophage
g007771 ecm:EcSMS35_2261 IS903 transposase
g008372 ekf:KO11_12290 phage lysis protein LysC
g008990 ecr:ECIAI1_0135 putative fimbrial-like adhesin protein
g009048 ecv:APECO1_1178 phage protein U K06906
g009051 ecv:APECO1_4480 baseplate assembly protein
g009527 ecm:EcSMS35_0249 path:ecm02040 ecm:lfiE ko:K02408 lateral flagellar basal body component protein LfiE K02408 flagellar hook-basal body complex protein FliE
g010559 ecq:ECED1_4639 putative peptidoglycan peptidase
g010686 eci:UTI89_C4328 path:eci00260 eci:ilvA ko:K01754 ec:4.3.1.19 threonine dehydratase K01754 threonine dehydratase [EC:4.3.1.19]
g010687 ekf:KO11_03847 ilvG operon leader peptide
g010796 ecz:ECS88_1307 transposase IS4
g011116 ecz:pECS88_0086 conjugal transfer protein TrbB
g013016 esl:O3K_21960 hemolysin expression modulating protein Hha
g013550 eoh:ECO103_2053 path:eoh03440 eoh:ruvC ko:K01159 ec:3.1.22.4 endonuclease RuvC K01159 crossover junction endodeoxyribonuclease RuvC [EC:3.1.22.4]
g013875 ecc:c1941 DNA-binding transcriptional regulator HipB K15773 HTH-type transcriptional regulator, antitoxin HipB
g013960 eln:NRG857_14390 pseudogene
g013967 eab:ECABU_c33500 glycosyl transferase family 2 protein
g014039 ecc:c0647 pseudogene
g014170 elr:ECO55CA74_25518 phage Tail Collar domain protein
g014996 ekf:KO11_12285 putative Protein lysB from bacteriophage P2
g015445 ekf:KO11_08545 transcriptional regulator
g016297 elh:ETEC_0775 putative Sodium:sulfate symporter K03319 divalent anion:Na+ symporter, DASS family
g017772 eln:NRG857_21710 putative alcohol dehydrogenase, Zn-dependent and NAD(P)-binding protein K12957 uncharacterized zinc-type alcohol dehydrogenase-like protein [EC:1.-.-.-]
g017824 ese:ECSF_1606 path:ese00330 ko:K01484 ec:3.5.3.23 succinylarginine dihydrolase K01484 succinylarginine dihydrolase [EC:3.5.3.23]
g017880 ecg:E2348_P1_100 pseudogene
g018104 ekf:KO11_17040 path:ekf00020 ekf:icd ko:K00031 ec:1.1.1.42 isocitrate dehydrogenase K00031 isocitrate dehydrogenase [EC:1.1.1.42]
g018437 ese:ECSF_3464 lipopolysaccharide core biosynthesis protein
g019183 ecx:EcHS_A0629 Hok/Gef family protein
g019184 ebd:ECBD_1356 D-erythro-7,8-dihydroneopterin triphosphate 2'-epimerase K07589 D-erythro-7,8-dihydroneopterin triphosphate epimerase [EC:5.-.-.-]
