# Supplementary material for: Long-term taxonomic and functional divergence from donor bacterial strains following fecal microbiota transplantation in immunocompromised patients
Source: PLoS One. 2017 Aug 21;12(8):e0182585. doi: 10.1371/journal.pone.0182585 (PMC5565110; doi:10.1371/journal.pone.0182585)
Supplement: S1 File — (ZIP) [file pone.0182585.s006.zip › group_genes/ecoli_annotations_group_2.tsv]

gene.family.ID KEGG.gene.ID pathway.ID pathway.KO gene.function gene.KO description
g000006 eck:EC55989_1046 Holliday juction resolvase
g000110 eck:EC55989_5005 transposase
g000172 eck:EC55989_2981 HTH-type transcriptional regulator ygjM
g000217 eck:EC55989_4643 path:eck00310 eck:iucC ko:K03895 ec:6.3.2.39 Aerobactin siderophore biosynthesis protein K03895 aerobactin synthase [EC:6.3.2.39]
g000243 esl:O3K_22125 putative IS element transposase
g000244 eck:EC55989_4944 HTH regulator, TetR family K16137 TetR/AcrR family transcriptional regulator, transcriptional repressor for nem operon
g000664 elr:ECO55CA74_13675 ISSfl2 ORF
g000905 ecz:ECS88_4865 fec operon regulator FecR K07165 transmembrane sensor
g000918 eab:ECABU_c48990 path:eab02010 eab:fecE ko:K02013 ec:3.6.3.34 iron-dicitrate transporter subunit K02013 iron complex transport system ATP-binding protein [EC:3.6.3.34]
g001155 eci:UTI89_C2311 path:eci00521 eci:rfbD ko:K00067 ec:1.1.1.133 dTDP-4-dehydrorhamnose reductase K00067 dTDP-4-dehydrorhamnose reductase [EC:1.1.1.133]
g001220 esl:O3K_23080 path:esl00310 ko:K03896 ec:2.3.1.102 siderophore biosynthesis protein K03896 acetyl CoA:N6-hydroxylysine acetyl transferase [EC:2.3.1.102]
g001300 elh:ETEC_3160 RNA polymerase sigma factor K03088 RNA polymerase sigma-70 factor, ECF subfamily
g001449 ecq:ECED1_2841 transposase ORF A, IS600
g001522 eoj:ECO26_5299 pseudogene
g001619 eoi:ECO111_3349 putative minor tail protein
g001736 ese:ECSF_2228 phage protein K06919 putative DNA primase/helicase
g001810 eoc:CE10_4943 putative Hexuronate transporter K08191 MFS transporter, ACS family, hexuronate transporter
g001812 eoi:ECO111_4077 sugar kinase
g002806 ese:ECSF_P1-0010 TraM protein
g002811 ese:ECSF_P1-0113 replication protein
g002819 ese:ECSF_1161 phage protein
g002821 ese:ECSF_1164 putative phage DNA repair protein K03630 DNA repair protein RadC
g002822 ese:ECSF_1165 phage integrase
g002826 ese:ECSF_1170 phage integrase
g002829 ese:ECSF_1174 putative transposase
g002832 ese:ECSF_1298 putative beta-phosphoglucomutase
g002833 ese:ECSF_1337 phenylacetic acid degradation protein
g002839 ese:ECSF_0163 putative type I fimbriae
g002841 ese:ECSF_0164 putative type I fimbrial chaperone
g002846 ese:ECSF_0208 copper homeostasis protein K06079 copper homeostasis protein (lipoprotein)
g002849 ese:ECSF_2224 putative phage integrase
g002858 ese:ECSF_2888 putative fimbrial chaperone
g002860 ese:ECSF_0031 putative nucleoside hydrolase K12700 non-specific riboncleoside hydrolase [EC:3.2.-.-]
g002861 ese:ECSF_3101 path:ese02010 ko:K09970 amino acid ABC transporter permease component K09970 general L-amino acid transport system permease protein
g002872 ese:ECSF_3919 path:ese00020 ko:K01903 ec:6.2.1.5 succinyl-CoA synthetase beta subunit K01903 succinyl-CoA synthetase beta subunit [EC:6.2.1.5]
g002878 ese:ECSF_4215 transposase
g002879 ese:ECSF_4216 methyltransferase
g002885 ese:ECSF_0648 truncated altronate dehydratase
g002902 ese:ECSF_1178 phage integrase
g002905 ese:ECSF_1284 psp operon transcriptional activator K03974 psp operon transcriptional activator
g002906 ese:ECSF_0148 putative fimbrial protein
g002907 ese:ECSF_0151 putative fimbrial protein
g002908 ese:ECSF_0155 path:ese00790 ko:K00950 ec:2.7.6.3 7,8-dihydro-6-hydroxymethylpterin-pyrophosphokinase K00950 2-amino-4-hydroxy-6-hydroxymethyldihydropteridine diphosphokinase [EC:2.7.6.3]
g002925 ese:ECSF_2210 putative minor fimbrial subunit
g002929 ese:ECSF_0022 putative glycosyl hydrolase K01811 alpha-D-xyloside xylohydrolase [EC:3.2.1.177]
g002930 ese:ECSF_2312 ethanolamine utilization protein EutQ K04030 ethanolamine utilization protein EutQ
g002933 ese:ECSF_2416 putative transcriptional regulator
g002940 ese:ECSF_2629 path:ese00270 ko:K14155 ec:4.4.1.8 beta-cystathionase K14155 cystathione beta-lyase [EC:4.4.1.8]
g002941 ese:ECSF_0254 putative truncated phage integrase
g002953 ese:ECSF_3085 ribose ABC transporter substrate binding component
g002957 ese:ECSF_3241 RNA phosphate cyclase K01974 RNA 3'-terminal phosphate cyclase [EC:6.5.1.4]
g002964 ese:ECSF_3498 PTS system fructose specific IIA component
g002972 ese:ECSF_3784 ferredoxin-NADP reductase K00528 ferredoxin--NADP+ reductase [EC:1.18.1.2]
g002975 ese:ECSF_3843 path:ese00730 ko:K03150 thiamin biosynthesis protein ThiH K03150 thiamine biosynthesis ThiH
g002981 ese:ECSF_4140 path:ese00330 ko:K01478 ec:3.5.3.6 putative arginine deiminase K01478 arginine deiminase [EC:3.5.3.6]
g002990 ese:ECSF_4218 restriction endonuclease
g002996 ese:ECSF_0519 path:ese00561 ko:K00864 ec:2.7.1.30 glycerol kinase K00864 glycerol kinase [EC:2.7.1.30]
g002998 ese:ECSF_0568 putative transcriptional regulator
g003000 ese:ECSF_P1-0043 TraS protein
g003001 eum:p1ECUMN_0077 F pilin acetylase
g003008 eum:p1ECUMN_0125 path:eum03030 eum:ssb ko:K03111 single-stranded DNA-binding protein K03111 single-strand DNA-binding protein
g003009 ese:ECSF_P1-0012 TraY protein
g003010 eci:UTI89_P112 conjugal transfer protein TrbD
g003033 ecz:ECS88_0118 Colicin E7 immunity protein (ImmE7) (Microcin E7 immunity protein)
g003040 eci:UTI89_C1451 transport protein TonB K03832 periplasmic protein TonB
g003065 ecv:APECO1_1001 Outer membrane protein N precursor
g003084 eci:UTI89_C2554 aminopeptidase
g003104 eci:UTI89_C3130 path:eci00910 eci:ygcN ko:K00313 ec:1.5.5.- electron transfer flavoprotein-quinone oxidoreductase ygcN K00313 electron transfer flavoprotein-quinone oxidoreductase [EC:1.5.5.-]
g003105 ecv:APECO1_3765 ferredoxin-like protein YgcO
g003124 ecz:ECS88_3399 L-threonine 3-dehydrogenase
g003125 ecz:ECS88_3403 c4-dicarboxylate permease
g003171 eci:UTI89_C4502 path:eci00564 eci:cdh ko:K01521 ec:3.6.1.26 CDP-diacylglycerol pyrophosphatase K01521 CDP-diacylglycerol pyrophosphatase [EC:3.6.1.26]
g003179 eci:UTI89_C4615 stress-response protein
g003181 ecz:ECS88_4534 path:ecz00020 ecz:sucA ko:K00164 ec:1.2.4.2 2-oxoglutarate dehydrogenase E1 component K00164 2-oxoglutarate dehydrogenase E1 component [EC:1.2.4.2]
g003182 ecz:ECS88_4540 path:ecz00010 ko:K00016 ec:1.1.1.27 malate/L-lactate dehydrogenases K00016 L-lactate dehydrogenase [EC:1.1.1.27]
g003217 ecz:ECS88_0483 RelE/ParE family protein, cytotoxic translational repressor of toxin-antitoxin stability system K07334 proteic killer suppression protein
g003238 ecz:ECS88_0963 path:ecz00920 ecz:ssuD ko:K04091 ec:1.14.14.5 alkanesulfonate monooxygenase K04091 alkanesulfonate monooxygenase [EC:1.14.14.5]
g003271 ecz:ECS88_1729 cysteine desufuration protein SufE K02426 cysteine desulfuration protein SufE
g003351 eci:UTI89_C3447 binding protein K02035 peptide/nickel transport system substrate-binding protein
g003363 eci:UTI89_C3652 path:eci00520 ko:K00885 ec:2.7.1.60 N-acetylmannosamine kinase K00885 N-acylmannosamine kinase [EC:2.7.1.60]
g003376 eci:UTI89_C4087 resistance protein K08177 MFS transporter, OFA family, oxalate/formate antiporter
g003386 ecz:ECS88_4073 path:ecz00051 ko:K00847 ec:2.7.1.4 sugar kinase K00847 fructokinase [EC:2.7.1.4]
g003394 ecz:ECS88_4281 transcriptional regulator
g003396 ecz:ECS88_4323 sugar kinase
g003404 ecz:ECS88_4524 oxidoreductase
g003405 ecz:ECS88_4573 dipeptide/oligopeptide/nickel transport system, ATPase component K02031 peptide/nickel transport system ATP-binding protein
g003406 ecz:ECS88_4575 dipeptide/nickel transporter, Inner membrane permease subunit precursor (yddR) K02033 peptide/nickel transport system permease protein
g003408 eci:UTI89_C4681 path:eci00051 eci:yjcU ko:K17195 ec:5.1.3.- allulose-6-phosphate 3-epimerase K17195 D-allulose-6-phosphate 3-epimerase [EC:5.1.3.-]
g003409 eci:UTI89_C4693 path:eci00440 eci:phnJ ko:K06163 ec:4.7.1.1 PhnJ protein K06163 alpha-D-ribose 1-methylphosphonate 5-phosphate C-P lyase [EC:4.7.1.1]
g003410 ecz:ECS88_4604 path:ecz02010 ecz:phnE ko:K02042 phosphonates transport system, permease protein K02042 phosphonate transport system permease protein
g003455 ecv:APECO1_1442 universal stress protein UspG K11932 universal stress protein G
g003461 eci:UTI89_C0074 path:eci02010 eci:thiQ ko:K02062 thiamine transporter ATP-binding subunit K02062 thiamine transport system ATP-binding protein
g003505 ecp:ECP_0027 path:ecp00900 ko:K03527 ec:1.17.1.2 LytB protein K03527 4-hydroxy-3-methylbut-2-enyl diphosphate reductase [EC:1.17.1.2]
g003531 ecp:ECP_3099 GntR family transcriptional regulator
g003540 ecp:ECP_0332 autotransporter K12687 antigen 43
g003548 ecp:ECP_3592 arsenate reductase K00537 arsenate reductase [EC:1.20.4.1]
g003607 ecp:ECP_1319 path:ecp00860 ko:K00798 ec:2.5.1.17 cob(I)yrinic acid a,c-diamide adenosyltransferase K00798 cob(I)alamin adenosyltransferase [EC:2.5.1.17]
g003634 ecp:ECP_2377 fimbrial-like protein YfcV
g003701 ecp:ECP_4160 fructose-6-phosphate aldolase K08314 fructose-6-phosphate aldolase 2 [EC:4.1.2.-]
g003712 ecp:ECP_4531 PapX protein
g003744 eln:NRG857_05665 putative tonB-like membrane protein encoded within prophage
g003746 ecz:ECS88_1194 Portal protein (head protein Gp4)
g003753 ecz:ECS88_1353 Lysis protein S homolog from lambdoid prophage
g003822 ecz:ECS88_3885 transcriptional regulator
g003823 ecv:APECO1_2868 path:ecv00040 ecv:sgbU ko:K03082 ec:5.-.-.- L-xylulose 5-phosphate 3-epimerase K03082 hexulose-6-phosphate isomerase [EC:5.-.-.-]
g003828 ecv:APECO1_2809 path:ecv03440 ecv:recG ko:K03655 ec:3.6.4.12 ATP-dependent DNA helicase RecG K03655 ATP-dependent DNA helicase RecG [EC:3.6.4.12]
g003868 ecv:APECO1_1449 aminotransferase K14287 methionine aminotransferase [EC:2.6.1.-]
g003903 ecz:ECS88_1560 path:ecz00910 ecz:narV ko:K00374 ec:1.7.99.4 nitrate reductase 2 (NRZ), gamma subunit K08347 nitrate reductase 2, gamma subunit [EC:1.7.99.4]
g003943 ecz:ECS88_2596 path:ecz00230 ecz:xapA ko:K03815 ec:2.4.2.- purine nucleoside phosphorylase K03815 xanthosine phosphorylase [EC:2.4.2.-]
g003945 ecz:ECS88_2613 path:ecz02010 ecz:cysU ko:K02046 sulfate/thiosulfate transporter subunit K02046 sulfate transport system permease protein
g003962 ecz:ECS88_2982 hydrogenase 3 maturation protease K08315 hydrogenase 3 maturation protease [EC:3.4.23.51]
g003963 ecv:APECO1_3763 electron transfer flavoprotein subunit YgcQ
g003977 ecv:APECO1_3433 path:ecv00480 ecv:gsp ko:K01460 ec:6.3.1.8 ec:3.5.1.78 bifunctional glutathionylspermidine amidase/glutathionylspermidine synthetase K01460 glutathionylspermidine amidase/synthetase [EC:3.5.1.78 6.3.1.8]
g003979 ecz:ECS88_3507 path:ecz00620 ecz:tdcE ko:K00656 ec:2.3.1.54 pyruvate formate-lyase 4/2-ketobutyrate formate-lyase K00656 formate C-acetyltransferase [EC:2.3.1.54]
g003982 ecv:APECO1_3044 DNA-binding transcriptional repressor GlpR K02444 DeoR family transcriptional regulator, glycerol-3-phosphate regulon repressor
g003995 eab:ECABU_c43220 glutamyl-tRNA(Gln) amidotransferase subunit A
g003996 ecv:APECO1_1606 path:ecv00770 ecv:yajB ko:K08682 ec:3.1.4.14 acyl carrier protein phosphodiesterase K08682 acyl carrier protein phosphodiesterase [EC:3.1.4.14]
g004001 ecv:APECO1_1582 path:ecv00190 ecv:cyoD ko:K02300 cytochrome o ubiquinol oxidase subunit IV K02300 cytochrome o ubiquinol oxidase operon protein cyoD
g004002 ecv:APECO1_2354 path:ecv00440 ecv:phnL ko:K05780 ec:2.7.8.37 phosphonates transport ATP-binding protein PhnL K05780 alpha-D-ribose 1-methylphosphonate 5-triphosphate synthase subunit PhnL [EC:2.7.8.37]
g004018 ecv:APECO1_2200 path:ecv00053 ecv:ulaG ko:K03476 ec:3.1.1.- L-ascorbate 6-phosphate lactonase K03476 L-ascorbate 6-phosphate lactonase [EC:3.1.1.-]
g004019 ecv:APECO1_2140 path:ecv00330 ecv:argI ko:K00611 ec:2.1.3.3 ornithine carbamoyltransferase 1 K00611 ornithine carbamoyltransferase [EC:2.1.3.3]
g004031 ecv:APECO1_1446 transcriptional regulator YbdO
g004036 ecv:APECO1_1374 path:ecv00330 ecv:speF ko:K01581 ec:4.1.1.17 ornithine decarboxylase K01581 ornithine decarboxylase [EC:4.1.1.17]
g004037 ecv:APECO1_1369 path:ecv02020 ecv:kdpA ko:K01546 ec:3.6.3.12 potassium-transporting ATPase subunit A K01546 K+-transporting ATPase ATPase A chain [EC:3.6.3.12]
g004377 ecy:ECSE_2226 putative phage DNA packaging protein large subunit
g004427 ecw:EcE24377A_4867 path:ecw02010 ecw:fecB ko:K02016 iron-dicitrate transporter substrate-binding subunit K02016 iron complex transport system substrate-binding protein
g004623 ecm:EcSMS35_0270 path:ecm02040 ecm:flgI ko:K02394 flagellar basal body P-ring protein K02394 flagellar P-ring protein precursor FlgI
g004627 ecm:EcSMS35_0278 path:ecm02040 ecm:lafC ko:K02422 lateral flagellar chaperone protein LafC K02422 flagellar protein FliS
g004824 ecm:EcSMS35_4772 IS1203 transposase orfA K07483 transposase
g004886 ebw:BWG_3317 path:ebw00540 ebw:rfaJ ko:K03276 ec:2.4.1.- UDP-D-glucose:(galactosyl)lipopolysaccharide glucosyltransferase K03276 UDP-glucose/galactose:(glucosyl)LPS alpha-1,2-glucosyl/galactosyltransferase [EC:2.4.1.-]
g004983 ebd:ECBD_2257 Lysozyme K01185 lysozyme [EC:3.2.1.17]
g005250 ecz:ECS88_1375 Minor tail protein U
g005253 ecz:ECS88_1458 glycosyl hydrolase/phosphorylase K04844 hypothetical glycosyl hydrolase [EC:3.2.1.-]
g005257 ecz:ECS88_0018 Cerebroside-sulfatase
g005289 ecz:ECS88_2970 DNA-binding transcriptional repressor SrlR K02468 DeoR family transcriptional regulator, glucitol operon repressor
g005305 ecz:ECS88_3398 fructuronate reductase
g005314 ecz:ECS88_3998 transporter
g005320 ecz:ECS88_4347 glycoporin
g005322 ecz:ECS88_4528 transcriptional regulator K02529 LacI family transcriptional regulator
g005356 ecz:ECS88_0935 path:ecz00260 ecz:serC ko:K00831 ec:2.6.1.52 phosphoserine aminotransferase K00831 phosphoserine aminotransferase [EC:2.6.1.52]
g005440 ecz:ECS88_3111 transcription antiterminator K03488 beta-glucoside operon transcriptional antiterminator
g005461 ecz:ECS88_4087 ribonucleoside transporter K03445 MFS transporter, DHA1 family, purine ribonucleoside efflux pump
g005463 ecz:ECS88_4269 path:ecz00230 ko:K00926 ec:2.7.2.2 carbamate kinase K00926 carbamate kinase [EC:2.7.2.2]
g005464 ecz:ECS88_4279 path:ecz00052 ko:K01631 ec:4.1.2.21 2-dehydro-3-deoxy-6-phosphogalactonate aldolase K01631 2-dehydro-3-deoxyphosphogalactonate aldolase [EC:4.1.2.21]
g005465 ese:ECSF_3937 putative transcriptional regulator
g005467 ecz:ECS88_4598 phosphonate C-P lyase system protein PhnK K05781 putative phosphonate transport system ATP-binding protein
g005480 ecz:ECS88_4719 SHI-2 pathogenicity island protein
g005481 ecz:ECS88_4796 acyl-CoA hydratase
g005483 ecz:ECS88_4861 path:ecz02010 ecz:fecD ko:K02015 iron-dicitrate transporter subunit ; membrane component of ABC superfamily K02015 iron complex transport system permease protein
g005488 ecz:ECS88_4965 endoribonuclease SymE
g005523 eum:p1ECUMN_0150 stable plasmid inheritance protein
g005524 eum:p1ECUMN_0156 plasmid maintenance protein CcdA
g005528 eum:p1ECUMN_0045 Na(+)-translocating NADH-quinone reductase subunit C K00348 Na+-transporting NADH:ubiquinone oxidoreductase subunit C [EC:1.6.5.-]
g005529 eum:p1ECUMN_0047 copper-sensitivity suppressor C
g005536 eum:p1ECUMN_0084 conjugal transfer protein TraH K12072 conjugative transfer pilus assembly protein TraH
g005539 eum:p1ECUMN_0123 ParB-like nuclease K03497 chromosome partitioning protein, ParB family
g005589 eum:ECUMN_1362 Host specificity protein J
g005679 eum:ECUMN_3391 putative transposase ORF 1, IS66 family K07484 transposase
g005784 eum:ECUMN_1559 path:eum00260 eum:trpA ko:K01695 ec:4.2.1.20 tryptophan synthase subunit alpha K01695 tryptophan synthase alpha chain [EC:4.2.1.20]
g005857 eum:ECUMN_3367 Serine protease K12684 serine protease autotransporter [EC:3.4.21.-]
g005859 eum:ECUMN_3375 path:eum00310 eum:iucA ko:K03894 ec:6.3.2.38 aerobactin siderophore biosynthesis protein K03894 N2-citryl-N6-acetyl-N6-hydroxylysine synthase [EC:6.3.2.38]
g005861 eum:ECUMN_3383 putative sialic acid transporter
g005872 eum:ECUMN_3434 path:eum02010 eum:kpsM ko:K09688 polysialic acid transport protein K09688 capsular polysaccharide transport system permease protein
g005966 elo:EC042_pAA082 conjugative transfer protein K12058 conjugal transfer mating pair stabilization protein TraN
g006040 elo:EC042_2820 integrase
g006048 elo:EC042_2834 putative histone-like DNA-binding protein K03746 DNA-binding protein H-NS
g006114 elo:EC042_4761A putative alcohol dehydrogenase (partial)
g006176 elo:EC042_2155 prophage portal protein
g006177 elo:EC042_2156 putative prophage prohead protease K06904
g006212 elo:EC042_2830 putative lipoprotein
g006217 elo:EC042_2840 putative plasmid protein
g006324 ekf:KO11_12195 bacteriophage P2 Cox-like protein
g006449 eab:ECABU_c01210 putative colicin immunity protein
g006458 eab:ECABU_c18280 phage-related membrane protein
g006459 eab:ECABU_c18290 putative phage-related lytic transglycosylase
g006460 eab:ECABU_c18300 putative phage-related lipoprotein
g006462 eab:ECABU_c18330 Mu-like phage-related protein
g006463 eab:ECABU_c18350 putative phage-like protein
g006464 eab:ECABU_c18370 putative prophagevirion morphogenesis tail protein
g006467 eab:ECABU_c18520 phage late control D family protein K06905
g006474 eab:ECABU_c22950 glycosyl transferase family protein
g006476 eab:ECABU_c24910 path:eab00240 eab:yeiI ko:K16328 ec:2.7.1.83 sugar kinase YeiI K16328 pseudouridine kinase [EC:2.7.1.83]
g006477 eab:ECABU_c26040 ribonuclease Z K00784 ribonuclease Z [EC:3.1.26.11]
g006514 eab:ECABU_c43180 path:eab00030 ko:K00615 ec:2.2.1.1 transketolase K00615 transketolase [EC:2.2.1.1]
g006517 eab:ECABU_c45900 path:eab00020 ko:K01902 ec:6.2.1.5 succinyl-CoA synthase subunit alpha K01902 succinyl-CoA synthetase alpha subunit [EC:6.2.1.5]
g006550 eab:ECABU_c18240 path:eab03430 ko:K06223 ec:2.1.1.72 putative adenine-specific DNA methyltransferase K06223 DNA adenine methylase [EC:2.1.1.72]
g006569 eab:ECABU_c26030 acetyltransferase K02348 ElaA protein
g006575 eab:ECABU_c31730 path:eab03410 eab:recJ ko:K07462 ec:3.1.-.- single-stranded-DNA-specific exonuclease RecJ K07462 single-stranded-DNA-specific exonuclease [EC:3.1.-.-]
g006577 eab:ECABU_c33100 path:eab00520 eab:nanA1 ko:K01639 ec:4.1.3.3 N-acetylneuraminate lyase 2 K01639 N-acetylneuraminate lyase [EC:4.1.3.3]
g006587 eab:ECABU_c41460 path:eab02010 eab:nlpA ko:K02073 lipoprotein-28 precursor K02073 D-methionine transport system substrate-binding protein
g006593 eab:ECABU_c46660 path:eab02020 eab:basR ko:K07771 transcriptional regulator K07771 two-component system, OmpR family, response regulator BasR
g006601 eab:ECABU_c48780 putative transposase
g006610 ese:ECSF_P1-0074 putative ABC transporter ATP-binding component K02003 putative ABC transport system ATP-binding protein
g006611 ese:ECSF_P1-0064 replication protein RepB
g006613 ese:ECSF_P1-0021 TraV protein K12064 conjugal transfer pilus assembly protein TraV
g006654 ecz:ECS88_3363 transcriptional regulator
g006655 ecz:ECS88_0502 tRNA 2-selenouridine synthase K06917 tRNA 2-selenouridine synthase [EC:2.9.1.-]
g006667 ecz:ECS88_4263 path:ecz00520 ecz:ptsG ko:K02764 ko:K02765 ec:2.7.1.69 fused glucose-specific PTS enzymes: IIBcomponent and IIC component K02764,K02765 "PTS system, D-glucosamine-specific IIB component [EC:2.7.1.69]","PTS system, D-glucosamine-specific IIC component"
g006670 ecz:ECS88_4539 membrane protein; transporter
g006677 ecz:ECS88_0020 path:ecz00680 ecz:nhaA ko:K03313 pH-dependent sodium/proton antiporter K03313 Na+:H+ antiporter, NhaA family
g006709 ecz:ECS88_0600 Tail fiber assembly protein
g006756 eab:ECABU_c15090 fatty acid hydroxylase
g006757 ecz:ECS88_1211 side tail fiber protein homolog from lambdoid prophage
g006770 eab:ECABU_c34550 thioredoxin K03673 thiol:disulfide interchange protein DsbA
g006886 ecc:c4851 path:ecc00040 ecc:rhaD ko:K01629 ec:4.1.2.19 rhamnulose-1-phosphate aldolase K01629 rhamnulose-1-phosphate aldolase [EC:4.1.2.19]
g006894 eln:NRG857_13905 path:eln00010 ko:K02790 ko:K02791 ec:2.7.1.69 Phosphotransferase system system, maltose and glucose-specific IIABC component K02790,K02791 "PTS system, maltose and glucose-specific IIB component [EC:2.7.1.69]","PTS system, maltose and glucose-specific IIC component"
g006900 eab:ECABU_c31540 path:eab00240 eab:hyuA ko:K01464 ec:3.5.2.2 dihydropyrimidinase K01464 dihydropyrimidinase [EC:3.5.2.2]
g006977 ect:ECIAI39_3416 putative transposase (fragment)
g006982 eab:ECABU_c43250 YahF/FdrA-like protein
g007003 ecq:ECED1_5104 path:ecq00230 ecq:arcC ko:K00926 ec:2.7.2.2 carbamate kinase K00926 carbamate kinase [EC:2.7.2.2]
g007004 ect:ECIAI39_4723 path:ect00330 ect:arcB ko:K00611 ec:2.1.3.3 ornithine carbamoyltransferase K00611 ornithine carbamoyltransferase [EC:2.1.3.3]
g007018 eab:ECABU_c46420 path:eab02010 eab:alsB ko:K10549 D-allose transporter subunit K10549 D-allose transport system substrate-binding protein
g007033 eab:ECABU_c07320 putative transcriptional regulator
g007041 eab:ECABU_c36720 transcriptional regulator
g007434 ese:ECSF_2220 long-chain fatty acid transport protein K06076 long-chain fatty acid transport protein
g007674 ecl:EcolC_0382 path:ecl03070 ko:K02459 general secretion pathway protein J K02459 general secretion pathway protein J
g007718 eck:EC55989_4353 oxidoreductase with NAD(P)-binding Rossmann-fold domain, 3-hydroxyisobutyrate dehydrogenase K08318 putative dehydrogenase [EC:1.1.-.-]
g007791 ect:ECIAI39_4744 pseudogene
g008290 ese:ECSF_4225 L-fuculose-1-phosphate aldolase
g008308 elo:EC042_pAA152 plasmid replication
g008322 eum:p1ECUMN_0037 thioredoxin-family protein
g008448 elh:ETEC_1190 phage integrase
g009657 ecm:EcSMS35_2657 path:ecm00230 ecm:guaB ko:K00088 ec:1.1.1.205 inosine 5'-monophosphate dehydrogenase K00088 IMP dehydrogenase [EC:1.1.1.205]
g009939 ese:ECSF_3803 path:ese00670 ko:K00297 ec:1.5.1.20 5,10-methylenetetrahydrofolate reductase K00297 methylenetetrahydrofolate reductase (NADPH) [EC:1.5.1.20]
g010202 ecd:ECDH10B_4511 pseudogene
g010249 ecz:ECS88_4966 type I restriction-modification system (hsdR-like) K01153 type I restriction enzyme, R subunit [EC:3.1.21.3]
g010513 eln:NRG857_13425 putative exported Zn-dependent hydrolase
g010582 ecp:ECP_2751 sucrose porin K16077 sucrose porin
g010684 eab:ECABU_c43820 putative aldolase
g010689 eab:ECABU_c40250 path:eab00040 eab:sgbH ko:K03081 ec:4.1.1.85 3-keto-L-gulonate-6-phosphate decarboxylase K03081 3-dehydro-L-gulonate-6-phosphate decarboxylase [EC:4.1.1.85]
g010691 eab:ECABU_c40230 putative ABC transporter periplasmic binding protein YiaO precursor
g010833 ecl:EcolC_3372 path:ecl02040 ko:K02386 flagella basal body P-ring formation protein FlgA K02386 flagella basal body P-ring formation protein FlgA
g010845 ekf:KO11_22260 path:ekf02020 ekf:motA2 ko:K02556 flagellar motor protein MotA K02556 chemotaxis protein MotA
g010850 eum:ECUMN_0259 path:eum02040 eum:fliF ko:K02409 flagellar MS-ring protein K02409 flagellar M-ring protein FliF
g010875 eab:ECABU_c40190 putative lipase
g010882 ecz:ECS88_3237 path:ecz00860 ecz:yggW ko:K02495 ec:1.3.99.22 coproporphyrinogen III oxidase K02495 oxygen-independent coproporphyrinogen III oxidase [EC:1.3.99.22]
g010899 eab:ECABU_c41660 putative transport protein YidE K07085 putative transport protein
g010911 ecg:E2348C_3274 phosphate transporter K16322 low-affinity inorganic phosphate transporter
g010965 eln:NRG857_21320 path:eln00053 ko:K02821 ec:2.7.1.69 L-ascorbate-specific enzyme IIA component of PTS K02821 PTS system, ascorbate-specific IIA component [EC:2.7.1.69]
g010966 eln:NRG857_21325 path:eln00053 eln:ulaD ko:K03078 ec:4.1.1.85 3-keto-L-gulonate-6-phosphate decarboxylase K03078 3-dehydro-L-gulonate-6-phosphate decarboxylase [EC:4.1.1.85]
g010975 ecl:EcolC_3367 path:ecl02040 ecl:flgF ko:K02391 flagellar basal body rod protein FlgF K02391 flagellar basal-body rod protein FlgF
g010976 ecl:EcolC_3361 path:ecl02040 ko:K02397 flagellar hook-associated protein 3 K02397 flagellar hook-associated protein 3 FlgL
g010977 ecl:EcolC_3357 path:ecl02040 ko:K02407 flagellar hook-associated 2 domain-containing protein K02407 flagellar hook-associated protein 2
g010982 eab:ECABU_c46250 ATPase
g010983 eab:ECABU_c46380 path:eab00051 eab:alsK ko:K00881 ec:2.7.1.55 D-allose kinase K00881 allose kinase [EC:2.7.1.55]
g010984 ecz:ECS88_4595 path:ecz00030 ecz:phnN ko:K05774 ec:2.7.4.23 ribose 1,5-bisphosphokinase K05774 ribose 1,5-bisphosphokinase [EC:2.7.4.23]
g010988 ese:ECSF_0023 putative transport protein
g011119 ecm:EcSMS35_A0023 conjugal transfer pilus assembly protein TrbC K12059 conjugal transfer pilus assembly protein TrbC
g011529 ebd:ECBD_4201 isochorismatase hydrolase
g012069 ect:ECIAI39_1953 putative head morphogenesis protein of bacteriophage
g012680 elo:EC042_2159 putative prophage protein
g013028 elo:EC042_2157 putative capsid protein
g013159 eum:p1ECUMN_0115 conjugation transfer regulator
g013595 ecm:EcSMS35_3216 CC2985 family addiction module antidote protein K07746 hypothetical protein
g013639 ecz:ECS88_0035 transposase IS605 family, IS200 group K07491 putative transposase
g013650 ecc:c1437 Rz endopeptidase from lambdoid prophage DLP12 K14744 prophage endopeptidase [EC:3.4.-.-]
g013701 eab:ECABU_c26850 DsdX permease K13629 D-serine transporter
g013731 eum:ECUMN_3395 pseudogene
g013735 ecz:ECS88_3358 epimerase
g013762 ecc:c4417 path:ecc00051 ecc:mtlD ko:K00009 ec:1.1.1.17 mannitol-1-phosphate 5-dehydrogenase K00009 mannitol-1-phosphate 5-dehydrogenase [EC:1.1.1.17]
g013771 eab:ECABU_c41700 putative lipoprotein
g013782 eab:ECABU_c46110 putative inner membrane protein
g013785 eab:ECABU_c04510 putative autotransporter
g013787 ecz:ECS88_0368 DNA-binding transcriptional regulator
g013828 ecv:APECO1_48 path:ecv02010 ecv:ssuA ko:K15553 alkanesulfonate transporter substrate-binding subunit K15553 sulfonate transport system substrate-binding protein
g013904 ecc:c2554 chain length determinant protein K05789 chain length determinant protein (polysaccharide antigen chain regulator)
g013924 ecc:c2875 path:ecc00400 ecc:aroC ko:K01736 ec:4.2.3.5 chorismate synthase K01736 chorismate synthase [EC:4.2.3.5]
g013930 ecc:c2899 DNA-binding transcriptional regulator DsdC K13636 LysR family transcriptional regulator, D-serine deaminase activator
g013934 eab:ECABU_c27260 xanthosine permease XapB K11537 MFS transporter, NHS family, xanthosine permease
g013940 ecc:c3042 path:ecc00550 ecc:pbpC ko:K05367 ec:2.4.1.- penicillin-binding protein 1C K05367 penicillin-binding protein 1C [EC:2.4.1.-]
g013963 eum:ECUMN_3380 N-acetylneuraminic acid mutarotase
g013964 eum:ECUMN_3381 putative N-acetylneuraminic acid outer membrane channel protein nanC
g013966 eab:ECABU_c33490 UDP-glucose 6-dehydrogenase
g013980 eab:ECABU_c36340 transcriptional regulator NanR
g013981 ecc:c4016 path:ecc02010 ko:K10441 ec:3.6.3.17 ribose ABC transporter ATP-binding protein K10441 ribose transport system ATP-binding protein [EC:3.6.3.17]
g013989 eab:ECABU_c38840 path:eab02010 eab:livF ko:K01996 ATP-binding component of leucine transport K01996 branched-chain amino acid transport system ATP-binding protein
g013991 ecv:APECO1_2956 methyltransferase K15984 16S rRNA (guanine1516-N2)-methyltransferase [EC:2.1.1.242]
g014004 ecz:ECS88_4277 permease subunit
g014012 ecv:APECO1_2424 zinc uptake transcriptional repressor K09823 Fur family transcriptional regulator, zinc uptake regulator
g014019 eab:ECABU_c46270 putative ABC transport system permease K02034 peptide/nickel transport system permease protein
g014020 ecv:APECO1_2361 RpiR family transcriptional regulator
g014050 ecc:c0794 AbrB protein K07120
g014051 eab:ECABU_c00760 path:eab02010 eab:thiB ko:K02064 ABC-type thiamine transport system K02064 thiamine transport system substrate-binding protein
g014058 ecc:c0998 lipoprotein
g014066 eoc:CE10_3498 putative inner membrane lipoprotein K10939 accessory colonization factor AcfD
g014074 ese:ECSF_0647 putative gluconate 5-dehydrogenase K00046 gluconate 5-dehydrogenase [EC:1.1.1.69]
g014146 ecq:ECED1_4348 putative PTS system transcriptional antiterminator K02538 activator of the mannose operon, transcriptional antiterminator
g014153 eci:UTI89_C2315 colanic acid biosynthesis protein K16711 colanic acid biosynthesis protein WcaM
g014205 ecm:EcSMS35_0159 ATP-dependent RNA helicase HrpB K03579 ATP-dependent helicase HrpB [EC:3.6.4.13]
g014334 ecy:ECSE_P1-0041 DNA polymerase V subunit UmuC K03502 DNA polymerase V
g014444 ecg:E2348C_0066 ribokinase
g014462 ecg:E2348C_0569 path:ecg00750 ecg:pdxA ko:K00097 ec:1.1.1.262 4-hydroxythreonine-4-phosphate dehydrogenase K00097 4-hydroxythreonine-4-phosphate dehydrogenase [EC:1.1.1.262]
g014605 ecg:E2348C_2377 adhesin K07279 hypothetical protein
g014608 ecg:E2348C_2211 path:ecg03410 ecg:alkA ko:K01247 ec:3.2.2.21 3-methyladenine DNA glycosylase K01247 DNA-3-methyladenine glycosylase II [EC:3.2.2.21]
g014638 ecg:E2348C_3041 path:ecg00500 ecg:scrA ko:K02809 ko:K02810 ec:2.7.1.69 PTS system, sucrose-specific IIBC component K02809,K02810 "PTS system, sucrose-specific IIB component [EC:2.7.1.69]","PTS system, sucrose-specific IIC component"
g014660 ecg:E2348C_3611 cell filamentation protein Fic K04095 cell filamentation protein
g014667 ecg:E2348C_3873 path:ecg00540 ecg:rfaY ko:K02850 ec:2.7.1.- lipopolysaccharide core biosynthesis protein K02850 heptose (II) phosphotransferase [EC:2.7.1.-]
g014698 ecc:c5030 NadR-like protein
g015531 ese:ECSF_4234 path:ese00052 ko:K02773 ec:2.7.1.69 PTS system IIA component K02773 PTS system, galactitol-specific IIA component [EC:2.7.1.69]
g015532 ese:ECSF_4235 nucleoside triphosphatase K06971
g015534 ese:ECSF_4241 putative acetyltransferase
g016469 ecok:ECMDS42_3153 predicted inner membrane protein
g016551 ebd:ECBD_3739 DeoR family transcriptional regulator
g016992 eab:ECABU_c06370 ferric enterobactin transport protein FepE
g017004 eab:ECABU_c07290 putative alcohol dehydrogenase
g017006 eab:ECABU_c09720 path:eab02010 eab:ssuB ko:K15555 ec:3.6.3.- aliphatic sulfonates import ATP-binding protein with ABC transporter domain K15555 sulfonate transport system ATP-binding protein [EC:3.6.3.-]
g017007 eab:ECABU_c09730 path:eab02010 eab:ssuC ko:K15554 aliphatic sulfonates transport permease protein with ABC type-1 transporter domain K15554 sulfonate transport system permease protein
g017011 eab:ECABU_c45770 putative crotonase
g017012 eab:ECABU_c46540 path:eab00440 eab:phnH ko:K06165 ec:2.7.8.37 phosphonate metabolism protein K06165 alpha-D-ribose 1-methylphosphonate 5-triphosphate synthase subunit PhnH [EC:2.7.8.37]
g017014 eab:ECABU_c40480 path:eab00270 eab:cysE ko:K00640 ec:2.3.1.30 serine acetyltransferase K00640 serine O-acetyltransferase [EC:2.3.1.30]
g017072 eab:ECABU_c34230 putative c4-dicarboxylate transport system binding protein
g017138 ese:ECSF_1339 putative dehydrogenase
g017193 ecc:c3990 serine endoprotease K04691 serine protease DegS [EC:3.4.21.-]
g017208 ese:ECSF_0166 putative fimbrial usher protein
g017252 ecg:E2348C_2276 path:ecg02010 ecg:yehX ko:K05847 transporter subunit: ATP-binding component of ABC superfamily K05847 osmoprotectant transport system ATP-binding protein
g017256 ese:ECSF_2211 putative minor fimbrial subunit
g017257 ese:ECSF_2212 putative fimbrial protein
g017317 ese:ECSF_P1-0035 TrbA protein
g017318 eum:p1ECUMN_0046 copper-sensitivity suppressor D
g017740 ect:ECIAI39_3917 path:ect03018 ko:K03654 ec:3.6.4.12 putative superfamily II DNA helicase K03654 ATP-dependent DNA helicase RecQ [EC:3.6.4.12]
g017755 eln:NRG857_00585 colicin immunity protein
g017767 ecz:ECS88_4576 ABC dipeptide transport system, periplasmic component K02035 peptide/nickel transport system substrate-binding protein
g017771 ecp:ECP_4458 3-ketoacyl-ACP reductase
g017777 ecg:E2348C_0137 path:ecg00770 ecg:panB ko:K00606 ec:2.1.2.11 3-methyl-2-oxobutanoate hydroxymethyltransferase K00606 3-methyl-2-oxobutanoate hydroxymethyltransferase [EC:2.1.2.11]
g017794 ecv:APECO1_462 path:ecv00500 ecv:ycjM ko:K00690 ec:2.4.1.7 sucrose phosphorylase K00690 sucrose phosphorylase [EC:2.4.1.7]
g017795 eoj:ECO26_2237 DNA packaging protein
g017823 ecq:ECED1_1933 cell division modulator K15722 cell division activator
g017826 ecq:ECED1_3798 path:ecq00052 ko:K02744 ec:2.7.1.69 putative phosphotransferase system enzyme subunit (N-acetyl-galactosamine / galactosamine PTS system enzyme IIA component) K02744 PTS system, N-acetylgalactosamine-specific IIA component [EC:2.7.1.69]
g017857 eab:ECABU_c40290 Fic family protein
g017864 ecq:ECED1_2830 path:ecq02060 ecq:ypdD ko:K08483 ko:K11189 ko:K11201 ec:2.7.3.9 ec:2.7.1.69 putative fused PTS enzymes (multiphosphoryl transfer protein): Hpr component ; enzyme I component ; enzyme IIA component K08483,K11189,K11201 "phosphotransferase system, enzyme I, PtsI [EC:2.7.3.9]","phosphocarrier protein","PTS system, fructose-specific IIA-like component [EC:2.7.1.69]"
g017898 eln:NRG857_30187 conjugal transfer mating pair stabilization protein TraG K12056 conjugal transfer mating pair stabilization protein TraG
g017961 eum:ECUMN_1046 path:eum02010 eum:potH ko:K11075 putrescine ABC transporter membrane protein K11075 putrescine transport system permease protein
g018194 eab:ECABU_c15930 putative sugar ABC transporter K02027 multiple sugar transport system substrate-binding protein
g018197 ecc:c1865 ABC transporter ATP-binding protein K02052 putative spermidine/putrescine transport system ATP-binding protein
g018245 eab:ECABU_c07280 path:eab00300 ko:K01714 ec:4.3.3.7 dihydrodipicolinate synthase K01714 4-hydroxy-tetrahydrodipicolinate synthase [EC:4.3.3.7]
g018255 eab:ECABU_c37060 16S rRNA m5C967 methyltransferase K03500 16S rRNA (cytosine967-C5)-methyltransferase [EC:2.1.1.176]
g018265 eab:ECABU_c37670 path:eab04122 eab:tusD ko:K07235 ec:2.8.1.- sulfurtransferase TusD K07235 tRNA 2-thiouridine synthesizing protein D [EC:2.8.1.-]
g018421 ecg:E2348C_4183 transporter
g018428 ecz:ECS88_4968 type I restriction-modification system methyltransferase subunit; (hsdM-like) K03427 type I restriction enzyme M protein [EC:2.1.1.72]
g019276 ebd:ECBD_4207 permease for cytosine/purines uracil thiamine allantoin
g019291 ecz:ECS88_4909 path:ecz00300 ecz:yjhH ko:K01714 ec:4.3.3.7 lyase/synthase (dapA-like); KpLE2 phage-like element K01714 4-hydroxy-tetrahydrodipicolinate synthase [EC:4.3.3.7]
g019338 esl:O3K_10015 path:esl02020 ko:K02406 Flagellin K02406 flagellin
g019482 ecp:ECP_2116 path:ecp02020 ko:K07789 multidrug efflux system subunit MdtC K07789 RND superfamily, multidrug transport protein MdtC
g019485 eab:ECABU_c06470 putative esterase YbdB
g019492 ecq:ECED1_1619 path:ecq00910 ecq:narW ko:K00373 nitrate reductase 2 (NRZ) subunit delta K08361 nitrate reductase 2, delta subunit
