# Supplementary material for: Long-term taxonomic and functional divergence from donor bacterial strains following fecal microbiota transplantation in immunocompromised patients
Source: PLoS One. 2017 Aug 21;12(8):e0182585. doi: 10.1371/journal.pone.0182585 (PMC5565110; doi:10.1371/journal.pone.0182585)
Supplement: S1 File — (ZIP) [file pone.0182585.s006.zip › group_genes/ecoli_annotations_group_3.tsv]

gene.family.ID KEGG.gene.ID pathway.ID pathway.KO gene.function gene.KO description
g000033 eck:EC55989_1588 VgrG protein, Encoded within repeats that are hotspots for chromosomal duplication formation; Function of protein is unknown
g000044 eck:EC55989_2106 Capsid scaffolding protein O
g000045 eck:EC55989_2109 Head completion/stabilization protein L
g000048 eck:EC55989_2130 Gene late control D protein K06905
g000124 eck:EC55989_1701 Major tail protein V
g000125 eck:EC55989_1706 ATP-dependent Clp protease proteolytic subunit
g000382 elh:ETEC_4336 putative phage portal protein
g000383 elh:ETEC_4337 putative capsid protease K06904
g000385 elh:ETEC_4340 phage protein
g000406 elh:ETEC_0775 putative Sodium:sulfate symporter K03319 divalent anion:Na+ symporter, DASS family
g000658 elo:EC042_0957 putative type III effector protein (pentapeptide repeat protein)
g000713 elr:ECO55CA74_01735 LysR-like transcriptional regulator
g000779 ecx:EcHS_A0641 path:ecx02010 ecx:fepD ko:K02015 iron-enterobactin transporter membrane protein K02015 iron complex transport system permease protein
g000894 ecc:c3197 repressor protein of prophage
g001028 ebd:ECBD_0818 succinate CoA transferase
g001045 ebw:BWG_1200 Rac prophage; putative tail fiber protein
g001089 elo:EC042_3912 adhesin
g001174 ebd:ECBD_0810 fructose transporter kinase K02173 hypothetical protein
g001201 ecx:EcHS_A0227 ImpA domain-containing protein K11910 type VI secretion system protein VasJ
g001203 eok:G2583_0230 path:eok03070 eok:clpB ko:K11907 type VI secretion ATPase, ClpV1 family K11907 type VI secretion system protein VasG
g001304 eoj:ECO26_5505 endonuclease
g001309 eum:ECUMN_1820 Minor tail protein M
g001450 ecl:EcolC_1656 pseudogene
g001534 eko:EKO11_4721 pseudogene
g001615 ecl:EcolC_1257 path:ecl02010 ko:K02045 ec:3.6.3.25 sulfate/thiosulfate transporter subunit K02045 sulfate transport system ATP-binding protein [EC:3.6.3.25]
g001665 ecc:c0942 replication protein for prophage
g001833 elh:ETEC_0310 putative tail fiber assembly protein
g002518 ecy:ECSE_3181 path:ecy00640 ko:K11264 ec:4.1.1.41 methylmalonyl-CoA decarboxylase K11264 methylmalonyl-CoA decarboxylase [EC:4.1.1.41]
g002545 ecr:ECIAI1_1565 putative tail fiber chaperone; Qin prophage
g002688 ecy:ECSE_3029 putative oxidoreductase
g003233 eci:UTI89_C0919 tail fiber protein of prophage CP-933T K06906
g003472 eci:UTI89_C0949 prophage CP-933T replication protein
g003972 ecv:APECO1_3467 path:ecv03070 ecv:gspM ko:K02462 general secretion pathway protein YghD K02462 general secretion pathway protein M
g004609 ecm:EcSMS35_2253 type I restriction-modification system, M subunit K03427 type I restriction enzyme M protein [EC:2.1.1.72]
g005034 ecr:ECIAI1_1626 putative exonuclease from phage origin
g005110 ecr:ECIAI1_1566 putative tail fiber protein
g005278 ecz:ECS88_2835 Terminase, ATPase subunit (GpP)
g005422 ecz:ECS88_2824 Tail completion protein R (GpR)
g005425 ecz:ECS88_2831 head completion/stabilization protein (GpL)
g005427 ecz:ECS88_2842 path:ecz03430 ecz:dam ko:K06223 ec:2.1.1.72 adenine-specific DNA-methyltransferase K06223 DNA adenine methylase [EC:2.1.1.72]
g005592 eum:ECUMN_1406 putative antitermination protein Q-like protein; DLP12 prophage
g005799 eum:ECUMN_1821 putative tail length tape measure protein
g005800 eum:ECUMN_1823 putative minor tail component of putative prophage
g005803 eum:ECUMN_1854 DNA-binding transcriptional regulator DicC
g005821 eum:ECUMN_2604 path:eum00130 eum:menC ko:K02549 ec:4.2.1.113 O-succinylbenzoate synthase K02549 O-succinylbenzoate synthase [EC:4.2.1.113]
g005929 eum:ECUMN_0683 path:eum02010 eum:fepG ko:K02015 iron-enterobactin transporter permease K02015 iron complex transport system permease protein
g005935 eum:ECUMN_0797 putative fimbrial-like adhesin protein
g006137 elo:EC042_0849 putative phage baseplate protein
g006162 elo:EC042_1703E prophage lysozyme (endolysin) K01185 lysozyme [EC:3.2.1.17]
g006380 eko:EKO11_1841 transposase IS200-family protein
g006399 ekf:KO11_19420 Phage tail protein X (GpX)
g006741 ecz:ECS88_2863 tail fiber assembly protein
g006859 eab:ECABU_c03700 putative insertion element
g007108 ecm:EcSMS35_4840 type-1 fimbrial protein K07345 major type 1 subunit fimbrin (pilin)
g007135 elh:ETEC_0016 putative prophage protein
g007245 ecq:ECED1_3094 putative DinI-like damage-inducible protein
g007250 ect:ECIAI39_1800 Baseplate assembly protein GpJ
g007251 ecg:E2348C_0830 tail protein
g007267 ecg:E2348C_0798 integrase
g007268 ecx:EcHS_A0911 bacteriophage CI repressor protein
g007387 eoj:ECO26_2178 terminase small subunit
g007392 eum:ECUMN_2161 path:eum03440 eum:ruvC ko:K01159 ec:3.1.22.4 Holliday junction resolvase K01159 crossover junction endodeoxyribonuclease RuvC [EC:3.1.22.4]
g007462 eln:NRG857_10340 path:eln00040 ko:K00012 ec:1.1.1.22 UDP-glucose 6-dehydrogenase K00012 UDPglucose 6-dehydrogenase [EC:1.1.1.22]
g007537 eum:ECUMN_3261 path:eum00280 eum:yliK ko:K01847 ec:5.4.99.2 methylmalonyl-CoA mutase K01847 methylmalonyl-CoA mutase [EC:5.4.99.2]
g007902 ecy:ECSE_0961 pyruvate formate lyase-activating enzyme 1 K04069 pyruvate formate lyase activating enzyme [EC:1.97.1.4]
g007915 ekf:KO11_19300 TP901 family phage tail tape measure protein
g008282 eum:ECUMN_1825 Minor tail protein U
g008296 eoi:ECO111_0236 path:eoi03070 ko:K11904 VgrG protein K11904 type VI secretion system secreted protein VgrG
g008734 esl:O3K_11460 tail protein
g008735 ecq:ECED1_3065 putative phage tail protein E
g008799 ecy:ECSE_1862 putative phage tail completion protein
g008800 ecy:ECSE_1851 phage capsid portal protein
g008906 elh:ETEC_2013 phage major tail tube protein K06908
g010218 eoh:ECO103_0522 DNA methylase
g010240 ecr:ECIAI1_4494 putative ATPase K06915
g010690 ecg:E2348C_4612 McrB family protein, GTPase subunit of restriction endonuclease
g010735 ecx:EcHS_A0936 phage baseplate assembly protein V
g010737 ecx:EcHS_A0913 phage regulatory protein CII (CP76)
g010932 eum:ECUMN_1862 prophage excisionase
g011886 ecg:E2348C_4613 McrC family protein, McrBC 5-methylcytosine restriction system component
g012390 eko:EKO11_3020 capsid scaffolding
g012609 eoi:ECO111_2305 putative DNA-binding transcriptional regulator, LYSR-type K16135 LysR family transcriptional regulator, transcriptional activator for dmlA
g012906 ebd:ECBD_0272 zinc/cadmium/mercury/lead-transporting ATPase K01534 Cd2+/Zn2+-exporting ATPase [EC:3.6.3.3 3.6.3.5]
g013040 eoj:ECO26_2478 tail sheath protein K06907
g013127 esl:O3K_00450 TniA protein
g013589 eoh:ECO103_3255 protease HycI involved in processing C-terminal end of HycE K08315 hydrogenase 3 maturation protease [EC:3.4.23.51]
g014120 ecm:EcSMS35_4567 path:ecm00440 ecm:phnG ko:K06166 ec:2.7.8.37 phosphonate C-P lyase system protein PhnG K06166 alpha-D-ribose 1-methylphosphonate 5-triphosphate synthase subunit PhnG [EC:2.7.8.37]
g014547 elh:ETEC_0278 putative phage V crossover juntion endoribonuclease K01160 crossover junction endodeoxyribonuclease RusA [EC:3.1.22.4]
g014838 ecok:ECMDS42_1175 N-hydroxyarylamine O-acetyltransferase K00675 N-hydroxyarylamine O-acetyltransferase [EC:2.3.1.118]
g014981 ecok:ECMDS42_0565 predicted regulator K07120
g015051 ekf:KO11_19285 prophage P2 OGR-like protein
g015132 ekf:KO11_19325 putative DNA invertase
g015133 ekf:KO11_19315 Major tail tube protein (Protein FII) K06908
g015217 ekf:KO11_14995 Qin prophage, cold shock protein K03704 cold shock protein (beta-ribbon, CspA family)
g015274 elh:ETEC_4318 phage protein
g015426 esm:O3M_16370 cold shock protein
g015451 ekf:KO11_07090 DNA-binding transcriptional activator TdcR K07591 threonine dehydratase operon activator protein
g016338 eoc:CE10_1731 Baseplate assembly protein GpV
g016476 ekf:KO11_22605 path:ekf00053 ekf:ulaC ko:K02821 ec:2.7.1.69 PTS system L-ascorbate-specific transporter subunit IIA K02821 PTS system, ascorbate-specific IIA component [EC:2.7.1.69]
g016481 ebd:ECBD_3318 path:ebd00910 ko:K01673 ec:4.2.1.1 carbonate dehydratase K01673 carbonic anhydrase [EC:4.2.1.1]
g016554 ecf:ECH74115_3032 tail collar domain-containing protein
g016721 eum:ECUMN_2317 putative invasin K13735 adhesin/invasin
g016732 elh:ETEC_4727 putative tail fiber assembly protein
g016733 elh:ETEC_2018 DNA-binding transcriptional regulator prophage remnant
g016752 esl:O3K_05880 serine/threonine-specific protein phosphatase 2 K07314 serine/threonine protein phosphatase 2 [EC:3.1.3.16]
g016909 elo:EC042_0135 path:elo00770 elo:panB ko:K00606 ec:2.1.2.11 3-methyl-2-oxobutanoate hydroxymethyltransferase K00606 3-methyl-2-oxobutanoate hydroxymethyltransferase [EC:2.1.2.11]
g017027 eck:EC55989_2118 Baseplate assembly protein W K06903
g017058 ecy:ECSE_1852 phage terminase
g017218 ese:ECSF_1040 phage protein
g017338 elh:ETEC_1404 path:elh00330 ko:K09472 ec:1.2.1.- gamma-glutamyl-gamma-aminobutyraldehyde dehydrogenase K09472 gamma-glutamyl-gamma-aminobutyraldehyde dehydrogenase [EC:1.2.1.-]
g017487 eoc:CE10_5136 CPS-53 (KpLE1) prophage protein
g017488 elh:ETEC_0280A putative phage antitermination protein q
g017516 elh:ETEC_0267 prophage integrase
g017585 eum:ECUMN_4347 path:eum00564 eum:pldA ko:K01058 ec:3.1.1.4 ec:3.1.1.32 phospholipase A K01058 phospholipase A1 [EC:3.1.1.32 3.1.1.4]
g017648 eum:ECUMN_3569 putative thioredoxin-like
g017704 ecl:EcolC_1653 YD repeat-containing protein
g017810 ecl:EcolC_1599 NAD-dependent epimerase/dehydratase
g018252 eum:ECUMN_3431 path:eum02010 eum:kpsT ko:K09689 polysialic acid transport ATP-binding protein K09689 capsular polysaccharide transport system ATP-binding protein
g018300 eoc:CE10_1335 putative outer membrane autotransporter barrel, putative pectin lyase fold protein
g018302 ecm:EcSMS35_1821 path:ecm00330 ecm:puuB ko:K09471 ec:1.4.3.- gamma-glutamylputrescine oxidoreductase K09471 gamma-glutamylputrescine oxidase [EC:1.4.3.-]
g018348 ecm:EcSMS35_1776 outer membrane protein N K14062 outer membrane protein N
g018350 eco:b4496 pseudogene
g018353 ebd:ECBD_1719 path:ebd02020 ko:K02406 flagellin K02406 flagellin
g018400 eum:ECUMN_3307 path:eum00860 eum:yggW ko:K02495 ec:1.3.99.22 coproporphyrinogen III oxidase K02495 oxygen-independent coproporphyrinogen III oxidase [EC:1.3.99.22]
g018413 ecm:EcSMS35_4669 path:ecm00053 ecm:sgaE ko:K03077 ec:5.1.3.4 L-ribulose-5-phosphate 4-epimerase K03077 L-ribulose-5-phosphate 4-epimerase [EC:5.1.3.4]
g018444 ecq:ECED1_4734 path:ecq00051 ko:K02812 ec:2.7.1.69 sorbose-specific phosphotransferase enzyme IIA component (PTS system) K02812 PTS system, sorbose-specific IIA component [EC:2.7.1.69]
g018445 eko:EKO11_4266 pseudogene
g018585 ecm:EcSMS35_1471 ankyrin repeat-containing protein K06867
g018612 elr:ECO55CA74_02565 path:elr00564 ko:K01095 ec:3.1.3.27 phosphatidylglycerophosphatase A K01095 phosphatidylglycerophosphatase A [EC:3.1.3.27]
g019007 ecx:EcHS_A1642 cold shock DNA-binding protein K03704 cold shock protein (beta-ribbon, CspA family)
g019014 ecy:ECSE_0234 Rhs core protein
g019082 eoc:CE10_3949 path:eoc02010 ko:K02040 putative ABC transporter ATP binding protein K02040 phosphate transport system substrate-binding protein
