# Supplementary material for: Long-term taxonomic and functional divergence from donor bacterial strains following fecal microbiota transplantation in immunocompromised patients
Source: PLoS One. 2017 Aug 21;12(8):e0182585. doi: 10.1371/journal.pone.0182585 (PMC5565110; doi:10.1371/journal.pone.0182585)
Supplement: S1 File — (ZIP) [file pone.0182585.s006.zip › group_genes/ecoli_annotations_group_4.tsv]

gene.family.ID KEGG.gene.ID pathway.ID pathway.KO gene.function gene.KO description
g000032 esl:O3K_13505 path:esl00071 ko:K01692 ec:4.2.1.17 enoyl-CoA hydratase-isomerase K01692 enoyl-CoA hydratase [EC:4.2.1.17]
g000035 esl:O3K_12910 path:esl02010 ko:K10556 autoinducer 2 ABC transporter permease LsrC K10556 AI-2 transport system permease protein
g000113 eck:EC55989_0796 Major head coat protein from bacteriophage origin
g000201 eck:EC55989_3397 transcriptional regulator
g000223 esl:O3K_22400 putative mRNA endoribonuclease
g000249 eck:EC55989_0517 regulator with homeodomain-like DNA binding domain
g000419 elh:ETEC_0129 path:elh00410 elh:panC ko:K01918 ec:6.3.2.1 pantoate--beta-alanine ligase K01918 pantoate--beta-alanine ligase [EC:6.3.2.1]
g000507 elh:ETEC_3870 path:elh00540 ko:K03275 ec:2.4.1.- UDP-D-galactose:(glucosyl)lipopolysaccharide-alpha-1,3-D-galactosyltransferase K03275 UDP-glucose:(glucosyl)LPS alpha-1,3-glucosyltransferase [EC:2.4.1.-]
g000661 elr:ECO55CA74_05705 path:elr00920 ko:K04091 ec:1.14.14.5 alkanesulfonate monooxygenase K04091 alkanesulfonate monooxygenase [EC:1.14.14.5]
g000686 ece:Z2270 oxidoreductase K07119
g000771 ebd:ECBD_3667 path:ebd00350 ko:K00151 ec:1.2.1.60 5-carboxymethyl-2-hydroxymuconate semialdehyde dehydrogenase K00151 5-carboxymethyl-2-hydroxymuconic-semialdehyde dehydrogenase [EC:1.2.1.60]
g000781 elr:ECO55CA74_03885 putative DNA-binding transcriptional regulator
g001025 elh:ETEC_3496 protease K04691 serine protease DegS [EC:3.4.21.-]
g001060 esl:O3K_13490 thioesterase
g001139 ecw:EcE24377A_1646 path:ecw00910 ecw:narI2 ko:K00374 ec:1.7.99.4 respiratory nitrate reductase subunit gamma K08347 nitrate reductase 2, gamma subunit [EC:1.7.99.4]
g001164 eum:ECUMN_2691 path:eum00051 eum:cscK ko:K00847 ec:2.7.1.4 aminoimidazole riboside kinase K00847 fructokinase [EC:2.7.1.4]
g001284 ekf:KO11_05715 Fe/S biogenesis protein NfuA K07400 Fe/S biogenesis protein NfuA
g001433 elo:EC042_1427 transcriptional regulator of the polyamine metabolism genes K14056 HTH-type transcriptional regulator, repressor for puuD
g001440 elx:CDCO157_1920 putative outer membrane porin protein K16076 outer membrane porin protein LC
g001470 elr:ECO55CA74_14900 hydrogenase 4 subunit K12142 hydrogenase-4 component G [EC:1.-.-.-]
g001645 elr:ECO55CA74_22820 fructose-6-phosphate aldolase K08314 fructose-6-phosphate aldolase 2 [EC:4.1.2.-]
g001816 eko:EKO11_0171 Hok/gef cell toxic protein
g001912 ekf:KO11_21335 putative multidrug transporter membrane/ATP-binding components K06147 ATP-binding cassette, subfamily B, bacterial
g002039 ecl:EcolC_1486 path:ecl00230 ecl:rihB ko:K10213 ec:3.2.2.8 ribonucleoside hydrolase 2 K10213 ribosylpyrimidine nucleosidase [EC:3.2.2.8]
g002054 eko:EKO11_2305 Carbohydrate kinase, FGGY-like protein K11216 autoinducer 2 (AI-2) kinase [EC:2.7.1.-]
g002181 ekf:KO11_13710 putative transporter K03451 betaine/carnitine transporter, BCCT family
g002187 eoi:ECO111_2863 putative oxidoreductase
g002273 eck:EC55989_1620 D-alanyl-D-alanine dipeptidase K08641 D-alanyl-D-alanine dipeptidase [EC:3.4.13.22]
g002316 ekf:KO11_04830 L-dehydroascorbate transporter large permease subunit
g002454 ecy:ECSE_0958 putative transport protein
g002507 ekf:KO11_08550 putative chaperone
g002556 ecy:ECSE_1349 path:ecy00330 ko:K09470 ec:6.3.1.11 putative glutamine synthase K09470 gamma-glutamylputrescine synthase [EC:6.3.1.11]
g002678 ecy:ECSE_2962 transcriptional regulator K03487 LacI family transcriptional regulator, asc operon repressor
g002700 ecy:ECSE_3199 fructose-1,6-bisphosphatase II-like protein
g002708 ecy:ECSE_3819 phosphoethanolamine transferase K12975 phosphoethanolamine transferase
g002722 ecy:ECSE_4560 path:ecy00330 ko:K00611 ec:2.1.3.3 ornithine carbamoyltransferase subunit I K00611 ornithine carbamoyltransferase [EC:2.1.3.3]
g003261 ecz:ECS88_1582 membrane-associated peptidase K07263 zinc protease [EC:3.4.24.-]
g003894 ecv:APECO1_325 outer membrane lipoprotein LolB K02494 outer membrane lipoprotein LolB
g004294 ebd:ECBD_1144 path:ebd00360 ko:K05710 3-phenylpropionate dioxygenase ferredoxin subunit K05710 dioxygenase ferredoxin subunit
g004420 ecw:EcE24377A_4668 cell division protein K03760 phosphoethanolamine transferase
g004495 ebd:ECBD_0154 path:ebd00040 ko:K00880 ec:2.7.1.53 carbohydrate kinase FGGY K00880 L-xylulokinase [EC:2.7.1.53]
g004533 ecl:EcolC_0868 transcriptional regulator CadC
g004601 ecm:EcSMS35_1819 phage shock protein operon transcriptional activator K03974 psp operon transcriptional activator
g004918 elh:ETEC_3066 putative peptidase
g004973 ebd:ECBD_0120 path:ebd00620 ebd:lldD ko:K00101 ec:1.1.2.3 L-lactate dehydrogenase K00101 L-lactate dehydrogenase (cytochrome) [EC:1.1.2.3]
g005021 eck:EC55989_0987 fimbrial-like adhesin protein
g005026 ecr:ECIAI1_1397 path:ecr00360 ecr:paaE ko:K02615 ec:2.3.1.- beta-ketoadipyl CoA thiolase K02615 acetyl-CoA acetyltransferase [EC:2.3.1.-]
g005039 ecr:ECIAI1_1872 putative dioxygenase subunit
g005050 ecr:ECIAI1_2590 path:ecr00360 ecr:hcaE ko:K05708 ec:1.14.12.19 3-phenylpropionate dioxygenase, large alpha subunit K05708 3-phenylpropionate/cinnamic acid dioxygenase subunit alpha [EC:1.14.12.19]
g005060 ekf:KO11_00145 path:ekf00900 ekf:ispH ko:K03527 ec:1.17.1.2 4-hydroxy-3-methylbut-2-enyl diphosphate reductase K03527 4-hydroxy-3-methylbut-2-enyl diphosphate reductase [EC:1.17.1.2]
g005066 ekf:KO11_21970 putative sugar-binding protein
g005067 ecr:ECIAI1_0326 putative sugar ABC transporter permease K02057 simple sugar transport system permease protein
g005073 ekf:KO11_03415 putative inner membrane protein
g005076 ecr:ECIAI1_4281 phage shock protein G
g005177 ekf:KO11_05670 DNA-binding transcriptional repressor GlpR K02444 DeoR family transcriptional regulator, glycerol-3-phosphate regulon repressor
g005181 ecr:ECIAI1_3712 putative transporter K08177 MFS transporter, OFA family, oxalate/formate antiporter
g005182 ecr:ECIAI1_3797 path:ecr00540 ecr:waaY ko:K02850 ec:2.7.1.- lipopolysaccharide core biosynthesis protein K02850 heptose (II) phosphotransferase [EC:2.7.1.-]
g005199 ecr:ECIAI1_4569 putative 4-hydroxyphenylacetate permease hpaX K02511 MFS transporter, ACS family, 4-hydroxyphenylacetate permease
g005200 ecr:ECIAI1_4570 path:ecr00350 ecr:hpaI ko:K02510 ec:4.1.2.- 2,4-dihydroxyhept-2-ene-1,7-dioic acid aldolase K02510 2,4-dihydroxyhept-2-ene-1,7-dioic acid aldolase [EC:4.1.2.-]
g005201 ecr:ECIAI1_4571 path:ecr00350 ecr:hpaH ko:K02509 ec:4.2.1.- 2-oxo-hepta-3-ene-1,7-dioic acid hydratase K02509 2-oxo-hept-3-ene-1,7-dioate hydratase [EC:4.2.1.-]
g005270 ecz:ECS88_2491 long-chain fatty acid outer membrane transporter K06076 long-chain fatty acid transport protein
g005668 eum:ECUMN_3063 transcriptional regulator hosA
g005688 eum:ECUMN_0365 putative sugar ABC transporter ATP-binding protein K02056 simple sugar transport system ATP-binding protein [EC:3.6.3.17]
g005741 eum:ECUMN_0681 ferric enterobactin transport protein FepE
g005827 eum:ECUMN_2693 Sucrose operon repressor
g005908 eum:ECUMN_4975 path:eum00350 eum:hpaG ko:K05921 ec:5.3.3.- ec:4.1.1.68 4-hydroxyphenylacetate degradation bifunctional isomerase/decarboxylase K05921 5-oxopent-3-ene-1,2,5-tricarboxylate decarboxylase / 2-hydroxyhepta-2,4-diene-1,7-dioate isomerase [EC:4.1.1.68 5.3.3.-]
g005992 elo:EC042_1426 path:elo00330 elo:puuD ko:K09473 ec:3.5.1.94 gamma-glutamyl-gamma-aminobutyrate hydrolase K09473 gamma-glutamyl-gamma-aminobutyrate hydrolase [EC:3.5.1.94]
g006001 elo:EC042_1579 GntR family transcriptional regulator K13654 GntR family transcriptional regulator, colanic acid and biofilm gene transcriptional regulator
g006015 elo:EC042_2317 path:elo02020 elo:baeS ko:K07642 ec:2.7.13.3 two-component sensor kinase K07642 two-component system, OmpR family, sensor histidine kinase BaeS [EC:2.7.13.3]
g006036 elo:EC042_2683 hydrogenase-4 component B K12137 hydrogenase-4 component B [EC:1.-.-.-]
g006072 elo:EC042_3552 path:elo02010 ko:K09970 ABC transporter permease K09970 general L-amino acid transport system permease protein
g006095 elo:EC042_4341 vitamin B12 TonB-dependent receptor K16092 vitamin B12 transporter
g006159 elo:EC042_1628 path:elo02010 ko:K02471 ABC transporter ATP-binding protein/permease K02471 putative ATP-binding cassette transporter
g006252 elo:EC042_3278 path:elo00480 elo:gsp ko:K01460 ec:6.3.1.8 ec:3.5.1.78 bifunctional glutathionylspermidine synthetase/amidase [includes glutathionylspermidine synthase; glutathionylspermidine amidase] K01460 glutathionylspermidine amidase/synthetase [EC:3.5.1.78 6.3.1.8]
g006296 elo:EC042_0547 tRNA 2-selenouridine synthase K06917 tRNA 2-selenouridine synthase [EC:2.9.1.-]
g006333 eko:EKO11_2356 phenazine biosynthesis protein PhzF family protein K06998
g006813 eab:ECABU_c37850 cell filamentation protein Fic K04095 cell filamentation protein
g006968 ecc:c4198 protein rtcB K14415 tRNA-splicing ligase RtcB [EC:6.5.1.3]
g007112 ecr:ECIAI1_4576 4-hydroxyphenylacetate degradative operon repressor
g007125 ebd:ECBD_3786 oxidoreductase
g007310 elo:EC042_1215 putative signal transduction protein
g007337 ecm:EcSMS35_1653 trans-aconitate 2-methyltransferase K00598 trans-aconitate 2-methyltransferase [EC:2.1.1.144]
g007339 eoc:CE10_1673 D,D-dipeptide permease system, ATP-binding component
g007435 eum:ECUMN_2692 path:eum00052 eum:cscA ko:K01193 ec:3.2.1.26 Sucrose-6-phosphate hydrolase K01193 beta-fructofuranosidase [EC:3.2.1.26]
g007536 elh:ETEC_3104 path:elh00670 ko:K01934 ec:6.3.3.2 putative 5-formyltetrahydrofolate cyclo-ligase K01934 5-formyltetrahydrofolate cyclo-ligase [EC:6.3.3.2]
g007574 elo:EC042_3053 putative two-component response regulator
g007676 ecc:c4417 path:ecc00051 ecc:mtlD ko:K00009 ec:1.1.1.17 mannitol-1-phosphate 5-dehydrogenase K00009 mannitol-1-phosphate 5-dehydrogenase [EC:1.1.1.17]
g007680 elo:EC042_3985 path:elo03440 elo:recG ko:K03655 ec:3.6.4.12 ATP-dependent DNA helicase K03655 ATP-dependent DNA helicase RecG [EC:3.6.4.12]
g007703 elo:EC042_4076 phosphate transport system regulatory protein K02039 phosphate transport system protein
g007744 eln:NRG857_20220 zinc uptake transcriptional repressor K09823 Fur family transcriptional regulator, zinc uptake regulator
g007849 ecr:ECIAI1_2589 DNA-binding transcriptional regulator HcaR K05817 LysR family transcriptional regulator, hca operon transcriptional activator
g007930 ecy:ECSE_4627 path:ecy00350 ko:K00455 ec:1.13.11.15 3,4-dihydroxyphenylacetate 2,3-dioxygenase K00455 3,4-dihydroxyphenylacetate 2,3-dioxygenase [EC:1.13.11.15]
g007962 eoh:ECO103_1614 D-ala-D-ala transporter subunit DdpC K02034 peptide/nickel transport system permease protein
g007964 ecr:ECIAI1_1500 putative diguanylate cyclase K13069 diguanylate cyclase [EC:2.7.7.65]
g008037 ekf:KO11_03190 putative sugar kinase
g008251 ecr:ECIAI1_4074 putative transporter
g008380 ekf:KO11_10952 sucrose permease K02532 MFS transporter, OHS family, lactose permease
g008397 ekf:KO11_03200 putative aldolase K01671 [EC:4.1.-.-]
g008406 ekf:KO11_20650 phosphoadenosine phosphosulfate reductase
g008576 ecr:ECIAI1_4072 putative DNA-binding transcriptional regulator
g008581 ekf:KO11_04835 2,3-diketo-L-gulonate TRAP transporter small permease
g008618 ecr:ECIAI1_2694 putative DNA-binding transcriptional regulator
g008723 ekf:KO11_16115 putative aminobenzoyl-glutamate transporter K12942 aminobenzoyl-glutamate transport protein
g008918 ekf:KO11_15600 path:ekf02010 ekf:lsrA ko:K10558 autoinducer 2 ABC transporter ATP-binding protein LsrA K10558 AI-2 transport system ATP-binding protein
g008946 esl:O3K_05100 path:esl00240 ko:K01464 ec:3.5.2.2 phenylhydantoinase K01464 dihydropyrimidinase [EC:3.5.2.2]
g008948 ecr:ECIAI1_2800 D-arabinose 5-phosphate isomerase K02467 GutQ protein
g008981 ecw:EcE24377A_4561 bifunctional isocitrate dehydrogenase kinase/phosphatase K00906 isocitrate dehydrogenase kinase/phosphatase [EC:2.7.11.5 3.1.3.-]
g009052 ekf:KO11_15210 path:ekf00360 ekf:paaC ko:K02611 ec:1.14.13.149 putative multicomponent oxygenase/reductase subunit K02611 ring-1,2-phenylacetyl-CoA epoxidase subunit PaaC [EC:1.14.13.149]
g010064 ecm:EcSMS35_4292 L-rhamnose 1-epimerase K03534 L-rhamnose mutarotase [EC:5.1.3.-]
g011167 ebd:ECBD_2366 outer membrane protein W K07275 outer membrane protein
g011168 ebd:ECBD_2315 path:ebd00250 ko:K00823 ec:2.6.1.19 4-aminobutyrate transaminase K00823 4-aminobutyrate aminotransferase [EC:2.6.1.19]
g011243 elh:ETEC_1473 path:elh00360 ko:K01912 ec:6.2.1.30 phenylacetyl-CoA ligase K01912 phenylacetate-CoA ligase [EC:6.2.1.30]
g011258 ebd:ECBD_1418 path:ebd00564 ko:K00112 ec:1.1.5.3 anaerobic glycerol-3-phosphate dehydrogenase subunit B K00112 glycerol-3-phosphate dehydrogenase subunit B [EC:1.1.5.3]
g011301 elh:ETEC_3427 monooxygenase
g011536 ekf:KO11_01840 path:ekf00440 ekf:phnI ko:K06164 ec:2.7.8.37 carbon-phosphorus lyase complex subunit K06164 alpha-D-ribose 1-methylphosphonate 5-triphosphate synthase subunit PhnI [EC:2.7.8.37]
g011828 ecy:ECSE_1473 path:ecy00360 ecy:paaA ko:K02609 ec:1.14.13.149 phenylacetate-CoA oxygenase subunit PaaA K02609 ring-1,2-phenylacetyl-CoA epoxidase subunit PaaA [EC:1.14.13.149]
g011859 ekf:KO11_10990 path:ekf00071 ekf:fadI ko:K00632 ec:2.3.1.16 3-ketoacyl-CoA thiolase K00632 acetyl-CoA acyltransferase [EC:2.3.1.16]
g011892 ecw:EcE24377A_3001 path:ecw00010 ecw:ascB ko:K01223 ec:3.2.1.86 cryptic 6-phospho-beta-glucosidase K01223 6-phospho-beta-glucosidase [EC:3.2.1.86]
g011927 ekf:KO11_07885 path:ekf03070 ekf:gspH ko:K02457 general secretion pathway protein H K02457 general secretion pathway protein H
g012049 ecf:ECH74115_3732 path:ecf00230 ecf:guaB ko:K00088 ec:1.1.1.205 inosine 5'-monophosphate dehydrogenase K00088 IMP dehydrogenase [EC:1.1.1.205]
g012087 ecx:EcHS_A4361 melibiose:sodium symporter K11104 melibiose permease
g012164 esl:O3K_24275 path:esl00564 ko:K01521 ec:3.6.1.26 CDP-diacylglycerol pyrophosphatase K01521 CDP-diacylglycerol pyrophosphatase [EC:3.6.1.26]
g012232 esl:O3K_13450 path:esl00564 ko:K00981 ec:2.7.7.41 membrane associated CTP-phosphosubstrate transferase K00981 phosphatidate cytidylyltransferase [EC:2.7.7.41]
g012233 ecr:ECIAI1_1415 path:ecr02020 ecr:trg ko:K05876 methyl-accepting chemotaxis protein III, ribose and galactose sensor receptor K05876 methyl-accepting chemotaxis protein III, ribose and galactose sensor receptor
g012239 esl:O3K_13850 putrescine importer K14052 putrescine importer
g012245 ekf:KO11_06290 16S rRNA methyltransferase B K03500 16S rRNA (cytosine967-C5)-methyltransferase [EC:2.1.1.176]
g012817 ecl:EcolC_2260 path:ecl00360 ko:K00074 ec:1.1.1.157 3-hydroxyacyl-CoA dehydrogenase K00074 3-hydroxybutyryl-CoA dehydrogenase [EC:1.1.1.157]
g012862 ecok:ECMDS42_2035 predicted formate transporter K03459 formate transporter
g014216 eoc:CE10_0448 acetyl esterase
g014333 ecm:EcSMS35_1657 path:ecm02010 ecm:lsrD ko:K10557 autoinducer-2 ABC transporter permease LsrD K10557 AI-2 transport system permease protein
g014367 ecm:EcSMS35_0403 putative DNA-binding transcriptional regulator
g014840 ebw:BWG_1220 path:ebw00360 ebw:paaD ko:K02612 putative multicomponent oxygenase/reductase subunit for phenylacetic acid degradation K02612 ring-1,2-phenylacetyl-CoA epoxidase subunit PaaD
g014947 elh:ETEC_0394 LysR family transcriptional regulator K11921 LysR family transcriptional regulator, cyn operon transcriptional activator
g014960 ecw:EcE24377A_4190 path:ecw00010 ko:K02749 ko:K02750 ec:2.7.1.69 PTS system, alpha-glucoside-specific transporter subunit IIBC K02749,K02750 "PTS system, arbutin-like IIB component [EC:2.7.1.69]","PTS system, arbutin-like IIC component"
g014964 eoi:ECO111_4758 path:eoi03440 eoi:priA ko:K04066 ec:3.6.4.- primosome factor n' K04066 primosomal protein N' (replication factor Y) (superfamily II helicase) [EC:3.6.4.-]
g015000 ekf:KO11_15260 putative hexapeptide repeat acetyltransferase K02617 phenylacetic acid degradation protein
g015022 ekf:KO11_05365 nickel responsive regulator K07722 CopG family transcriptional regulator, nickel-responsive regulator
g015023 ekf:KO11_07155 putative inner membrane protein
g015040 ekf:KO11_15180 DNA-binding transcriptional activator FeaR K14063 AraC family transcriptional regulator, positive regulator of tynA and feaB
g015053 ekf:KO11_20235 RhsC core protein
g015064 ekf:KO11_02620 path:ekf00670 ekf:metF ko:K00297 ec:1.5.1.20 5,10-methylenetetrahydrofolate reductase K00297 methylenetetrahydrofolate reductase (NADPH) [EC:1.5.1.20]
g015094 ekf:KO11_15220 path:ekf00360 ekf:paaE ko:K02613 ferredoxin reductase electron transfer component K02613 ring-1,2-phenylacetyl-CoA epoxidase subunit PaaE
g015214 ecok:ECMDS42_1324 predicted ATP-dependent helicase K03724 ATP-dependent helicase Lhr and Lhr-like helicase [EC:3.6.4.-]
g015236 ecl:EcolC_3775 cytochrome b562 K15536 soluble cytochrome b562
g015282 ebw:BWG_1215 path:ebw00260 ebw:tynA ko:K00276 ec:1.4.3.21 tyramine oxidase K00276 primary-amine oxidase [EC:1.4.3.21]
g015319 ebd:ECBD_0196 path:ebd02010 ebd:dppF ko:K12372 dipeptide transporter ATP-binding subunit K12372 dipeptide transport system ATP-binding protein
g015486 ecl:EcolC_2170 extracellular solute-binding protein K02035 peptide/nickel transport system substrate-binding protein
g015726 eok:G2583_1178 fimbrial-like protein
g016200 ecw:EcE24377A_2383 path:ecw00052 ko:K16371 D-tagatose-bisphosphate aldolase non-catalytic subunit K16371 D-tagatose-1,6-bisphosphate aldolase subunit GatZ/KbaZ
g016489 eko:EKO11_2363 ImpA family type VI secretion-associated protein
g016552 ebd:ECBD_3675 path:ebd00350 ko:K00484 ec:1.5.1.36 4-hydroxyphenylacetate 3-monooxygenase, reductase subunit K00484 flavin reductase (NADH) [EC:1.5.1.36]
g016587 ebd:ECBD_1245 transcriptional regulator EutR K04033 AraC family transcriptional regulator, ethanolamine operon transcriptional activator
g016685 elo:EC042_0998 path:elo00400 elo:aroA ko:K00800 ec:2.5.1.19 3-phosphoshikimate 1-carboxyvinyltransferase K00800 3-phosphoshikimate 1-carboxyvinyltransferase [EC:2.5.1.19]
g016804 elo:EC042_1847 path:elo00450 elo:sufS ko:K11717 ec:4.4.1.16 ec:2.8.1.7 cysteine desulfurase (selenocysteine lyase) K11717 cysteine desulfurase / selenocysteine lyase [EC:2.8.1.7 4.4.1.16]
g016893 eum:ECUMN_3196 path:eum03070 eum:spaQ ko:K03227 surface presentation of antigens protein K03227 type III secretion protein SctS
g016958 eoh:ECO103_3881 path:eoh00052 ko:K02744 ec:2.7.1.69 N-acetyl-galactosamine/galactosamine PTS system enzyme IIA component K02744 PTS system, N-acetylgalactosamine-specific IIA component [EC:2.7.1.69]
g017340 ecok:ECMDS42_1157 predicted DNA-binding transcriptional regulator
g017357 ecok:ECMDS42_2027 hydrogenase 4, membrane subunit K12139 hydrogenase-4 component D [EC:1.-.-.-]
g017399 ebd:ECBD_1966 cysteine desufuration protein SufE K02426 cysteine desulfuration protein SufE
g017502 eko:EKO11_1191 path:eko00071 ko:K00529 ec:1.18.1.3 FAD-dependent pyridine nucleotide-disulfide oxidoreductase K00529 ferredoxin--NAD+ reductase [EC:1.18.1.3]
g017506 esl:O3K_18835 fimbrial-like adhesin K07356 fimbrial protein
g017546 ekf:KO11_09280 path:ekf00130 ko:K03186 ec:4.1.1.- putative phenylacrylic acid decarboxylase K03186 3-octaprenyl-4-hydroxybenzoate carboxy-lyase UbiX [EC:4.1.1.-]
g017567 ecl:EcolC_3709 AraC family transcriptional regulator K02508 AraC family transcriptional regulator, 4-hydroxyphenylacetate 3-monooxygenase operon regulatory protein
g017584 elo:EC042_4149 path:elo00290 elo:ilvD ko:K01687 ec:4.2.1.9 dihydroxy-acid dehydratase K01687 dihydroxy-acid dehydratase [EC:4.2.1.9]
g017644 elo:EC042_2346 path:elo00450 elo:metG ko:K01874 ec:6.1.1.10 methionyl-tRNA synthetase K01874 methionyl-tRNA synthetase [EC:6.1.1.10]
g017695 eum:ECUMN_1778 putative lipoprotein/autotransporter domain-containing protein
g017916 elo:EC042_0378 cyanate transport protein (major facilitator superfamily protein) K03449 MFS transporter, CP family, cyanate transporter
g017988 eum:ECUMN_2713 path:eum02060 eum:ypdD ko:K08483 ko:K11189 ko:K11201 ec:2.7.3.9 ec:2.7.1.69 putative fused PTS system Hpr component/enzyme I component/enzyme IIA component K08483,K11189,K11201 "phosphotransferase system, enzyme I, PtsI [EC:2.7.3.9]","phosphocarrier protein","PTS system, fructose-specific IIA-like component [EC:2.7.1.69]"
g018062 elo:EC042_4251 path:elo00052 ko:K15922 ec:3.2.1.20 putative glycosyl hydrolase K15922 alpha-glucosidase [EC:3.2.1.20]
g018118 ekf:KO11_04220 transcriptional activator RfaH K05785 transcriptional antiterminator RfaH
g018119 ekf:KO11_02425 path:ekf00730 ekf:thiH ko:K03150 thiamine biosynthesis protein ThiH K03150 thiamine biosynthesis ThiH
g018191 eab:ECABU_c13810 crossover junction endodeoxyribonuclease K01160 crossover junction endodeoxyribonuclease RusA [EC:3.1.22.4]
g018318 eum:ECUMN_0695 putative aminotransferase K14287 methionine aminotransferase [EC:2.6.1.-]
g018401 elo:EC042_2855 alpha-amylase
g018408 eum:ECUMN_3195 path:eum03070 ko:K03228 putative type III secretion protein EpaR K03228 type III secretion protein SctT
g018425 eoj:ECO26_5415 path:eoj00240 eoj:pyrI ko:K00610 aspartate carbamoyltransferase K00610 aspartate carbamoyltransferase regulatory subunit
g018528 ecok:ECMDS42_3455 regulator of acetyl CoA synthetase
g018529 eum:ECUMN_0019 putative fimbrial biogenesis outer membrane usher protein K07347 outer membrane usher protein
g018690 elo:EC042_0997 path:elo00260 elo:serC ko:K00831 ec:2.6.1.52 phosphoserine aminotransferase K00831 phosphoserine aminotransferase [EC:2.6.1.52]
g018897 eoc:CE10_3977 path:eoc02010 eoc:livF ko:K01996 leucine/isoleucine/valine transporter subunit K01996 branched-chain amino acid transport system ATP-binding protein
g018984 ecy:ECSE_1607 aldolase K08321 putative autoinducer-2 (AI-2) aldolase [EC:4.1.2.-]
g018988 elr:ECO55CA74_20735 rhsA
g018990 eoc:CE10_4326 putative DNA-binding transcriptional regulator K03482 GntR family transcriptional regulator, glv operon transcriptional regulator
g018992 elo:EC042_4356 heat shock protein C
g018995 elo:EC042_4457 path:elo00030 ko:K01808 ec:5.3.1.6 putative sugar-phosphate isomerase K01808 ribose 5-phosphate isomerase B [EC:5.3.1.6]
g019008 eum:ECUMN_0031 ribonucleoside hydrolase RihC K12700 non-specific riboncleoside hydrolase [EC:3.2.-.-]
g019011 esl:O3K_13465 oxidoreductase
g019054 elo:EC042_1456 LysR family transcriptional regulator K14057 LysR family transcriptional regulator, regulator of abg operon
g019078 eum:ECUMN_3471 phosphate transporter K16322 low-affinity inorganic phosphate transporter
g019104 eum:ECUMN_0067 path:eum02010 eum:thiQ ko:K02062 thiamine transporter ATP-binding subunit K02062 thiamine transport system ATP-binding protein
g019131 elo:EC042_2433 autotransporter
g019321 elh:ETEC_1462 path:elh00360 ko:K02618 ec:1.17.1.7 ec:3.3.2.12 fused aldehyde dehydrogenase/enoyl-CoA hydratase K02618 oxepin-CoA hydrolase / 3-oxo-5,6-dehydrosuberyl-CoA semialdehyde dehydrogenase [EC:3.3.2.12 1.17.1.7]
g019327 ecl:EcolC_1284 aminopeptidase K08326 aminopeptidase [EC:3.4.11.-]
g019328 ecok:ECMDS42_1207 predicted porin protein
