# Supplementary material for: Long-term taxonomic and functional divergence from donor bacterial strains following fecal microbiota transplantation in immunocompromised patients
Source: PLoS One. 2017 Aug 21;12(8):e0182585. doi: 10.1371/journal.pone.0182585 (PMC5565110; doi:10.1371/journal.pone.0182585)
Supplement: S1 File — (ZIP) [file pone.0182585.s006.zip › group_genes/ecoli_annotations_group_5.tsv]

gene.family.ID KEGG.gene.ID pathway.ID pathway.KO gene.function gene.KO description
g000034 eck:EC55989_1592 path:eck00362 ko:K01821 ec:5.3.2.- 4-oxalocrotonate tautomerase K01821 4-oxalocrotonate tautomerase [EC:5.3.2.-]
g000082 ebr:ECB_03080 IS600 orf-like protein
g000092 esl:O3K_22645 Inner membrane protein yagU K08996 putative membrane protein
g000098 ebr:ECB_02695 putative transposase-related protein K07483 transposase
g000162 eck:EC55989_2633 path:eck03030 eck:P ko:K02314 ec:3.6.4.12 P protein; replicative DNA helicase K02314 replicative DNA helicase [EC:3.6.4.12]
g000163 elo:EC042_0809A prophage protein
g000166 esl:O3K_07370 path:esl00230 ko:K03815 ec:2.4.2.- purine nucleoside phosphorylase K03815 xanthosine phosphorylase [EC:2.4.2.-]
g000174 esl:O3K_04805 nucleoside triphosphate hydrolase domain-containing protein K02173 hypothetical protein
g000199 eck:EC55989_3382 inner membrane lipoprotein K10939 accessory colonization factor AcfD
g000204 eck:EC55989_3902 path:eck02020 ko:K07665 Transcriptional regulatory protein pcoR K07665 two-component system, OmpR family, copper resistance phosphate regulon response regulator CusR
g000215 esl:O3K_23385 phosphonate C-P lyase system protein PhnK K05781 putative phosphonate transport system ATP-binding protein
g000251 eck:EC55989_0700 chaperone, PapD family
g000346 elh:ETEC_0289 putative terminase large subunit
g000386 elh:ETEC_4341 phage protein
g000387 elh:ETEC_4347 phage protein
g000403 elh:ETEC_4723 phage host specificity protein
g000505 elh:ETEC_3626 putative DNA-binding protein
g000611 eoj:ECO26_4937 transactivation protein
g000619 ebd:ECBD_0237 arsenate reductase K00537 arsenate reductase [EC:1.20.4.1]
g000637 ekf:KO11_02995 Cox protein
g000662 ekf:KO11_17940 outer membrane protein A K03286 OmpA-OmpF porin, OOP family
g000731 elx:CDCO157_3264 putative antitermination protein
g000778 eok:G2583_0745 4'-phosphopantetheinyl transferase entD K02362 enterobactin synthetase component D [EC:2.7.8.-]
g000835 ecr:ECIAI1_2241 putative sodium/proton nucleoside transporter K16325 nucleoside permease
g000999 elh:ETEC_4333 phage protein
g001294 ekf:KO11_03995 putative regulator of arylsulfatase activity AslB K06871 uncharacterized protein
g001389 elo:EC042_3996 prophage capsid size determination protein
g001504 elo:EC042_3999 prophage derepression protein
g001559 ebd:ECBD_2227 ATP-dependent RNA helicase HrpA K03578 ATP-dependent helicase HrpA [EC:3.6.4.13]
g001605 elr:ECO55CA74_14265 path:elr00071 elr:fadJ ko:K01782 ec:5.1.2.3 ec:4.2.1.17 ec:1.1.1.35 multifunctional fatty acid oxidation complex subunit alpha K01782 3-hydroxyacyl-CoA dehydrogenase / enoyl-CoA hydratase / 3-hydroxybutyryl-CoA epimerase [EC:1.1.1.35 4.2.1.17 5.1.2.3]
g001669 ecr:ECIAI1_0981 putative outer membrane export usher protein K07347 outer membrane usher protein
g001710 ecy:ECSE_3688 transcriptional activator K14414 transcriptional regulatory protein RtcR
g001729 ect:ECIAI39_2833 putative baseplate assembly phage protein
g001814 ekf:KO11_05000 long polar fimbrial chaperone LpfB
g001815 ekf:KO11_04995 long polar fimbrial protein LpfA
g001821 ekf:KO11_00680 putative fimbrial-like protein
g001976 ekf:KO11_04440 path:ekf03440 ekf:recG ko:K03655 ec:3.6.4.12 ATP-dependent DNA helicase RecG K03655 ATP-dependent DNA helicase RecG [EC:3.6.4.12]
g001985 eoh:ECO103_4391 DNA-binding transcriptional dual regulator IlvY K02521 LysR family transcriptional regulator, positive regulator for ilvC
g001986 ecw:EcE24377A_2285 pseudogene
g002013 ekf:KO11_12315 baseplate assembly protein
g002043 ecz:ECS88_1298 transposase
g002046 ecr:ECIAI1_3102 path:ecr03070 ecr:yghE ko:K02461 GspL-like protein K02461 general secretion pathway protein L
g002080 elo:EC042_pAA073 conjugative transfer protein K12056 conjugal transfer mating pair stabilization protein TraG
g002109 ecl:EcolC_3759 pseudogene
g002174 esl:O3K_12785 transcriptional regulator K03482 GntR family transcriptional regulator, glv operon transcriptional regulator
g002241 eko:EKO11_1403 portal protein (protein gp1)
g002293 eoi:ECO111_2274 DNA topoisomerase III K03169 DNA topoisomerase III [EC:5.99.1.2]
g002311 ekf:KO11_11010 putative fimbrial outer membrane usher protein StfC
g002465 ecy:ECSE_1455 putative phage tail fiber protein
g002525 ekf:KO11_06960 path:ekf00052 ekf:agaI ko:K02080 ec:5.3.1.- galactosamine-6-phosphate isomerase K02080 galactosamine-6-phosphate isomerase [EC:5.3.1.-]
g002544 ecy:ECSE_0612 putative phage host specificity protein
g002558 ebd:ECBD_2176 flavin reductase domain protein FMN-binding
g002559 eck:EC55989_1670 path:eck02060 ko:K02759 ec:2.7.1.69 PTS system lactose/cellobiose-specific transporter subunit IIA K02759 PTS system, cellobiose-specific IIA component [EC:2.7.1.69]
g002683 ekf:KO11_09205 CRISPR-associated protein
g002720 ecy:ECSE_4507 coenzyme A transferase
g002795 ecy:ECSE_P1-0084 TraY protein
g002985 ese:ECSF_4164 histidin kinase-like protein
g002986 ese:ECSF_4165 path:ese00270 ko:K00558 ec:2.1.1.37 cytosine specific DNA methyltransferase K00558 DNA (cytosine-5-)-methyltransferase [EC:2.1.1.37]
g003742 ecz:ECS88_1179 DNA N-6-adenine-methyltransferase from phage origin
g003747 ecv:APECO1_257 tail component of prophage CP-933X
g003965 ecv:APECO1_1714 integrase
g004177 ecv:APECO1_O1CoBM28 conjugal transfer protein TraY
g004178 ecz:pECS88_0072 conjugal transfer protein TrbD
g004181 ecv:APECO1_O1CoBM57 TrbH
g004286 ecw:EcE24377A_2295 propanediol utilization protein PduT
g004342 ecw:EcE24377A_0727 protein rhsA
g004414 ecw:EcE24377A_4081 MltA-interacting protein MipA K07274 outer membrane protein
g004431 ecw:EcE24377A_0718 path:ecw00330 ecw:speF ko:K01581 ec:4.1.1.17 ornithine decarboxylase K01581 ornithine decarboxylase [EC:4.1.1.17]
g004432 ecw:EcE24377A_0744 fimbrial usher family protein
g004440 ecl:EcolC_1316 pili assembly chaperone
g004523 ecl:EcolC_3724 putative transposase YhgA family protein
g004559 ecm:EcSMS35_A0054 ParB-like partition protein K03497 chromosome partitioning protein, ParB family
g004611 ecm:EcSMS35_2257 IS5 transposase K07481 transposase, IS5 family
g004679 ecm:EcSMS35_4332 phage lysis timing protein LysB
g004960 ekf:KO11_00675 putative chaperone protein EcpD K15540 chaperone protein EcpD
g005001 ebd:ECBD_2953 deoxyribodipyrimidine photolyase K01669 deoxyribodipyrimidine photo-lyase [EC:4.1.99.3]
g005002 ebd:ECBD_3044 alcohol dehydrogenase GroES domain protein
g005065 ecr:ECIAI1_0312 AidA-I adhesin-like protein K12678 AIDA-I adhesin-like protein
g005089 ecr:ECIAI1_0428 putative zinc-dependent hydrolase
g005092 ecr:ECIAI1_0704 path:ecr02060 ecr:mngA ko:K11198 ko:K11199 ko:K11200 ec:2.7.1.69 ec:2.7.1.69 PTS system 2-O-a-mannosyl-D-glycerate specific transporter subunit IIABC K11198,K11199,K11200 "PTS system, 2-O-A-mannosyl-D-glycerate-specific IIA component [EC:2.7.1.69]","PTS system, 2-O-A-mannosyl-D-glycerate-specific IIB component [EC:2.7.1.69]","PTS system, 2-O-A-mannosyl-D-glycerate-specific…
g005105 ebr:ECB_00134 putative fimbrial-like adhesin protein
g005106 ekf:KO11_00655 putative fimbrial protein StaF
g005109 ecr:ECIAI1_1549 path:ecr02060 ko:K02761 putative phosphotransferase system IIC component K02761 PTS system, cellobiose-specific IIC component
g005117 ecr:ECIAI1_1930 putative Metal-dependent hydrolase K07045
g005118 ecr:ECIAI1_1931 Neopullulanase
g005119 ecr:ECIAI1_1932 path:ecr02010 ko:K15772 maltosaccharide ABC transporter permease K15772 putative arabinogalactan oligomer transport system permease protein
g005120 ecr:ECIAI1_1934 path:ecr02010 ko:K15770 putative sugar ABC transporter maltose-binding protein CymE K15770 putative arabinogalactan oligomer transport system substrate-binding protein
g005152 eko:EKO11_1260 putative post-segregational killing toxin
g005180 ekf:KO11_05015 long polar fimbrial protein LpfE
g005187 eko:EKO11_4483 aldose 1-epimerase
g005206 ecr:ECIAI1_0550 path:ecr02020 ecr:cusS ko:K07644 ec:2.7.13.3 sensor kinase CusS K07644 two-component system, OmpR family, heavy metal sensor histidine kinase CusS [EC:2.7.13.3]
g005222 ecz:pECS88_0064 conjugal transfer transcriptional regulator TraJ
g005223 ecz:pECS88_0081 conjugal transfer pilus assembly protein TrbC K12059 conjugal transfer pilus assembly protein TrbC
g005315 ecz:ECS88_4059 DNA-damage-inducible protein D K14623 DNA-damage-inducible protein D
g005338 ecz:ECS88_5020 membrane-associated lysozyme; Qin prophage K01185 lysozyme [EC:3.2.1.17]
g005340 ecz:ECS88_5033 Minor tail protein Z (GPZ) of prophage
g005369 ecz:ECS88_1609 path:ecz00010 ecz:celA ko:K01223 ec:3.2.1.86 6-phospho-beta-glucosidase K01223 6-phospho-beta-glucosidase [EC:3.2.1.86]
g005434 ecz:ECS88_2888 phage terminase small subunit
g005482 ecz:ECS88_4798 3-ketoacyl-ACP reductase
g005591 eum:ECUMN_1402 recombination protein ninB from phage origin
g005743 eum:ECUMN_0740 putative DnaJ-class chaperone
g005757 eum:ECUMN_0907 putative tail protein
g005797 eum:ECUMN_1814 putative tail fiber protein
g005798 eum:ECUMN_1818 putative tail fiber component K of prophage
g005813 eum:ECUMN_2330 putative Cobalamin biosynthesis protein CbiG
g005814 eum:ECUMN_2333 propanediol diffusion facilitator
g005941 eum:ECUMN_0914 bactoprenol-linked glucose translocase (flippase) ; CPS-53 (KpLE1) prophage
g006085 elo:EC042_4002 putative prophage DNA primase K06919 putative DNA primase/helicase
g006136 elo:EC042_0841 phage protein
g006161 elo:EC042_1679 phage side tail fiber protein
g006284 elo:EC042_4595 putative transposase
g006327 eko:EKO11_1702 Resolvase domain-containing protein
g006359 ekf:KO11_23155 5-methylcytosine restriction system component
g006373 eko:EKO11_1376 gene 34 protein
g006405 ekf:KO11_00425 path:ekf00471 ekf:murD ko:K01925 ec:6.3.2.9 UDP-N-acetylmuramoyl-L-alanyl-D-glutamate synthetase K01925 UDP-N-acetylmuramoylalanine--D-glutamate ligase [EC:6.3.2.9]
g006426 eko:EKO11_4761 Pili assembly chaperone, N-terminal protein
g006480 eab:ECABU_c02840 putative oligogalacturonide transporter K16210 oligogalacturonide transporter
g006484 eab:ECABU_c03000 transcriptional regulator
g007095 ecc:c0319 path:ecc00040 ko:K01730 ec:4.2.2.6 oligogalacturonide lyase K01730 oligogalacturonide lyase [EC:4.2.2.6]
g007303 ecy:ECSE_1044 phosphotyrosine-protein phosphatase K01104 protein-tyrosine phosphatase [EC:3.1.3.48]
g007382 ecq:ECED1_2231 outer membrane protein F
g007817 ecy:ECSE_3326 putative fimbrial chaperone
g007847 eoh:ECO103_0574 path:eoh03070 ko:K11904 Vgr protein K11904 type VI secretion system secreted protein VgrG
g007854 eko:EKO11_0301 N-acetyltransferase GCN5 K03825 putative acetyltransferase [EC:2.3.1.-]
g007859 esl:O3K_01965 RNA 3'-terminal-phosphate cyclase K01974 RNA 3'-terminal phosphate cyclase [EC:6.5.1.4]
g007884 ebd:ECBD_0954 carbohydrate kinase FGGY
g007946 ecw:EcE24377A_4560 ankyrin repeat-containing protein K06867
g007966 eck:EC55989_4295 membrane protein
g008043 ekf:KO11_03070 path:ekf00040 ekf:rhaD ko:K01629 ec:4.1.2.19 rhamnulose-1-phosphate aldolase K01629 rhamnulose-1-phosphate aldolase [EC:4.1.2.19]
g008051 eko:EKO11_2279 path:eko02060 ko:K02760 ec:2.7.1.69 PTS system lactose/cellobiose-specific transporter subunit IIB K02760 PTS system, cellobiose-specific IIB component [EC:2.7.1.69]
g008394 ekf:KO11_04785 membrane fusion protein (MFP) component of efflux pump, signal anchor
g008403 ekf:KO11_23115 nucleoside triphosphate hydrolase K06915
g008404 ekf:KO11_23145 type I restriction-modification system methyltransferase subunit
g008490 ecy:ECSE_P3-0033 fimbrial protein FaeF
g008491 eko:EKO11_4761 Pili assembly chaperone, N-terminal protein
g008523 esl:O3K_10595 hydrolase
g008580 ekf:KO11_06120 leader peptidase GspO K02506 leader peptidase HopD [EC:3.4.23.43]
g008604 esl:O3K_03730 putative fimbrial protein
g008854 ebd:ECBD_3028 palmitoyl transferase K12973 palmitoyl transferase [EC:2.3.1.-]
g008950 ekf:KO11_09170 CRISPR-associated helicase Cas3 K07012
g008973 ecx:EcHS_A4440 path:ecx00053 ecx:ulaD ko:K03078 ec:4.1.1.85 3-keto-L-gulonate-6-phosphate decarboxylase K03078 3-dehydro-L-gulonate-6-phosphate decarboxylase [EC:4.1.1.85]
g008993 eck:EC55989_2634 replication protein O
g008997 esl:O3K_07705 putative DNA transfer protein
g009067 ecl:EcolC_2111 prophage tail fiber domain-containing protein
g009095 ecv:APECO1_O1CoBM44 conjugal transfer mating pair stabilization protein TraN K12058 conjugal transfer mating pair stabilization protein TraN
g009256 eko:EKO11_1402 DNA packaging protein gp2 (terminase large subunit)
g009517 elo:EC042_pAA136 plasmid segregation protein
g010232 ecm:EcSMS35_4679 enoyl-CoA hydratase/isomerase family protein
g010507 ecg:E2348C_3587 bacterioferritin-associated ferredoxin K02192 bacterioferritin-associated ferredoxin
g010639 ecg:E2348C_2143 path:ecg00561 ecg:pduP ko:K13922 CoA-dependent proprionaldehyde dehydrogenase K13922 propionaldehyde dehydrogenase
g010731 ecg:E2348C_0926 path:ecg02010 ecg:ssuB ko:K15555 ec:3.6.3.- aliphatic sulfonates transport ATP-binding subunit K15555 sulfonate transport system ATP-binding protein [EC:3.6.3.-]
g011123 ecz:pECS88_0050 path:ecz03030 ecz:ssb ko:K03111 single-stranded DNA-binding protein K03111 single-strand DNA-binding protein
g011283 elo:EC042_0831 phage terminase, large subunit
g011391 ebd:ECBD_2478 inner membrane protein YcfZ
g011396 ecok:ECMDS42_0129 predicted fimbrial-like adhesin protein
g011533 ecx:EcHS_A4271 D-xylose transporter XylE K08138 MFS transporter, SP family, xylose:H+ symportor
g011782 ecg:E2348_P1_036 replication protein
g011841 eoi:ECO111_2503 path:eoi02020 eoi:fliC ko:K02406 flagellin K02406 flagellin
g011881 eoj:ECO26_5435 integrase
g011900 ecw:EcE24377A_4428 fructose-specific phosphotransferase system protein FrvX
g012010 esl:O3K_05215 path:esl03070 ko:K03222 type III secretion system lipoprotein EprK K03222 type III secretion protein SctJ
g012014 eoh:ECO103_3478 NAD(P)-binding oxidoreductase
g012027 eoh:ECO103_2986 post-segregational-killing anti-toxin K07062
g012077 ecw:EcE24377A_2282 path:ecw00561 ecw:pduD ko:K13919 ec:4.2.1.28 propanediol utilization dehydratase, medium subunit K13919 propanediol dehydratase medium subunit [EC:4.2.1.28]
g012078 eln:NRG857_10155 propanediol utilization protein PduB
g012378 elh:ETEC_p666_0440 PsiA (plasmid SOS inhibition protein A)
g012487 ekf:KO11_23105 protein kinase from phage origin K08884 serine/threonine protein kinase, bacterial [EC:2.7.11.1]
g012490 ekf:KO11_23140 restriction modification system DNA specificity domain K01154 type I restriction enzyme, S subunit [EC:3.1.21.3]
g012612 esl:O3K_11180 putative transporter subunit K05779 putative thiamine transport system ATP-binding protein
g012858 elo:EC042_0802 prophage protein
g012859 elo:EC042_0800 prophage protein
g012907 ebw:BWG_3173 rhsB element core protein RshB
g013168 elh:ETEC_0216 putative copper/silver-binding protein SilE precursor
g013447 ecq:ECED1_1380 pseudogene
g013485 esl:O3K_13270 acetyltransferase
g013534 ecr:ECIAI1_1935 putative exported protein porin
g013535 ecr:ECIAI1_1937 putative CymC protein
g013697 eab:ECABU_c02370 putative transposase
g013716 ecc:c0323 exopolygalacturonate lyase
g013736 ecc:c0362 membrane spanning export protein K12542 membrane fusion protein LapC
g014098 ecm:EcSMS35_4683 opacity-associated family protein K07269 hypothetical protein
g014147 ecm:EcSMS35_3961 lipopolysaccharide 1,2-galactosyltransferase K12985 (galactosyl)LPS 1,2-glucosyltransferase [EC:2.4.1.-]
g014358 ecw:EcE24377A_D0002 path:ecw03030 ko:K03111 single-stranded DNA-binding protein K03111 single-strand DNA-binding protein
g014433 ecv:APECO1_O1CoBM47 conjugal transfer protein TrbA
g014558 eln:NRG857_10150 putative propanediol utilization protein, polyhedral bodies (pduA-like)
g014801 ebd:ECBD_2929 alpha-mannosidase K15524 mannosylglycerate hydrolase [EC:3.2.1.170]
g014803 ecx:EcHS_A1045 path:ecx02010 ko:K15553 alkanesulfonate transporter substrate-binding subunit K15553 sulfonate transport system substrate-binding protein
g014810 elo:EC042_0794 prophage protein
g014841 ebd:ECBD_2308 path:ebd00500 ko:K00690 ec:2.4.1.7 alpha amylase catalytic region K00690 sucrose phosphorylase [EC:2.4.1.7]
g014950 ecl:EcolC_3416 CopA family copper resistance protein
g014953 eck:EC55989_3915 path:eck02020 eck:silC ko:K07796 copper/silver efflux system outer membrane protein CusC K07796 Cu(I)/Ag(I) efflux system outer membrane protein CusC/SilC
g014954 ecl:EcolC_0219 putative methyltransferase K15984 16S rRNA (guanine1516-N2)-methyltransferase [EC:2.1.1.242]
g014979 ecl:EcolC_3001 Sel1 domain-containing protein K07126
g014984 eoj:ECO26_0593 outer membrane porin protein K16076 outer membrane porin protein LC
g014992 ekf:KO11_08495 Putative Type III secretion EprH protein
g015015 ekf:KO11_23100 site-specific recombinase, phage integrase family protein
g015028 ekf:KO11_09710 carbon starvation induced protein K15737 protein CsiD
g015078 eko:EKO11_4728 shufflon protein B'
g015095 eko:EKO11_2262 Prophage tail fiber domain protein
g015115 ekf:KO11_03625 putative inner membrane protein
g015118 ekf:KO11_04130 threonine efflux system K05835 threonine efflux protein
g015125 ekf:KO11_23525 putative deoxyribonuclease YjjV K03424 TatD DNase family protein [EC:3.1.21.-]
g015143 ekf:KO11_11970 path:ekf02010 ekf:osmF ko:K05845 putative transporter subunit: periplasmic-binding component of ABC superfamily protein K05845 osmoprotectant transport system substrate-binding protein
g015147 eko:EKO11_1407 putative DNA stabilization protein
g015169 ekf:KO11_03080 putative fructose-like phosphotransferase system subunit EIIA K11201 PTS system, fructose-specific IIA-like component [EC:2.7.1.69]
g015171 ecr:ECIAI1_4325 path:ecr00440 ecr:phnM ko:K06162 ec:3.6.1.63 carbon-phosphorus lyase complex subunit K06162 alpha-D-ribose 1-methylphosphonate 5-triphosphate diphosphatase [EC:3.6.1.63]
g015229 ecok:ECMDS42_1956 xanthosine transporter K11537 MFS transporter, NHS family, xanthosine permease
g015233 elh:ETEC_4552 transporter
g015234 elh:ETEC_4551 transporter
g015276 eok:G2583_3094 DNA invertase from prophage CP-933H
g015278 elh:ETEC_4348 phage tail protein
g015419 ecm:EcSMS35_4327 phage head completion protein GPL
g015443 ecr:ECIAI1_2753 putative alpha-amylase
g015455 ecy:ECSE_3861 putative transcriptional regulator
g015526 ecy:ECSE_3889 path:ecy00270 ecy:cysE ko:K00640 ec:2.3.1.30 serine acetyltransferase K00640 serine O-acetyltransferase [EC:2.3.1.30]
g015537 ekf:KO11_00350 path:ekf00290 ekf:leuD ko:K01704 ec:4.2.1.35 ec:4.2.1.33 isopropylmalate isomerase small subunit K01704 3-isopropylmalate/(R)-2-methylmalate dehydratase small subunit [EC:4.2.1.33 4.2.1.35]
g015688 etw:ECSP_4378 path:etw00564 etw:glpD ko:K00111 ec:1.1.5.3 glycerol-3-phosphate dehydrogenase K00111 glycerol-3-phosphate dehydrogenase [EC:1.1.5.3]
g015881 ecy:ECSE_3641 putative mutase
g015918 ecl:EcolC_3258 outer membrane autotransporter
g016011 ecz:ECS88_2227 repressor protein C
g016039 elo:EC042_4001 putative prophage protein
g016079 eoj:ECO26_3260 deubiquitinase
g016155 ecr:ECIAI1_1936 path:ecr00540 ko:K02536 ec:2.3.1.191 putative UDP-3-O-[3-hydroxymyristoyl] glucosamine N-acyltransferase K02536 UDP-3-O-[3-hydroxymyristoyl] glucosamine N-acyltransferase [EC:2.3.1.191]
g016243 ekf:KO11_11555 path:ekf02020 ekf:ompC ko:K09475 outer membrane porin protein C K09475 outer membrane pore protein C
g016259 ecl:EcolC_3411 path:ecl02020 ko:K07644 ec:2.7.13.3 heavy metal sensor signal transduction histidine kinase K07644 two-component system, OmpR family, heavy metal sensor histidine kinase CusS [EC:2.7.13.3]
g016285 eoi:ECO111_2669 putative DNA injection protein
g016542 ebd:ECBD_4152 outer membrane porin L
g016580 eln:NRG857_05765 Putative head decoration protein from prophage
g016656 eko:EKO11_4761 Pili assembly chaperone, N-terminal protein
g016731 ecz:ECS88_1387 tail fiber protein
g016884 elo:EC042_0850 putative phage tail protein
g017030 ect:ECIAI39_0505 putative DNA binding protein from phage origin
g017032 eoj:ECO26_1661 terminase small subunit
g017162 eln:NRG857_10225 propanediol utilization protein
g017496 ebd:ECBD_2074 pseudogene
g017522 eoi:ECO111_2368 path:eoi02010 ko:K15771 putative sugar transporter subunit K15771 putative arabinogalactan oligomer transport system permease protein
g017545 ecs:ECs5503 mediator of trans-translation reaction K15035 transfer-messenger RNA
g017638 eum:ECUMN_2336 path:eum00561 eum:pduC ko:K01699 ec:4.2.1.28 glycerol dehydratase large subunit K01699 propanediol dehydratase large subunit [EC:4.2.1.28]
g017639 eum:ECUMN_2339 putative propanediol utilization diol dehydratase reactivation PduG
g017640 eum:ECUMN_2344 putative propanediol utilization pduM
g017783 eln:NRG857_10190 propanediol utilization protein PduK
g017784 eln:NRG857_10195 path:eln00640 ko:K13923 ec:2.3.1.222 propanediol utilization protein K13923 phosphate propanoyltransferase [EC:2.3.1.222]
g017946 eln:NRG857_04740 putative coat protein
g018123 ecx:EcHS_A4448 TRAP transporter solute receptor DctP family protein
g018130 ebd:ECBD_3477 path:ebd00790 ko:K00950 ec:2.7.6.3 2-amino-4-hydroxy-6-hydroxymethyldihyropteridine pyrophosphokinase K00950 2-amino-4-hydroxy-6-hydroxymethyldihydropteridine diphosphokinase [EC:2.7.6.3]
g018142 elh:ETEC_2033 path:elh02040 ko:K02407 putative flagellar hook-associated protein 2 K02407 flagellar hook-associated protein 2
g018154 ekf:KO11_10675 path:ekf00520 ekf:murQ ko:K07106 ec:4.2.1.126 N-acetylmuramic acid 6-phosphate etherase K07106 N-acetylmuramic acid 6-phosphate etherase [EC:4.2.1.126]
g018174 ecw:EcE24377A_2528 adhesin K07279 hypothetical protein
g018193 eab:ECABU_c02820 gluconate 5-dehydrogenase K00046 gluconate 5-dehydrogenase [EC:1.1.1.69]
g018196 eab:ECABU_c02830 barrel cupin 2 domain-containing protein
g018209 ecc:c0361 path:ecc02010 ko:K12541 cytoplasmic membrane export protein K12541 ATP-binding cassette, subfamily C, bacterial LapB
g018212 eab:ECABU_c10960 hemagglutinin-related protein
g018341 eko:EKO11_1414 putative transcriptional repressor protein
g018972 eko:EKO11_4760 fimbrial biogenesis outer membrane usher protein
g019135 ebd:ECBD_0695 fimbrial biogenesis outer membrane usher protein
g019169 eko:EKO11_3784 transposase YhgA family protein
g019307 ebd:ECBD_1398 path:ebd00130 ko:K01911 ec:6.2.1.26 O-succinylbenzoic acid--CoA ligase K01911 O-succinylbenzoic acid--CoA ligase [EC:6.2.1.26]
g019361 ecd:ECDH10B_2804 CP4-57 prophage; protein K00537 arsenate reductase [EC:1.20.4.1]
g019404 ese:ECSF_4160 antirestriction protein
g019479 eln:NRG857_10170 path:eln00561 ko:K13920 ec:4.2.1.28 propanediol dehydratase, small subunit, AdoCbl-dependent K13920 propanediol dehydratase small subunit [EC:4.2.1.28]
g019480 eln:NRG857_10240 propanediol utilization protein K04029 ethanolamine utilization protein EutP
g019502 ecc:c0393 hemoglobin protease K12684 serine protease autotransporter [EC:3.4.21.-]
