# Supplementary material for: Long-term taxonomic and functional divergence from donor bacterial strains following fecal microbiota transplantation in immunocompromised patients
Source: PLoS One. 2017 Aug 21;12(8):e0182585. doi: 10.1371/journal.pone.0182585 (PMC5565110; doi:10.1371/journal.pone.0182585)
Supplement: S1 File — (ZIP) [file pone.0182585.s006.zip › group_genes/ecoli_annotations_group_6.tsv]

gene.family.ID KEGG.gene.ID pathway.ID pathway.KO gene.function gene.KO description
g000157 eck:EC55989_2619 bacteriophage lysis protein K14744 prophage endopeptidase [EC:3.4.-.-]
g001002 ecl:EcolC_3384 putative sigma-54 specific transcriptional regulator
g001415 eum:ECUMN_1085 DNA translocase FtsK K03466 DNA segregation ATPase FtsK/SpoIIIE, S-DNA-T family
g001517 eok:G2583_1559 lysozyme-like protein K01185 lysozyme [EC:3.2.1.17]
g001949 eoj:ECO26_5445 repressor protein
g001973 eoj:ECO26_5442 polarity suppression protein
g002047 ekf:KO11_07875 path:ekf03070 ekf:gspF ko:K02455 General secretion pathway protein F K02455 general secretion pathway protein F
g002195 eoi:ECO111_0276 path:eoi02040 eoi:lfgF ko:K02391 putative lateral flagellar component of cell-proximal portion of basal-body rod K02391 flagellar basal-body rod protein FlgF
g003508 ecp:ECP_2701 transposase
g003658 ecp:ECP_3027 capsule polysaccharide export protein KpsS K07265 capsular polysaccharide export protein
g003659 ecp:ECP_3028 capsule export protein KpsC K07266 capsular polysaccharide export protein
g003665 ecp:ECP_3034 glycosyltransferase
g003666 ecp:ECP_3035 path:ecp02010 ko:K09689 polysialic acid transport ATP-binding protein KpsT K09689 capsular polysaccharide transport system ATP-binding protein
g003667 ecp:ECP_3036 path:ecp02010 ko:K09688 polysialic acid transport protein KpsM K09688 capsular polysaccharide transport system permease protein
g003783 ebd:ECBD_1633 path:ebd00340 ko:K11755 ec:3.5.4.19 ec:3.6.1.31 bifunctional phosphoribosyl-AMP cyclohydrolase/phosphoribosyl-ATP pyrophosphatase protein K11755 phosphoribosyl-ATP pyrophosphohydrolase / phosphoribosyl-AMP cyclohydrolase [EC:3.6.1.31 3.5.4.19]
g003846 ecv:APECO1_2273 TatD-related deoxyribonuclease K03424 TatD DNase family protein [EC:3.1.21.-]
g003862 ecz:ECS88_5037 minor tail protein T of prophage
g003898 ecv:APECO1_499 recombination and repair protein RecT K07455 recombination protein RecT
g003921 ecv:APECO1_1042 regulatory protein
g003928 ecv:APECO1_1132 path:ecv00040 ecv:galF ko:K00963 ec:2.7.7.9 UTP--glucose-1-phosphate uridylyltransferase subunit GalF K00963 UTP--glucose-1-phosphate uridylyltransferase [EC:2.7.7.9]
g004517 ekf:KO11_22270 putative lateral flagellar biogenesis protein K02415 flagellar FliL protein
g004714 ecm:EcSMS35_1089 anaerobic C4-dicarboxylate transporter K07791 anaerobic C4-dicarboxylate transporter DcuA
g004935 ebd:ECBD_1616 path:ebd00521 ko:K00973 ec:2.7.7.24 glucose-1-phosphate thymidylyltransferase K00973 glucose-1-phosphate thymidylyltransferase [EC:2.7.7.24]
g004936 ebd:ECBD_1617 path:ebd00521 ko:K01790 ec:5.1.3.13 dTDP-4-dehydrorhamnose 3,5-epimerase K01790 dTDP-4-dehydrorhamnose 3,5-epimerase [EC:5.1.3.13]
g004937 ebd:ECBD_1620 acetyltransferase K00633 galactoside O-acetyltransferase [EC:2.3.1.18]
g004968 ebd:ECBD_0768 path:ebd03070 ko:K02452 type II secretion protein GspC K02452 general secretion pathway protein C
g005042 ecr:ECIAI1_2045 Porin OmpN
g005094 ecr:ECIAI1_0763 represror Cro
g005363 ecz:ECS88_1336 repressor protein from phage origin
g005595 eum:ECUMN_1410 putative phage lysis protein S; DLP12 prophage
g005596 eum:ECUMN_1411 putative lysozyme; DLP12 prophage K01185 lysozyme [EC:3.2.1.17]
g005597 eum:ECUMN_1422 DNA packaging protein from bacteriophage origin
g005738 eum:ECUMN_0636 path:eum02020 eum:appY ko:K07780 DNA-binding transcriptional activator; DLP12 prophage K07780 AraC family transcriptional regulator, transcriptional regulator required for anaerobic and stationary phase induction of genes
g005823 eum:ECUMN_2647 path:eum02010 eum:hisM ko:K10015 histidine/lysine/arginine/ornithine ABC transporter membrane protein K10015 histidine transport system permease protein
g005894 eum:ECUMN_4398 transposase ORF B, IS3 family K07497 putative transposase
g005996 elo:EC042_1508 putative phage minor tail protein
g006054 elo:EC042_0276 lateral flagellar putative hook associated protein
g006057 elo:EC042_0288 path:elo02030 elo:lafU ko:K02557 lateral flagellar motor protein B (MotB-like) K02557 chemotaxis protein MotB
g006192 elo:EC042_2234A gamma-glutamyltranspeptidase
g006278 elo:EC042_4388 path:elo00051 elo:sorF ko:K02812 ec:2.7.1.69 sorbose-specific PTS system EIIA component K02812 PTS system, sorbose-specific IIA component [EC:2.7.1.69]
g006396 ekf:KO11_15995 putative phage regulatory protein CII
g006665 ecz:ECS88_3215 path:ecz00051 ecz:cmtB ko:K02798 ec:2.7.1.69 mannitol phosphotransferase subunit EIIA K02798 PTS system, mannitol-specific IIA component [EC:2.7.1.69]
g007187 elo:EC042_0254 path:elo02040 elo:lfiF ko:K02409 lateral flagellar M-ring protein (FliF-like) K02409 flagellar M-ring protein FliF
g007193 eum:ECUMN_0292 path:eum02020 eum:lafT ko:K02556 flagellar motor protein MotA K02556 chemotaxis protein MotA
g007319 ebd:ECBD_2255 potassium uptake protein, TrkH family
g007388 eum:ECUMN_2035 path:eum00330 eum:astD ko:K06447 ec:1.2.1.71 succinylglutamic semialdehyde dehydrogenase K06447 succinylglutamic semialdehyde dehydrogenase [EC:1.2.1.71]
g007478 ecw:EcE24377A_2337 pyruvyl transferase K16710 colanic acid/amylovoran biosynthesis protein
g007561 elo:EC042_3333 zinc transporter K07238 zinc transporter, ZIP family
g008045 eoj:ECO26_5441 transcription activator
g008082 elo:EC042_0826 phage lysis protein K14744 prophage endopeptidase [EC:3.4.-.-]
g008731 ecl:EcolC_2825 citrate transporter
g008954 ecw:EcE24377A_3426 path:ecw03070 ecw:gspE ko:K02454 general secretory pathway protein E K02454 general secretion pathway protein E
g009065 ecc:c3156 tail fiber component K of prophage
g009066 eln:NRG857_05855 putative host specificity protein
g009198 eok:G2583_0334 minor tail protein
g009231 ecm:EcSMS35_1181 lambda phage S protein family protein
g009251 ebd:ECBD_3100 Lysozyme K01185 lysozyme [EC:3.2.1.17]
g009320 ecm:EcSMS35_1689 ABC transporter ATP-binding protein K02031 peptide/nickel transport system ATP-binding protein
g009956 elo:EC042_3364 putative transcriptional Regulator
g010404 ecp:ECP_2998 hemolysin expression modulating protein
g010510 eln:NRG857_14675 path:eln03070 ko:K02458 putative type II secretion protein (GspI-like) K02458 general secretion pathway protein I
g010839 eko:EKO11_0132 YD repeat protein
g011096 ebd:ECBD_3758 pseudogene
g011713 elr:ECO55CA74_03225 DNA N-6-adenine-methyltransferase from phage origin
g011887 ecr:ECIAI1_3088 path:ecr00860 ecr:yggW ko:K02495 ec:1.3.99.22 coproporphyrinogen III oxidase K02495 oxygen-independent coproporphyrinogen III oxidase [EC:1.3.99.22]
g011923 etw:ECSP_1307 hemolysin activator protein
g012026 eoh:ECO103_3464 path:eoh00900 eoh:idi ko:K01823 ec:5.3.3.2 isopentenyl diphosphate isomerase K01823 isopentenyl-diphosphate delta-isomerase [EC:5.3.3.2]
g012794 ecv:APECO1_506 replication protein K10762 putative replication protein
g013498 eco:b1366 pseudogene
g014081 ebr:ECB_00518 path:ebr02020 ebr:appY ko:K07780 DNA-binding transcriptional activator K07780 AraC family transcriptional regulator, transcriptional regulator required for anaerobic and stationary phase induction of genes
g014124 ecm:EcSMS35_1114 anaerobic C4-dicarboxylate transporter K03326 C4-dicarboxylate transporter, DcuC family
g014128 ecm:EcSMS35_1117 anaerobic C4-dicarboxylate transporter K07791 anaerobic C4-dicarboxylate transporter DcuA
g014129 ecm:EcSMS35_1103 major facilitator family transporter K08173 MFS transporter, MHS family, metabolite:H+ symporter
g014278 ekf:KO11_22290 path:ekf02040 ko:K02407 putative lateral flagellar filament capping protein K02407 flagellar hook-associated protein 2
g014388 ecm:EcSMS35_1090 path:ecm00250 ko:K01779 ec:5.1.1.13 aspartate racemase K01779 aspartate racemase [EC:5.1.1.13]
g014443 ecg:E2348_P1_081 transposase of ISEc13
g014598 ecm:EcSMS35_1181 lambda phage S protein family protein
g014655 ecg:E2348C_3240 path:ecg03070 ecg:gspM ko:K02462 general secretion pathway protein YghD K02462 general secretion pathway protein M
g014882 esl:O3K_09550 transposase (part)
g015056 ekf:KO11_22285 path:ekf02040 ekf:fliS2 ko:K02422 flagellar protein FliS K02422 flagellar protein FliS
g015154 ekf:KO11_09420 hydrogenase 3 maturation protease K08315 hydrogenase 3 maturation protease [EC:3.4.23.51]
g015538 ekf:KO11_01205 path:ekf02040 ekf:lfhA ko:K02400 putative lateral flagellar system protein K02400 flagellar biosynthesis protein FlhA
g016751 eum:ECUMN_3057 path:eum03430 eum:mutS ko:K03555 DNA mismatch repair protein MutS K03555 DNA mismatch repair protein MutS
g016895 elo:EC042_3175 putative sulfatase
g017056 eoc:CE10_2357 path:eoc00521 eoc:rfbD ko:K00067 ec:1.1.1.133 dTDP-4-dehydrorhamnose reductase subunit, NAD(P)-binding, of dTDP-L-rhamnose synthase K00067 dTDP-4-dehydrorhamnose reductase [EC:1.1.1.133]
g017594 elo:EC042_3009 cysteine sulfinate desulfinase K01766 cysteine sulfinate desulfinase [EC:4.4.1.-]
g017708 eoc:CE10_2348 UDP-Gal:GlcNAc alpha-pyrophosphate-R beta 1,3-galactosyltransferase
g017709 ect:ECIAI39_0984 glycosyltransferase WbbC
g017713 ebd:ECBD_1614 path:ebd00521 ko:K01710 ec:4.2.1.46 dTDP-glucose 4,6 dehydratase K01710 dTDP-glucose 4,6-dehydratase [EC:4.2.1.46]
g017721 elo:EC042_2394 putative nucleoside transporter K16325 nucleoside permease
g017910 elo:EC042_1482 putative prophage protein K09765 hypothetical protein
g017921 ecm:EcSMS35_1122 anaerobic C4-dicarboxylate transporter K07791 anaerobic C4-dicarboxylate transporter DcuA
g017922 ecm:EcSMS35_1119 response regulator
g017923 ecm:EcSMS35_1115 peptidase T K01258 tripeptide aminopeptidase [EC:3.4.11.4]
g017924 ecm:EcSMS35_1108 pseudogene
g017965 elo:EC042_1470 putative prophage killing protein
g017979 eab:ECABU_c22640 putative thioesterase
g017982 ecm:EcSMS35_1106 MgtC family protein K07507 putative Mg2+ transporter-C (MgtC) family protein
g018016 eab:ECABU_c12050 HTH-type transcriptional regulator SfaX
g018019 elh:ETEC_2953 putative transposase
g018021 eoj:ECO26_5298 transposase
g018025 elo:EC042_4811 pseudogene
g018042 eab:ECABU_c10650 path:eab00270 ko:K14155 ec:4.4.1.8 putative aminotransferase K14155 cystathione beta-lyase [EC:4.4.1.8]
g018092 ekf:KO11_01245 path:ekf02040 ko:K02408 putative lateral flagellar basal-body component protein K02408 flagellar hook-basal body complex protein FliE
g018096 ecl:EcolC_3362 path:ecl02040 ko:K02396 flagellar hook-associated protein FlgK K02396 flagellar hook-associated protein 1 FlgK
g018189 eab:ECABU_c02320 putative transposase
g018309 eok:G2583_0617 pseudogene
g018506 ecok:ECMDS42_0175 tRNA(Ile)-lysidine synthetase K04075 tRNA(Ile)-lysidine synthase [EC:6.3.4.19]
g018821 ecq:ECED1_3586 pseudogene
g018975 ecl:EcolC_1168 path:ecl03430 ecl:xseA ko:K03601 ec:3.1.11.6 exodeoxyribonuclease VII large subunit K03601 exodeoxyribonuclease VII large subunit [EC:3.1.11.6]
g019015 ecl:EcolC_2201 YD repeat-containing protein
g019033 ese:ECSF_1051 phage protein
g019038 eum:ECUMN_1444 pseudogene
g019093 eum:ECUMN_4206 putative DNA-binding transcriptional regulator K06871 uncharacterized protein
g019121 eum:ECUMN_2141 transposase, IS200, part of IS605 with following ORF K07491 putative transposase
g019122 ecl:EcolC_1716 path:ecl02020 ko:K02406 flagellin K02406 flagellin
