# Supplementary material for: Long-term taxonomic and functional divergence from donor bacterial strains following fecal microbiota transplantation in immunocompromised patients
Source: PLoS One. 2017 Aug 21;12(8):e0182585. doi: 10.1371/journal.pone.0182585 (PMC5565110; doi:10.1371/journal.pone.0182585)
Supplement: S1 File — (ZIP) [file pone.0182585.s006.zip › group_genes/ecoli_annotations_group_7.tsv]

gene.family.ID KEGG.gene.ID pathway.ID pathway.KO gene.function gene.KO description
g000176 eck:EC55989_3282 transposase ORF B (fragment), IS629
g000536 elh:ETEC_4461 putative inner membrane protein
g001293 eok:G2583_4453 DNA-binding protein K07726 putative transcriptional regulator
g001981 ebd:ECBD_0414 bacterioferritin-associated ferredoxin K02192 bacterioferritin-associated ferredoxin
g002874 ese:ECSF_4010 phage protein K12684 serine protease autotransporter [EC:3.4.21.-]
g002895 ese:ECSF_1057 phage protein
g003045 eci:UTI89_C1562 transcriptional repressor
g003051 eab:ECABU_c17000 N-hydroxyarylamine O-acetyltransferase K00675 N-hydroxyarylamine O-acetyltransferase [EC:2.3.1.118]
g003114 eci:UTI89_C3324 metalloprotease YggG K07387 putative metalloprotease [EC:3.4.24.-]
g003117 ecz:ECS88_0297 transcriptional regulator, lysR family
g003119 ecz:ECS88_3323 Polysialic acid transport protein precursor
g003120 ecz:ECS88_3324 path:ecz00540 ecz:kpsU ko:K00979 ec:2.7.7.38 3-deoxy-manno-octulosonate cytidylyltransferase K00979 3-deoxy-manno-octulosonate cytidylyltransferase (CMP-KDO synthetase) [EC:2.7.7.38]
g003164 eci:UTI89_C4358 arylsulfatase K06871 uncharacterized protein
g003175 eci:UTI89_C4561 vitamin B12/cobalamin outer membrane transporter K16092 vitamin B12 transporter
g003259 ecv:APECO1_605 path:ecv00910 ecv:narZ ko:K00370 ec:1.7.99.4 respiratory nitrate reductase 2 alpha chain K08345 nitrate reductase 2, alpha subunit [EC:1.7.99.4]
g003274 eci:UTI89_C1965 metabolite transport protein YdjE K08369 MFS transporter, putative metabolite:H+ symporter
g003311 eci:UTI89_C2786 ethanolamine utilization protein EutS K04031 ethanolamine utilization protein EutS
g003337 eci:UTI89_C3137 oxidoreductase YgcW
g003374 eci:UTI89_C4057 diguanylate phosphodiesterase
g003402 eci:UTI89_C4589 sorbose uptake and utilization transcriptional regulator
g003643 ecp:ECP_2744 electron transfer flavoprotein subunit YgcR
g003734 ecp:ECP_0622 path:ecp02010 ko:K02015 iron-enterobactin transporter membrane protein K02015 iron complex transport system permease protein
g003755 ecz:ECS88_1432 efflux protein, membrane fusion (MFP) family precursor K03585 membrane fusion protein
g003779 ecz:ECS88_2046 pseudogene
g003819 ecv:APECO1_1675 DNA-binding transcriptional regulator K13244 c-di-GMP-specific phosphodiesterase [EC:3.1.4.52]
g003892 ecz:ECS88_1262 path:ecz02010 ko:K02013 ec:3.6.3.34 ABC transporter ATP-binding protein K02013 iron complex transport system ATP-binding protein [EC:3.6.3.34]
g003893 ecz:ECS88_1264 path:ecz02010 ko:K02016 ABC transporter substrate-binding protein K02016 iron complex transport system substrate-binding protein
g003922 ecz:ECS88_2033 yersiniabactin-iron transporter permease YbtX K05373 MFS transporter, putative signal transducer
g003923 ecz:ECS88_2034 permease and ATP-binding protein of yersiniabactin-iron ABC transporter YbtQ K06147 ATP-binding cassette, subfamily B, bacterial
g003930 ecz:ECS88_2310 path:ecz00230 ecz:rihB ko:K10213 ec:3.2.2.8 ribonucleoside hydrolase 2 K10213 ribosylpyrimidine nucleosidase [EC:3.2.2.8]
g003973 ecv:APECO1_3455 prepilin peptidase A K02654 leader peptidase (prepilin peptidase) / N-methyltransferase [EC:3.4.23.43 2.1.1.-]
g003987 ecz:ECS88_3912 heme oxygenase K07225 putative hemin transport protein
g003998 ecv:APECO1_2535 path:ecv03440 ecv:priA ko:K04066 ec:3.6.4.- primosome assembly protein PriA K04066 primosomal protein N' (replication factor Y) (superfamily II helicase) [EC:3.6.4.-]
g004496 ebd:ECBD_1437 path:ebd00627 ko:K01035 ec:2.8.3.8 3-oxoacid CoA-transferase, B subunit K01035 acetate CoA-transferase beta subunit [EC:2.8.3.8]
g004504 ecl:EcolC_2713 pseudogene
g004519 ecl:EcolC_3370 path:ecl02040 ecl:flgC ko:K02388 flagellar basal body rod protein FlgC K02388 flagellar basal-body rod protein FlgC
g004624 ecm:EcSMS35_0271 lateral flagellar peptidoglycan hydrolase LfgJ K02395 flagellar protein FlgJ
g004630 ecm:EcSMS35_2857 molybdenum-pterin binding protein
g004652 ecm:EcSMS35_3219 polysialic acid capsule expression protein KpsF K06041 arabinose-5-phosphate isomerase [EC:5.3.1.13]
g004662 ecm:EcSMS35_3808 path:ecm02010 ko:K02015 iron chelate ABC transporter permease K02015 iron complex transport system permease protein
g004666 ecm:EcSMS35_3908 sugar glycoside-pentoside-hexuronide family protein
g004716 ecm:EcSMS35_A0108 insertion sequence 2 OrfA protein
g004773 ecm:EcSMS35_3152 immunoglobulin-binding regulator B
g004910 ecl:EcolC_0381 path:ecl03070 ko:K02460 general secretion pathway protein K K02460 general secretion pathway protein K
g005254 ecz:ECS88_1482 EmrB/QacA subfamily drug resistance transporter
g005360 ecz:ECS88_1259 outer membrane receptor, probably tonB dependent K02014 iron complex outermembrane recepter protein
g005659 eum:ECUMN_0275 path:eum02040 eum:flgG ko:K02392 flagellar basal body rod protein FlgG K02392 flagellar basal-body rod protein FlgG
g005666 eum:ECUMN_0285 path:eum02020 eum:lafA ko:K02406 lateral flagellin FliC-like protein K02406 flagellin
g005687 eum:ECUMN_0333 putative LysR-like transcriptional regulator
g005698 eum:ECUMN_4007 path:eum02010 eum:hmuV ko:K02013 ec:3.6.3.34 hemin importer ATP-binding subunit K02013 iron complex transport system ATP-binding protein [EC:3.6.3.34]
g005729 eum:ECUMN_5021 putative HTH-type transcriptional regulator alsR
g005806 eum:ECUMN_2268 path:eum01053 eum:irp ko:K04781 ec:4.2.99.21 ec:5.4.4.2 salicylate synthase Irp9 K04781 salicylate synthetase [EC:5.4.4.2 4.2.99.21]
g005828 elo:EC042_0249 path:elo02040 elo:lfiP ko:K02419 lateral flagellar export/assembly protein (FliP-like) K02419 flagellar biosynthetic protein FliP
g005844 elo:EC042_0279 lateral flagellar transcriptional regulator
g005897 eum:ECUMN_4553 path:eum00051 ko:K00068 ec:1.1.1.140 sorbitol-6-phosphate 2-dehydrogenase K00068 sorbitol-6-phosphate 2-dehydrogenase [EC:1.1.1.140]
g005911 eum:ECUMN_5019 putative 3-oxoacyl-[acyl-carrier-protein] reductase
g006026 elo:EC042_2465 path:elo00071 elo:atoB ko:K00626 ec:2.3.1.9 acetyl-CoA acetyltransferase K00626 acetyl-CoA C-acetyltransferase [EC:2.3.1.9]
g006073 elo:EC042_3686 path:elo00564 elo:glpD ko:K00111 ec:1.1.5.3 aerobic glycerol-3-phosphate dehydrogenase K00111 glycerol-3-phosphate dehydrogenase [EC:1.1.5.3]
g006116 elo:EC042_4803 putative adhesin autotransporter K12687 antigen 43
g006261 elo:EC042_0344 path:elo00260 elo:betA ko:K00108 ec:1.1.99.1 choline dehydrogenase K00108 choline dehydrogenase [EC:1.1.99.1]
g006402 ekf:KO11_22275 path:ekf02040 ko:K02414 flagellar hook-length control protein FliK K02414 flagellar hook-length control protein FliK
g006453 eab:ECABU_c15790 multidrug efflux transport protein EefD K07552 MFS transporter, DHA1 family, bicyclomycin/chloramphenicol resistance protein
g006468 eab:ECABU_c18550 phage-related baseplate assembly protein J
g006475 eab:ECABU_c24440 path:eab00450 eab:metG ko:K01874 ec:6.1.1.10 methionyl-tRNA synthetase K01874 methionyl-tRNA synthetase [EC:6.1.1.10]
g006560 eab:ECABU_c23560 path:eab00040 eab:ugd ko:K00012 ec:1.1.1.22 UDP-glucose 6-dehydrogenase K00012 UDPglucose 6-dehydrogenase [EC:1.1.1.22]
g006627 eci:UTI89_C2329 glycosyl transferase K13683 putative colanic acid biosynthesis glycosyltransferase [EC:2.4.-.-]
g006695 eab:ECABU_c34600 putative fimbrial-like protein
g006720 eci:UTI89_C4028 outer membrane hemin receptor ChuA K16087 hemoglobin/transferrin/lactoferrin receptor protein
g006721 eab:ECABU_c39550 HTH-type transcriptional regulator GadX
g006753 eab:ECABU_c14170 path:eab02010 eab:sitB ko:K11607 iron transport protein K11607 manganese/iron transport system ATP-binding protein
g006758 eab:ECABU_c14110 host specificity protein J of bacteriophage lambda
g006828 ecp:ECP_1943 path:ecp01053 ko:K04786 yersiniabactin biosynthetic protein K04786 yersiniabactin nonribosomal peptide/polyketide synthase
g006848 ecc:c4832 phosphatase K07025 putative hydrolase of the HAD superfamily
g006890 eab:ECABU_c37430 calcium-binding protein required for initiation of chromosome replication K02451 general secretion pathway protein B
g006965 eab:ECABU_c41900 tRNA modification GTPase TrmE K03650 tRNA modification GTPase [EC:3.6.-.-]
g007082 ecc:c2176 sugar kinase ydjH
g007253 ecv:APECO1_1238 path:ecv02010 ecv:potG ko:K11076 putrescine ABC transporter ATP-binding protein K11076 putrescine transport system ATP-binding protein
g007312 ecg:E2348C_1530 multidrug resistance efflux pump, HlyD family K03543 multidrug resistance protein A
g007380 elo:EC042_2034 putative isochorismatase
g007430 elo:EC042_2460 path:elo02020 elo:atoS ko:K07710 ec:2.7.13.3 two-component system sensor kinase K07710 two-component system, NtrC family, sensor histidine kinase AtoS [EC:2.7.13.3]
g007679 ecx:EcHS_A3528 path:ecx03070 ko:K02462 general secretion pathway protein M K02462 general secretion pathway protein M
g007688 elo:EC042_3711 path:elo02010 elo:ugpC ko:K05816 ec:3.6.3.20 sn-Glycerol-3-phosphate ABC transporter, ATP-binding protein K05816 sn-glycerol 3-phosphate transport system ATP-binding protein [EC:3.6.3.20]
g008124 esm:O3M_26099 phage tail protein
g008125 esm:O3M_26114 phage lambda-related tail protein L
g008127 esm:O3M_25494 phage tail tape measure protein
g008173 esm:O3M_25879 RepA/RepC
g008175 esm:O3M_25944 exonuclease
g008176 esm:O3M_25959 path:esm00230 ko:K02337 ec:2.7.7.7 DNA polymerase III K02337 DNA polymerase III subunit alpha [EC:2.7.7.7]
g008188 esm:O3M_26039 DNA helicase
g008269 esm:O3M_25789 path:esm03030 ko:K03469 ec:3.1.26.4 ribonuclease H K03469 ribonuclease HI [EC:3.1.26.4]
g008278 esm:O3M_25754 DNA modification methylase
g008788 ebd:ECBD_1411 transcriptional regulator, IclR family
g010813 eab:ECABU_c15770 multidrug efflux transport protein EefB
g010834 elo:EC042_0248 path:elo02040 elo:lfiQ ko:K02420 lateral flagellar export/assembly protein (FliQ-like) K02420 flagellar biosynthetic protein FliQ
g010835 ecm:EcSMS35_0242 path:ecm02040 ecm:flhB ko:K02401 flagellar biosynthesis protein FlhB K02401 flagellar biosynthetic protein FlhB
g010836 ecg:E2348C_0147 glutamyl-Q tRNA(Asp) synthetase K01894 glutamyl-Q tRNA(Asp) synthetase [EC:6.1.1.-]
g010847 eum:ECUMN_0270 path:eum02040 eum:lfgB ko:K02387 lateral flagellar rod FlgB-like protein K02387 flagellar basal-body rod protein FlgB
g011000 eln:NRG857_01570 putative enzyme with acyl-CoA domain
g011091 ese:ECSF_P1-0121 ParA protein K03496 chromosome partitioning protein
g012992 ecr:ECIAI1_1834 putative oxidoreductase
g013686 ecp:ECP_1942 path:ecp01053 ko:K04784 yersiniabactin biosynthetic protein K04784 yersiniabactin nonribosomal peptide synthetase
g013726 ecq:ECED1_3396 putative membrane protease
g013750 ecc:c4096 path:ecc03070 ecc:yheF ko:K02453 general secretion pathway protein D K02453 general secretion pathway protein D
g013751 ecc:c4101 path:ecc03070 ecc:yheH ko:K02458 general secretion pathway protein I K02458 general secretion pathway protein I
g013752 ecc:c4104 path:ecc03070 ecc:yheK ko:K02461 general secretion pathway protein L K02461 general secretion pathway protein L
g013818 eab:ECABU_c07350 lipoprotein YbfN
g014009 ecc:c0457 galactoside O-acetyltransferase K00633 galactoside O-acetyltransferase [EC:2.3.1.18]
g014021 ecc:c5105 path:ecc00440 ecc:phnI ko:K06164 ec:2.7.8.37 PhnI protein K06164 alpha-D-ribose 1-methylphosphonate 5-triphosphate synthase subunit PhnI [EC:2.7.8.37]
g014354 ecm:EcSMS35_0247 path:ecm02030 ecm:lfiM ko:K02416 lateral flagellar export/assembly protein LfiM K02416 flagellar motor switch protein FliM
g014633 eoc:CE10_1827 pseudogene
g014639 ecg:E2348C_3183 dehydrogenase
g014891 ecl:EcolC_3386 path:ecl02030 ko:K02417 surface presentation of antigens (SPOA) protein K02417 flagellar motor switch protein FliN/FliY
g015191 esl:O3K_09585 carbohydrate kinase
g015223 ebd:ECBD_1439 path:ebd02020 ko:K07714 acetoacetate metabolism regulatory protein AtoC K07714 two-component system, NtrC family, response regulator AtoC
g015691 elr:ECO55CA74_20280 path:elr00860 ko:K02495 ec:1.3.99.22 coproporphyrinogen III oxidase K02495 oxygen-independent coproporphyrinogen III oxidase [EC:1.3.99.22]
g016617 ecw:EcE24377A_E0067 pseudogene
g017152 ese:ECSF_4014 serine protease K12684 serine protease autotransporter [EC:3.4.21.-]
g017160 esl:O3K_09695 path:esl01053 ko:K04785 Thiazolinyl-S-HMWP1 reductase YbtU K04785 yersiniabactin synthetase, thiazolinyl reductase component
g017220 eab:ECABU_c14640 putative methyltransferase
g017251 eab:ECABU_c24320 glycosyl hydrolase family 25 K07273 lysozyme
g017316 ese:ECSF_P1-0013 TraA protein
g017586 eum:ECUMN_4349 threonine efflux system K05835 threonine efflux protein
g017587 eum:ECUMN_3096 putative anti-terminator regulatory protein
g017599 ecm:EcSMS35_0266 path:ecm02040 ecm:lfgE ko:K02390 lateral flagellar hook protein LfgE K02390 flagellar hook protein FlgE
g017725 eum:ECUMN_2603 path:eum00130 eum:menE ko:K01911 ec:6.2.1.26 O-succinylbenzoic acid--CoA ligase K01911 O-succinylbenzoic acid--CoA ligase [EC:6.2.1.26]
g017846 eab:ECABU_c32100 path:eab02010 ko:K16785 ABC transporter permease K16785 energy-coupling factor transport system permease protein
g018051 elo:EC042_3317 path:elo02010 elo:fitD ko:K02015 iron compound ABC transporter permease K02015 iron complex transport system permease protein
g018205 ecp:ECP_1947 pesticin receptor K15721 pesticin/yersiniabactin receptor
g018210 eab:ECABU_c09460 path:eab00400 eab:aroA ko:K00800 ec:2.5.1.19 3-phosphoshikimate 1-carboxyvinyltransferase K00800 3-phosphoshikimate 1-carboxyvinyltransferase [EC:2.5.1.19]
g018211 ekf:KO11_22280 Lateral flagellar chaperone protein (FliT-like)
