# Supplementary material for: Long-term taxonomic and functional divergence from donor bacterial strains following fecal microbiota transplantation in immunocompromised patients
Source: PLoS One. 2017 Aug 21;12(8):e0182585. doi: 10.1371/journal.pone.0182585 (PMC5565110; doi:10.1371/journal.pone.0182585)
Supplement: S1 File — (ZIP) [file pone.0182585.s006.zip › group_genes/ecoli_annotations_group_8.tsv]

gene.family.ID KEGG.gene.ID pathway.ID pathway.KO gene.function gene.KO description
g000108 eck:EC55989_4935 transcriptional regulator K11534 DeoR family transcriptional regulator, deoxyribose operon repressor
g000209 esl:O3K_25255 putative 6-phosphogluconolactonase
g000242 eck:EC55989_4933 path:eck00030 eck:deoK ko:K00852 ec:2.7.1.15 Deoxyribokinase K00852 ribokinase [EC:2.7.1.15]
g000291 ekf:KO11_19105 ATP-dependent Clp protease adaptor protein ClpS K06891 ATP-dependent Clp protease adaptor protein ClpS
g000300 elh:ETEC_1419 oxidoreductase, NADH-binding
g000423 ecl:EcolC_1922 path:ecl02010 ko:K06074 ec:3.6.3.33 vitamin B12-transporter ATPase K06074 vitamin B12 transport system ATP-binding protein [EC:3.6.3.33]
g000571 elr:ECO55CA74_08050 DNA-binding transcriptional activator PspC K03973 phage shock protein C
g000573 eoc:CE10_1559 putative sugar transporter subunit: membrane component of ABC superfamily K02025 multiple sugar transport system permease protein
g000640 eko:EKO11_1709 transcriptional activator Ogr/delta
g000730 elh:ETEC_0566 path:elh00260 ko:K00865 ec:2.7.1.31 glycerate kinase K00865 glycerate kinase [EC:2.7.1.31]
g000749 ekf:KO11_06745 path:ekf03010 ekf:rpmA ko:K02899 50S ribosomal protein L27 K02899 large subunit ribosomal protein L27
g000910 eln:NRG857_30193 conjugal transfer pilus assembly protein TraL K12068 conjugal transfer pilus assembly protein TraL
g000913 esl:O3K_00425 putative mercury transport protein MerC
g001354 ekf:KO11_02885 phage lysozyme
g001446 ebd:ECBD_1941 path:ebd00400 ko:K01626 ec:2.5.1.54 phospho-2-dehydro-3-deoxyheptonate aldolase K01626 3-deoxy-7-phosphoheptulonate synthase [EC:2.5.1.54]
g001511 ecm:EcSMS35_4325 phage major capsid protein GpN
g001616 ecx:EcHS_A2559 path:ecx02010 ecx:cysW ko:K02047 sulfate/thiosulfate transporter permease subunit K02047 sulfate transport system permease protein
g001632 elh:ETEC_3428 tryptophan-specific transport protein K03835 tryptophan-specific transport protein
g001637 elr:ECO55CA74_20715 path:elr00010 ko:K13954 ec:1.1.1.1 putative alcohol dehydrogenase K13954 alcohol dehydrogenase [EC:1.1.1.1]
g001843 eln:NRG857_30191 conjugal transfer pilus assembly protein TraE K12067 conjugal transfer pilus assembly protein TraE
g001889 ecy:ECSE_P1-0122 TraC protein
g001893 ecy:ECSE_P1-0101 TraJ protein K12203 defect in organelle trafficking protein DotB
g001894 eko:EKO11_4714 protein TraN K12213 intracellular multiplication protein IcmK
g001895 eko:EKO11_4707 protein TraU K12206 intracellular multiplication protein IcmB
g001896 ecy:ECSE_P1-0083 surface exclusion protein ExcA
g001906 esl:O3K_25897 plasmid SOS inhibition protein B
g001979 eab:ECABU_c37420 path:eab03010 eab:rpsJ ko:K02946 30S ribosomal protein S10 K02946 small subunit ribosomal protein S10
g002108 ecz:ECS88_2191 Major tail sheath protein (Protein FI) K06907
g002328 ekf:KO11_21720 Inner membrane protein yaiY
g002329 ecy:ECSE_0470 path:ecy00790 ko:K06920 ec:6.3.4.20 queuosine biosynthesis protein QueC K06920 7-cyano-7-deazaguanine synthase [EC:6.3.4.20]
g002484 ecy:ECSE_2178 path:ecy02040 ko:K02418 flagellar biosynthesis protein FliO K02418 flagellar protein FliO/FliZ
g002706 ecy:ECSE_3664 putative transport protein
g002784 ecy:ECSE_P1-0078 plasmid stability protein
g002797 ecy:ECSE_P1-0096 TraM protein K12214 intracellular multiplication protein IcmL
g002799 ecy:ECSE_P1-0120 PilI protein
g002800 ecy:ECSE_P1-0124 TraA protein
g002802 ese:ECSF_P1-0026 TraC protein K12063 conjugal transfer ATP-binding protein TraC
g003031 eci:UTI89_C1300 lambdoid prophage DLP12 antitermination protein Q-like protein
g003047 eci:UTI89_C1590 outer membrane protein G K14053 outer membrane protein G
g003055 eci:UTI89_C1796 path:eci02020 eci:rstA ko:K07661 DNA-binding transcriptional regulator RstA K07661 two-component system, OmpR family, response regulator RstA
g003061 eci:UTI89_C2106 path:eci00860 eci:ftnA ko:K02217 ec:1.16.3.1 ferritin K02217 ferritin [EC:1.16.3.1]
g003136 eln:NRG857_16025 protein YcfR
g003212 eci:UTI89_C5152 path:eci00030 eci:deoC ko:K01619 ec:4.1.2.4 deoxyribose-phosphate aldolase K01619 deoxyribose-phosphate aldolase [EC:4.1.2.4]
g003279 ecz:ECS88_1989 multidrug efflux protein K03297 small multidrug resistance family protein
g003309 ecv:APECO1_4140 DNA-binding transcriptional activator XapR
g003341 eci:UTI89_C3212 path:eci00260 ko:K00058 ec:1.1.1.95 2-hydroxyacid dehydrogenase K00058 D-3-phosphoglycerate dehydrogenase [EC:1.1.1.95]
g003357 ecz:ECS88_0312 adhesin; outer membrane autotransporter barrel
g003390 eci:UTI89_C4270 xylanase K07214 enterochelin esterase and related enzymes
g003391 eci:UTI89_C4274 transcriptional antiterminator BglG K03488 beta-glucoside operon transcriptional antiterminator
g003491 ecp:ECP_1786 path:ecp00230 ko:K02345 ec:2.7.7.7 DNA polymerase III subunit theta K02345 DNA polymerase III subunit theta [EC:2.7.7.7]
g003503 eab:ECABU_c28800 translocator protein K11249 cysteine/O-acetylserine efflux protein
g003601 ecp:ECP_0653 palmitoyl transferase K12973 palmitoyl transferase [EC:2.3.1.-]
g003771 ecv:APECO1_693 DNA replication terminus site-binding protein K10748 DNA replication terminus site-binding protein
g003799 ecz:ECS88_0266 DNA polymerase IV K02346 DNA polymerase IV [EC:2.7.7.7]
g003800 ecv:APECO1_1733 peptide chain release factor-like protein K02839 peptide chain release factor
g003879 ecv:APECO1_4468 phage capsid scaffolding protein
g003884 ecv:APECO1_59 path:ecv00061 ecv:fabA ko:K01716 ec:4.2.1.59 3-hydroxydecanoyl-ACP dehydratase K01716 3-hydroxyacyl-[acyl-carrier-protein] dehydratase [EC:4.2.1.59]
g003885 eab:ECABU_c10490 biofilm PGA synthesis protein PgaD K11937 biofilm PGA synthesis protein PgaD
g003966 ecz:ECS88_3108 phosphosugar isomerase
g004044 ecv:APECO1_O1R97 putative transposase
g004163 ecv:APECO1_O1CoBM129 YacB
g004171 ecv:APECO1_O1CoBM17 plasmid SOS inhibition protein B
g004179 ecz:pECS88_0073 conjugal transfer protein TrbG
g004182 ecv:APECO1_O1CoBM58 conjugal transfer nickase/helicase TraI
g004231 ecw:EcE24377A_D0014 resolvase
g004236 ecw:EcE24377A_D0012 stable plasmid inheritance protein
g004238 ecw:EcE24377A_E0028 putative DNA methylase
g004287 ecw:EcE24377A_2317 path:ecw00340 ecw:hisIE ko:K11755 ec:3.5.4.19 ec:3.6.1.31 bifunctional phosphoribosyl-AMP cyclohydrolase/phosphoribosyl-ATP pyrophosphatase K11755 phosphoribosyl-ATP pyrophosphohydrolase / phosphoribosyl-AMP cyclohydrolase [EC:3.6.1.31 3.5.4.19]
g004352 ecw:EcE24377A_1142 N-glycosyltransferase K11936 biofilm PGA synthesis N-glycosyltransferase PgaC [EC:2.4.-.-]
g004360 ecr:ECIAI1_1445 path:ecr00440 ecr:yncA ko:K03823 ec:2.3.1.183 putative acyl-CoA N-acyltransferase K03823 phosphinothricin acetyltransferase [EC:2.3.1.183]
g004459 ecl:EcolC_2659 path:ecl00740 ko:K00299 ec:1.5.1.38 NAD(P)H-dependent FMN reductase K00299 FMN reductase [EC:1.5.1.38]
g004468 ecl:EcolC_3185 insertion element protein
g004653 ecm:EcSMS35_3223 polysialic acid capsule polysaccharide export protein KpsC K07266 capsular polysaccharide export protein
g004922 ebd:ECBD_1231 path:ebd00860 ko:K04032 ec:2.5.1.17 Cob(I)yrinic acid a,c-diamide adenosyltransferase K04032 ethanolamine utilization cobalamin adenosyltransferase [EC:2.5.1.17]
g004961 ekf:KO11_00630 path:ekf00410 ekf:panD ko:K01579 ec:4.1.1.11 aspartate alpha-decarboxylase K01579 aspartate 1-decarboxylase [EC:4.1.1.11]
g005025 ekf:KO11_16220 path:ekf02010 ekf:ycjV ko:K10112 putative sugar transporter subunit K10112 multiple sugar transport system ATP-binding protein
g005212 ecr:ECIAI1_0759 putative prophage Kil protein
g005226 ecz:pECS88_0092 conjugal transfer surface exclusion protein TraT
g005269 ecz:ECS88_2217 Terminase, ATPase subunit (GpP)
g005333 ecz:ECS88_0444 DNA-binding transcriptional regulator (Lrp-like) K05800 Lrp/AsnC family transcriptional regulator
g005373 eln:NRG857_09660 putative DNA-binding transcriptional regulator; DLP12 prophage
g005393 ecz:ECS88_2220 Replication gene A protein (GpA)
g005455 ecz:ECS88_0317 DNA recombinase K07357 type 1 fimbriae regulatory protein FimB
g005534 eum:p1ECUMN_0073 nuclease
g005537 eum:p1ECUMN_0096 conjugal transfer protein TraW K12061 conjugal transfer pilus assembly protein TraW
g005772 eum:ECUMN_1192 path:eum00240 eum:rutD ko:K09023 ec:3.5.1.- alternative pyrimidine degradation pathway protein K09023 aminoacrylate hydrolase [EC:3.5.1.-]
g005805 eum:ECUMN_2050 DNA topoisomerase III K03169 DNA topoisomerase III [EC:5.99.1.2]
g005899 eum:ECUMN_4811 transposase TnpA, Tn21
g005900 eum:ECUMN_4813 protein TnpM, transposon Tn21
g006087 esl:O3K_00390 transposase
g006191 elo:EC042_2202 putative prophage protein
g006271 esl:O3K_00525 Tn21 resolvase
g006272 elo:EC042_4101 putative transposase
g006330 ekf:KO11_14780 putative transcriptional regulator LysR-type
g006363 eko:EKO11_4627 path:eko02060 ko:K02755 ko:K02756 ko:K02757 ec:2.7.1.69 ec:2.7.1.69 PTS system beta-glucoside-specific transporter subunit IIABC K02755,K02756,K02757 "PTS system, beta-glucosides-specific IIA component [EC:2.7.1.69]","PTS system, beta-glucosides-specific IIB component [EC:2.7.1.69]","PTS system, beta-glucosides-specific IIC component"
g006422 eko:EKO11_4693 relaxosome component
g006429 eko:EKO11_4703 conjugal transfer integral membrane protein TraY
g006431 eko:EKO11_4717 TOPRIM domain-containing protein K06919 putative DNA primase/helicase
g006471 eab:ECABU_c21990 path:eab02030 eab:fliG ko:K02410 flagellar motor switch protein FliG K02410 flagellar motor switch protein FliG
g006496 eab:ECABU_c03340 acetyltransferase YafP K03830 putative acetyltransferase [EC:2.3.1.-]
g006541 eab:ECABU_c14380 cell division topological specificity factor K03608 cell division topological specificity factor
g006596 eab:ECABU_c48000 putative alpha helix protein K09889 ribosome-associated protein
g006612 eum:p1ECUMN_0085 conjugal transfer protein TrbF
g006614 ese:ECSF_P1-0004 fatty-acid-CoA ligase-like protein
g006638 ecz:ECS88_1601 path:ecz00250 ecz:yneH ko:K01425 ec:3.5.1.2 glutaminase K01425 glutaminase [EC:3.5.1.2]
g006854 eab:ECABU_c30280 alkaline phosphatase isozyme conversion K09612 alkaline phosphatase isozyme conversion protein [EC:3.4.11.-]
g006916 eab:ECABU_c02640 path:eab02010 ko:K02016 iron ABC transporter K02016 iron complex transport system substrate-binding protein
g007277 eab:ECABU_c07920 putative homeobox protein
g007386 elo:EC042_1840 putative oxidoreductase subunit
g007721 ecz:ECS88_2210 head completion/stabilization protein (GpL)
g007722 ecz:ECS88_2209 Tail protein X (GpX)
g007898 ekf:KO11_19635 molybdopterin biosynthesis protein MoeA K03750 molybdopterin molybdotransferase [EC:2.10.1.1]
g008411 eko:EKO11_4676 path:eko03030 ko:K03111 single-strand binding protein K03111 single-strand DNA-binding protein
g008418 eko:EKO11_4692 putative mobilization protein MobC
g008419 eko:EKO11_4713 TraO-like protein K12209 intracellular multiplication protein IcmE
g008421 eko:EKO11_4735 PilO protein
g008465 ekf:KO11_14125 path:ekf00010 ekf:pfkB ko:K16370 ec:2.7.1.11 6-phosphofructokinase K16370 6-phosphofructokinase 2 [EC:2.7.1.11]
g008978 ekf:KO11_23195 major type 1 subunit fimbrin (pilin) FimA K07345 major type 1 subunit fimbrin (pilin)
g009414 ese:ECSF_P1-0057 putative regulator
g010509 eab:ECABU_c35020 putative HTH-type transcriptional regulator YgjM
g010683 etw:ECSP_2878 replication gene B protein
g010814 ecv:APECO1_442 translation initiation factor Sui1 K03113 translation initiation factor 1
g010900 ecq:ECED1_4410 carbohydrate-specific outer membrane porin, cryptic K10124 carbohydrate-specific outer membrane porin
g011039 eko:EKO11_4680 PsiA family protein
g011041 eko:EKO11_4683 Antirestriction ArdA family protein
g011043 ecz:pECS88_0108 conserved hypothetical protein YdeA
g011048 ecy:ECSE_P1-0083 surface exclusion protein ExcA
g011049 eko:EKO11_4711 TraQ
g011050 eko:EKO11_4718 phospholipase D
g011051 eko:EKO11_4728 shufflon protein B'
g011053 esl:O3K_25727 lipoprotein PilL
g011118 ecz:pECS88_0084 conjugal pilus assembly protein TraF K12057 conjugal transfer pilus assembly protein TraF
g011601 esl:O3K_00500 multidrug efflux protein K03297 small multidrug resistance family protein
g011602 eln:NRG857_30104 path:eln00790 ko:K00796 ec:2.5.1.15 dihydropteroate synthase K00796 dihydropteroate synthase [EC:2.5.1.15]
g011695 esl:O3K_00380 tetracycline efflux protein K08151 MFS transporter, DHA1 family, tetracycline resistance protein
g011752 esl:O3K_25892 Type II plasmid partioning protein K03497 chromosome partitioning protein, ParB family
g011875 ekf:KO11_12295 Tail completion protein R (GpR)
g012013 esl:O3K_05815 protein-L-isoaspartate O-methyltransferase K00573 protein-L-isoaspartate(D-aspartate) O-methyltransferase [EC:2.1.1.77]
g012508 ecq:ECED1_0325 putative L-fucose permease K02429 MFS transporter, FHS family, L-fucose permease
g012915 ebd:ECBD_4140 D-tyrosyl-tRNA(Tyr) deacylase K07560 D-tyrosyl-tRNA(Tyr) deacylase [EC:3.1.-.-]
g012991 ebd:ECBD_2005 path:ebd00750 ko:K00275 ec:1.4.3.5 pyridoxamine 5'-phosphate oxidase K00275 pyridoxamine 5'-phosphate oxidase [EC:1.4.3.5]
g013120 ecv:APECO1_O1CoBM130a YadA
g013122 elr:ECO55CA74_26139 colicin protein
g013128 eko:EKO11_4695 conjugal transfer protein, TrbC K12217 intracellular multiplication protein IcmO
g013131 ecy:ECSE_P1-0117 lipoprotein PilL
g013132 ecy:ECSE_P1-0118 PilK protein
g013133 ecy:ECSE_P1-0119 PilJ protein
g013178 eoi:ECO111_p3-49 plasmid SOS inhibition protein A
g013181 esl:O3K_00420 mercury resistance operon protein MerP K08364 periplasmic mercuric ion binding protein
g013208 esl:O3K_00410 putative transcriptional regulator MerR K08365 MerR family transcriptional regulator, mercuric resistance operon regulatory protein
g013590 eoh:ECO103_3256 HycH protein K15834 formate hydrogenlyase maturation protein HycH
g013704 eab:ECABU_c23170 path:eab02010 ko:K02015 putative iron ABC transporter permease component K02015 iron complex transport system permease protein
g013721 ecc:c3381 cysteine sulfinate desulfinase K01766 cysteine sulfinate desulfinase [EC:4.4.1.-]
g013739 ecc:c3789 zinc transporter ZupT K07238 zinc transporter, ZIP family
g013773 eab:ECABU_c04200 putative deaminase
g013856 eci:UTI89_C1305 lambdoid prophage DLP12 Bor-like protein
g013952 eab:ECABU_c02970 path:eab00053 ko:K03475 putative sugar-specific permease SgaT/UlaA K03475 PTS system, ascorbate-specific IIC component
g014255 esl:O3K_26037 F pilus assembly
g014256 ecy:ECSE_P1-0084 TraY protein
g014260 ecy:ECSE_P1-0074 relaxase NikB
g014261 esl:O3K_25957 relaxosome component
g014347 ecl:EcolC_2177 path:ecl03010 ecl:rpsV ko:K02972 30S ribosomal subunit S22 K02972 small subunit ribosomal protein S22
g014359 esl:O3K_25907 YgaA
g014431 ecg:E2348_P1_079 pseudogene
g014593 ecg:E2348C_2857 path:ecg03410 ecg:ung ko:K03648 ec:3.2.2.27 uracil-DNA glycosylase K03648 uracil-DNA glycosylase [EC:3.2.2.27]
g014825 ekf:KO11_13955 fused transporter subunits of ABC superfamily: membrane components K05778 putative thiamine transport system permease protein
g015063 ekf:KO11_23160 5-methylcytosine-specific restriction enzyme with GTPase activity
g015077 eko:EKO11_4712 TraP K12211 intracellular multiplication protein IcmG
g015080 eko:EKO11_4734 type IV pilus biogenesis protein PilP
g015085 ekf:KO11_00435 path:ekf00550 ekf:murG ko:K02563 ec:2.4.1.227 undecaprenyldiphospho-muramoylpentapeptide beta-N-acetylglucosaminyltransferase K02563 UDP-N-acetylglucosamine--N-acetylmuramyl-(pentapeptide) pyrophosphoryl-undecaprenol N-acetylglucosamine transferase [EC:2.4.1.227]
g015142 ekf:KO11_12310 Baseplate assembly protein W (GpW) K06903
g015209 ecz:ECS88_2211 Terminase, endonuclease subunit (GpM)
g015334 ecv:APECO1_O1CoBM45 conjugal transfer protein TrbE
g015335 ecg:E2348_P1_053 conjugal transfer pilin chaperone TraQ
g015390 eab:ECABU_c02960 putative transposase
g015402 elr:ECO55CA74_02020 ankyrin repeat-containing protein
g016000 ecv:APECO1_1177 phage protein D K06905
g016464 ebd:ECBD_0201 cellulose synthase operon protein YhjU
g016482 ecl:EcolC_3018 path:ecl03060 ecl:tatE ko:K03425 twin arginine translocase protein E K03425 sec-independent protein translocase protein TatE
g016541 ecl:EcolC_4273 path:ecl00010 ko:K01223 ec:3.2.1.86 glycoside hydrolase family protein K01223 6-phospho-beta-glucosidase [EC:3.2.1.86]
g016792 elo:EC042_1261 Peptidyl-tRNA hydrolase K01056 peptidyl-tRNA hydrolase, PTH1 family [EC:3.1.1.29]
g017057 eoj:ECO26_2955 glycosyl transferase WcaL K16703 colanic acid/amylovoran biosynthesis glycosyltransferase [EC:2.4.-.-]
g017302 ecy:ECSE_P1-0109 PilT protein
g017303 esl:O3K_25647 lipopolysaccharide core heptose(II)-phosphate phosphatase
g017305 eko:EKO11_4705 conjugal transfer protein TraW
g017306 eko:EKO11_4704 conjugal transfer protein TraX
g017397 ekf:KO11_17605 outer membrane N-deacetylase K11931 biofilm PGA synthesis lipoprotein PgaB [EC:3.-.-.-]
g017548 ecr:ECIAI1_3059 path:ecr00051 ecr:cmtB ko:K02798 ec:2.7.1.69 putative mannitol phosphotransferase subunit EIIA K02798 PTS system, mannitol-specific IIA component [EC:2.7.1.69]
g017788 ecz:ECS88_2202 Tail completion protein S (GpS)
g017816 ecv:APECO1_1190 pyruvate formate lyase-activating enzyme 1 K04069 pyruvate formate lyase activating enzyme [EC:1.97.1.4]
g017893 ecv:APECO1_O1CoBM130 YacC
g017901 eoj:ECO26_p2-44 conjugal transfer protein TraK K12066 conjugal transfer pilus assembly protein TraK
g017964 eoc:CE10_1105 biofilm adhesin polysaccharide PGA export protein K11935 biofilm PGA synthesis protein PgaA
g018097 esl:O3K_19415 path:esl00564 ko:K01095 ec:3.1.3.27 phosphatidylglycerophosphatase A K01095 phosphatidylglycerophosphatase A [EC:3.1.3.27]
g018133 ekf:KO11_19160 path:ekf00260 ekf:ltaE ko:K01620 ec:4.1.2.5 L-threonine aldolase K01620 threonine aldolase [EC:4.1.2.5]
g018285 ekf:KO11_12350 major tail tube protein K06908
g018291 esl:O3K_25717 PilN type IV pilus secretin
g018292 ecy:ECSE_P1-0112 ATP-binding protein PilQ
g018293 ecy:ECSE_P1-0110 type IV prepilin PilS
g018294 ecy:ECSE_P1-0108 prepilin peptidase PilU
g018295 esl:O3K_25652 F pilus assembly
g018310 esl:O3K_17735 phage regulatory protein Cro
g018447 etw:ECSP_2868 phage capsid protein
g018588 elh:ETEC_2070 path:elh00230 ko:K07127 ec:3.5.2.17 transthyretin-like protein K07127 5-hydroxyisourate hydrolase [EC:3.5.2.17]
g018716 ecok:ECMDS42_1422 path:ecok00330 ecok:astA ko:K00673 ec:2.3.1.109 arginine succinyltransferase K00673 arginine N-succinyltransferase [EC:2.3.1.109]
g018853 ecz:pECS88_0070 conjugal transfer pilus assembly protein TraB K12065 conjugal transfer pilus assembly protein TraB
g018947 eoi:ECO111_p3-74 conjugal transfer protein TraD
g018960 ecy:ECSE_P1-0111 PilR protein
g019114 elo:EC042_1909 path:elo00330 elo:astE ko:K05526 ec:3.5.1.96 succinylglutamate desuccinylase K05526 succinylglutamate desuccinylase [EC:3.5.1.96]
