# Supplementary material for: Long-term taxonomic and functional divergence from donor bacterial strains following fecal microbiota transplantation in immunocompromised patients
Source: PLoS One. 2017 Aug 21;12(8):e0182585. doi: 10.1371/journal.pone.0182585 (PMC5565110; doi:10.1371/journal.pone.0182585)
Supplement: S1 File — (ZIP) [file pone.0182585.s006.zip › group_genes/ecoli_annotations_group_9.tsv]

gene.family.ID KEGG.gene.ID pathway.ID pathway.KO gene.function gene.KO description
g000115 eck:EC55989_0901 path:eck02010 eck:potH ko:K11075 putrescine ABC transporter membrane protein K11075 putrescine transport system permease protein
g000303 elh:ETEC_0146 ferrichrome-iron TonB-dependent receptor K02014 iron complex outermembrane recepter protein
g000618 elr:ECO55CA74_20050 path:elr00061 ko:K00059 ec:1.1.1.100 3-ketoacyl-ACP reductase K00059 3-oxoacyl-[acyl-carrier protein] reductase [EC:1.1.1.100]
g000717 etw:ECSP_0322 path:etw00230 etw:yagS ko:K11178 ec:1.17.1.4 oxidoreductase K11178 xanthine dehydrogenase YagS FAD-binding subunit [EC:1.17.1.4]
g000757 eoc:CE10_4324 path:eoc00500 ko:K01232 ec:3.2.1.122 6-phospho-glucosidase K01232 maltose-6'-phosphate glucosidase [EC:3.2.1.122]
g001065 elo:EC042_2348 putative nucleic acid binding protein (putative regulator)
g001090 ecok:ECMDS42_3055 path:ecok00540 ecok:rfaC ko:K02841 ec:2.4.-.- ADP-heptose:LPS heptosyltransferase I K02841 heptosyltransferase I [EC:2.4.-.-]
g001113 ekf:KO11_01025 putative aminopeptidase
g001115 elo:EC042_0353 ankyrin
g001140 eum:ECUMN_1763 path:eum00362 ko:K01607 ec:4.1.1.44 putative carboxymuconolactone decarboxylase K01607 4-carboxymuconolactone decarboxylase [EC:4.1.1.44]
g001171 eum:ECUMN_3100 putative FAD containing dehydrogenase
g001184 elo:EC042_3900 path:elo00010 ko:K13954 ec:1.1.1.1 putative alcohol dehydrogenase K13954 alcohol dehydrogenase [EC:1.1.1.1]
g001287 elr:ECO55CA74_20045 FabA-like domain protein
g001506 etw:ECSP_4765 pseudogene
g001523 eck:EC55989_4739 inner membrane protein K08989 putative membrane protein
g001936 ekf:KO11_22375 path:ekf02040 ko:K02398 anti-sigma-28 factor FlgM K02398 negative regulator of flagellin synthesis FlgM
g002686 ecy:ECSE_3025 putative electron transfer flavoprotein
g002727 ecr:ECIAI1_0470 path:ecr03440 ecr:priC ko:K04067 primosomal replication protein N'' K04067 primosomal replication protein N''
g003478 ecp:ECP_0980 hydrogenase 1 maturation protease K03605 hydrogenase 1 maturation protease [EC:3.4.24.-]
g003532 ecp:ECP_3140 membrane protein YqiK
g003632 ecp:ECP_2258 path:ecp02020 ko:K09475 outer membrane porin protein C K09475 outer membrane pore protein C
g003759 ecv:APECO1_513 phage lysis protein
g003763 ecv:APECO1_538 tail fiber protein
g004430 ecw:EcE24377A_0628 universal stress protein G K11932 universal stress protein G
g004456 ebd:ECBD_1914 cell division modulator K15722 cell division activator
g004689 ecm:EcSMS35_4716 addiction module toxin RelE K06218 RelE protein
g004836 ecm:EcSMS35_4878 SdiA-regulated protein
g005284 ecz:ECS88_0267 antitoxin of the YafO-YafN toxin-antitoxin system
g005672 eum:ECUMN_0313 transcription regulatory protein opdE
g005676 eum:ECUMN_3309 putative TRAP-type C4-dicarboxylate transport system, small permease
g005690 eum:ECUMN_3939 putative methyltransferase
g005692 elo:EC042_3741 putative acyl carrier protein K02078 acyl carrier protein
g005693 eum:ECUMN_3945 putative fatty acid degradation enzyme
g005699 eum:ECUMN_4088 path:eum00040 eum:yiaK ko:K08092 ec:1.1.1.130 2,3-diketo-L-gulonate reductase K08092 3-dehydro-L-gulonate 2-dehydrogenase [EC:1.1.1.130]
g005706 elo:EC042_4007 type III secretion-associated chaperone
g005709 eum:ECUMN_4246 6-phosphogluconate phosphatase
g005792 eum:ECUMN_1764 putative lipoprotein
g005841 eum:ECUMN_2976 adhesin-like autotransporter
g005850 eum:ECUMN_3201 path:eum03070 ko:K03224 ec:3.6.3.14 ATP synthase SpaL K03224 ATP synthase in type III secretion protein SctN [EC:3.6.3.14]
g005889 eum:ECUMN_4187 ribonucleoside transporter K03445 MFS transporter, DHA1 family, purine ribonucleoside efflux pump
g005895 eum:ECUMN_4404 putative transporter K03292 glycoside/pentoside/hexuronide:cation symporter, GPH family
g005913 eum:ECUMN_0533 putative adhesin/invasin-like protein
g005928 eum:ECUMN_0675 phosphopantetheinyltransferase component of enterobactin synthase multienzyme complex K02362 enterobactin synthetase component D [EC:2.7.8.-]
g006074 elo:EC042_3754 path:elo00061 ko:K09458 ec:2.3.1.179 putative beta-ketoacyl synthase K09458 3-oxoacyl-[acyl-carrier-protein] synthase II [EC:2.3.1.179]
g006086 elo:EC042_4010 putative cell invasion type III effector protein K13287 invasin D
g006121 elo:EC042_0557 path:elo00260 elo:glxK ko:K00865 ec:2.7.1.31 glycerate kinase K00865 glycerate kinase [EC:2.7.1.31]
g006280 elo:EC042_4463 path:elo00440 elo:phnL ko:K05780 ec:2.7.8.37 phosphonates transport ATP-binding protein K05780 alpha-D-ribose 1-methylphosphonate 5-triphosphate synthase subunit PhnL [EC:2.7.8.37]
g006294 elo:EC042_0536 putative adhesin
g006310 elo:EC042_0734 fimbrial chaperone
g006769 eln:NRG857_15165 putative periplasmic pilin chaperone
g007140 elo:EC042_4654 IclR-family transcriptional regulator
g007179 elo:EC042_0531 path:elo02010 ko:K12541 type I secretion system, ATP-binding protein K12541 ATP-binding cassette, subfamily C, bacterial LapB
g007191 eum:ECUMN_0280 path:eum02040 eum:lfgL ko:K02397 lateral flagellar hook associated FlgL-like protein K02397 flagellar hook-associated protein 3 FlgL
g007195 ecok:ECMDS42_0223 predicted acyltransferase with acyl-CoA N-acyltransferase domain K03830 putative acetyltransferase [EC:2.3.1.-]
g007199 elo:EC042_0314 path:elo00230 ko:K11177 ec:1.17.1.4 putative xanthine dehydrogenase, molybdenum-binding subunit K11177 xanthine dehydrogenase YagR molybdenum-binding subunit [EC:1.17.1.4]
g007274 eum:ECUMN_0811 putative symport protein
g007275 eum:ECUMN_0817 path:eum00660 ko:K01846 ec:5.4.99.1 methylaspartate mutase subunit S K01846 methylaspartate mutase [EC:5.4.99.1]
g007459 ecg:E2348C_2474 fimbrial subunit protein
g007465 eoc:CE10_2810 Repressor for murPQ, MurNAc 6-P inducible K15835 RpiR family transcriptional regulator, murPQ operon repressor
g007530 elo:EC042_2961 path:elo00910 ko:K00313 ec:1.5.5.- putative FAD-dependent oxidoreductase K00313 electron transfer flavoprotein-quinone oxidoreductase [EC:1.5.5.-]
g007568 eum:ECUMN_3090 path:eum00920 eum:cysH ko:K00390 ec:1.8.4.8 phosphoadenosine phosphosulfate reductase K00390 phosphoadenosine phosphosulfate reductase [EC:1.8.4.8]
g007657 elo:EC042_3506 path:elo00520 elo:nanK ko:K00885 ec:2.7.1.60 putative N-acetylmannosamine kinase K00885 N-acylmannosamine kinase [EC:2.7.1.60]
g007671 eum:ECUMN_4095 path:eum00040 eum:sgbU ko:K03082 ec:5.-.-.- putative L-xylulose 5-phosphate 3-epimerase K03082 hexulose-6-phosphate isomerase [EC:5.-.-.-]
g007685 elo:EC042_3680 RNA 3'-terminal phosphate cyclase K01974 RNA 3'-terminal phosphate cyclase [EC:6.5.1.4]
g007692 eum:ECUMN_3982 putative methyltransferase K15984 16S rRNA (guanine1516-N2)-methyltransferase [EC:2.1.1.242]
g007833 ekf:KO11_08505 type III secretion protein EprJ
g007971 ecw:EcE24377A_0199 pseudogene
g008040 ecr:ECIAI1_4080 putative glucosamine isomerase
g008710 ecz:ECS88_2145 path:ecz00051 ecz:cpsG ko:K01840 ec:5.4.2.8 phosphomannomutase K01840 phosphomannomutase [EC:5.4.2.8]
g008947 eoi:ECO111_3706 putative integral membrane protein
g009581 ecf:ECH74115_0323 clavaldehyde dehydrogenase
g010003 ecr:ECIAI1_3750 path:ecr00040 ecr:sgbE ko:K03080 ec:5.1.3.4 L-ribulose-5-phosphate 4-epimerase K03080 L-ribulose-5-phosphate 4-epimerase [EC:5.1.3.4]
g010358 eum:ECUMN_1015 molybdopterin biosynthesis protein MoeA K03750 molybdopterin molybdotransferase [EC:2.10.1.1]
g010587 ecq:ECED1_3011 path:ecq03410 ecq:ung ko:K03648 ec:3.2.2.27 uracil-DNA glycosylase K03648 uracil-DNA glycosylase [EC:3.2.2.27]
g011303 ekf:KO11_05740 ferrous iron transport protein FeoC K07490 ferrous iron transport protein C
g011540 ecl:EcolC_3756 N-acetyltransferase GCN5 K03828 putative acetyltransferase [EC:2.3.1.-]
g012244 ekf:KO11_05730 pseudogene
g012617 ekf:KO11_01080 path:ekf03070 ko:K11906 putative lipoprotein K11906 type VI secretion system protein VasD
g013604 eab:ECABU_c10830 family 2 glycosyl transferase
g013671 eab:ECABU_c18820 electron transport complex protein RnfC K03615 electron transport complex protein RnfC
g014028 ecc:c5365 L-idonate regulatory protein K06146 LacI family transcriptional regulator, gluconate utilization system Gnt-II transcriptional activator
g014125 ecm:EcSMS35_1112 pseudogene
g014503 ecg:E2348C_1460 path:ecg00860 ecg:btuR ko:K00798 ec:2.5.1.17 cob(I)yrinic acid a,c-diamide adenosyltransferase K00798 cob(I)alamin adenosyltransferase [EC:2.5.1.17]
g014541 ecg:E2348C_4353 maltose regulon periplasmic protein K05775 maltose operon periplasmic protein
g014797 elo:EC042_4657 path:elo00040 ko:K01685 ec:4.2.1.7 putative D-galactarate dehydratase/altronate hydrolase K01685 altronate hydrolase [EC:4.2.1.7]
g015014 ekf:KO11_22980 path:ekf00030 ekf:idnK ko:K00851 ec:2.7.1.12 D-gluconate kinase K00851 gluconokinase [EC:2.7.1.12]
g015697 eoc:CE10_4294 putative type III cell invasion protein K13285 invasin B
g015830 elx:CDCO157_3486 path:elx03070 ko:K03219 protein EivG K03219 type III secretion protein SctC
g016681 eoc:CE10_0819 putative type III secreted effector
g016744 eum:ECUMN_2903 neutral amino-acid efflux protein K11249 cysteine/O-acetylserine efflux protein
g016869 eum:ECUMN_0021 putative fimbrial-like protein
g016894 eum:ECUMN_3198 path:eum03070 eum:epaO ko:K03225 surface presentation of antigens protein SpaO K03225 type III secretion protein SctQ
g016976 ecm:EcSMS35_4024 putative invasin K13735 adhesin/invasin
g016982 ecm:EcSMS35_4138 DNA-binding transcriptional regulator IlvY K02521 LysR family transcriptional regulator, positive regulator for ilvC
g016983 eum:ECUMN_4627 path:eum00440 eum:phnM ko:K06162 ec:3.6.1.63 carbon-phosphorus lyase complex subunit K06162 alpha-D-ribose 1-methylphosphonate 5-triphosphate diphosphatase [EC:3.6.1.63]
g017491 ekf:KO11_15205 path:ekf00360 ekf:paaB ko:K02610 phenylacetate-CoA oxygenase subunit PaaB K02610 ring-1,2-phenylacetyl-CoA epoxidase subunit PaaB
g017560 ebd:ECBD_3721 fimbrial protein K07345 major type 1 subunit fimbrin (pilin)
g017668 ecok:ECMDS42_0343 path:ecok00790 ecok:ybaX ko:K06920 ec:6.3.4.20 predicted aluminum resistance protein K06920 7-cyano-7-deazaguanine synthase [EC:6.3.4.20]
g017692 ecm:EcSMS35_1712 flavin reductase domain-containing protein
g017701 elo:EC042_2044 flagellar protein FlhE K03516 flagellar protein FlhE
g017712 ebd:ECBD_1619 DegT/DnrJ/EryC1/StrS aminotransferase
g017717 eum:ECUMN_2465 path:eum02010 eum:yehZ ko:K05845 putative ABC transporter periplasmic-binding protein K05845 osmoprotectant transport system substrate-binding protein
g017722 elo:EC042_2397 putative nucleoside transporter K16324 putative pseudouridine transporter
g017733 elo:EC042_3332 putative aromatic ring-opening dioxygenase
g017918 elo:EC042_1778 DNA replication terminus site-binding protein K10748 DNA replication terminus site-binding protein
g017920 elo:EC042_2093 pseudogene
g017968 eum:ECUMN_1766 putative Aryl-alcohol dehydrogenase (NADP(+))
g017969 eum:ECUMN_1771 putative Tas protein
g017980 ecm:EcSMS35_1121 anaerobic C4-dicarboxylate transporter K07791 anaerobic C4-dicarboxylate transporter DcuA
g017994 elo:EC042_0733 putative fimbrial protein
g018011 elo:EC042_1027 path:elo02010 elo:ssuA ko:K15553 putative aliphatic sulfonates ABC transporter, substrate-binding protein K15553 sulfonate transport system substrate-binding protein
g018014 elo:EC042_2947 alkaline phosphatase isozyme conversion protein K09612 alkaline phosphatase isozyme conversion protein [EC:3.4.11.-]
g018038 eoc:CE10_4167 path:eoc00270 eoc:cysE ko:K00640 ec:2.3.1.30 serine acetyltransferase K00640 serine O-acetyltransferase [EC:2.3.1.30]
g018079 eoi:ECO111_5009 putative IS609 transposase TnpA K07491 putative transposase
g018081 eum:ECUMN_4193 transposase IS605 family, IS200 group K07491 putative transposase
g018248 eab:ECABU_c10870 phosphopantetheine-binding protein K02078 acyl carrier protein
g018249 ecc:c1201 phospholipid biosynthesis acyltransferase
g018331 ekf:KO11_17735 path:ekf02020 ekf:torD ko:K03533 chaperone protein TorD K03533 TorA specific chaperone
g018380 elr:ECO55CA74_12690 path:elr00730 ko:K00878 ec:2.7.1.50 hydroxyethylthiazole kinase K00878 hydroxyethylthiazole kinase [EC:2.7.1.50]
g018402 elo:EC042_3338 putative fimbrial adhesin
g018403 esl:O3K_03705 inner membrane protein
g018414 eum:ECUMN_3880 sigma 54-dependent transcriptional regulator of rtcBA expression K14414 transcriptional regulatory protein RtcR
g018430 esl:O3K_20480 path:esl03070 ko:K11891 IcmF-like protein K11891 type VI secretion system protein ImpL
g018537 eoc:CE10_0143 putative outer membrane usher protein K07347 outer membrane usher protein
g018695 elo:EC042_1095 putative peroxidase K16301 deferrochelatase/peroxidase EfeB [EC:1.11.1.-]
g018754 eok:G2583_3421 permease (major facilitator superfamily)
g018936 ese:ECSF_3825 putative transport protein
g018937 eum:ECUMN_4406 putative aldose-1-epimerase
g018979 eum:ECUMN_1774 putative LysR-family transcriptional regulator
g018981 elo:EC042_3357 putative tartrate carrier protein K11106 L-tartrate/succinate antiporter
g018989 eab:ECABU_c40430 hemagluttinin family protein
g018996 eoc:CE10_4887 entericidin A membrane lipoprotein, antidote entericidin B K16347 entericidin A
g018997 elo:EC042_4655 path:elo00300 ko:K01714 ec:4.3.3.7 putative lyase K01714 4-hydroxy-tetrahydrodipicolinate synthase [EC:4.3.3.7]
g018998 elo:EC042_4656 major facilitator superfamily protein
g019000 ecm:EcSMS35_4715 bifunctional antitoxin/transcriptional repressor RelB
g019009 eab:ECABU_c01460 putative transposase YhgA-like protein
g019012 elh:ETEC_0241 pseudogene
g019016 ebd:ECBD_3388 toxin YafO
g019027 ecf:ECH74115_0601 RHS Repeat family protein
g019030 eoc:CE10_0690 deoxyribodipyrimidine photolyase, FAD-binding protein K01669 deoxyribodipyrimidine photo-lyase [EC:4.1.99.3]
g019068 elo:EC042_2513 putative peptidase
g019069 eum:ECUMN_2613 putative membrane-associated peptidase
g019088 elo:EC042_4012 putative invasin K13735 adhesin/invasin
g019094 elo:EC042_4064 putative type III effector protein (ankyrin repeat protein)
g019095 eok:G2583_4511 pseudogene
g019098 eum:ECUMN_4797 L-idonate and D-gluconate transporter K06157 Gnt-II system L-idonate transporter
g019101 ecm:EcSMS35_4877 major facilitator transporter
g019105 elh:ETEC_0131 fimbrial-like adhesin protein
g019106 elh:ETEC_0132 fimbrial-like adhesin protein
g019108 eab:ECABU_c01550 periplasmic chaperone EcpD precursor K15540 chaperone protein EcpD
g019109 elh:ETEC_0137 fimbrial protein
g019134 ecg:E2348C_2473 fimbrial subunit protein
g019141 ecl:EcolC_0133 path:ecl00040 ecl:sgbH ko:K03081 ec:4.1.1.85 3-keto-L-gulonate-6-phosphate decarboxylase K03081 3-dehydro-L-gulonate-6-phosphate decarboxylase [EC:4.1.1.85]
g019172 ecl:EcolC_3349 DNA polymerase IV K02346 DNA polymerase IV [EC:2.7.7.7]
g019306 ecd:ECDH10B_0274 path:ecd00230 ecd:yagT ko:K13483 putative xanthine dehydrogenase iron-sulfur-binding subunit K13483 xanthine dehydrogenase YagT iron-sulfur-binding subunit
g019336 ebd:ECBD_1257 path:ebd02010 ko:K02046 sulfate/thiosulfate transporter subunit K02046 sulfate transport system permease protein
