# Supplementary material for: Long-term taxonomic and functional divergence from donor bacterial strains following fecal microbiota transplantation in immunocompromised patients
Source: PLoS One. 2017 Aug 21;12(8):e0182585. doi: 10.1371/journal.pone.0182585 (PMC5565110; doi:10.1371/journal.pone.0182585)
Supplement: S2 File — (ZIP) [file pone.0182585.s007.zip]

Archive with 18 entries (15 files):
- group_vir_genes/
- group_vir_genes/.DS_Store
- __MACOSX/
- __MACOSX/group_vir_genes/
- __MACOSX/group_vir_genes/._.DS_Store
- group_vir_genes/Icon
- __MACOSX/group_vir_genes/._Icon
- group_vir_genes/vfdb_annotations_group_1.txt
- group_vir_genes/vfdb_annotations_group_10.txt
- group_vir_genes/vfdb_annotations_group_2.txt
- group_vir_genes/vfdb_annotations_group_3.txt
- group_vir_genes/vfdb_annotations_group_4.txt
- group_vir_genes/vfdb_annotations_group_5.txt
- group_vir_genes/vfdb_annotations_group_6.txt
- group_vir_genes/vfdb_annotations_group_7.txt
- group_vir_genes/vfdb_annotations_group_8.txt
- group_vir_genes/vfdb_annotations_group_9.txt
- __MACOSX/._group_vir_genes
