# Supplementary material for: Long-term taxonomic and functional divergence from donor bacterial strains following fecal microbiota transplantation in immunocompromised patients
Source: PLoS One. 2017 Aug 21;12(8):e0182585. doi: 10.1371/journal.pone.0182585 (PMC5565110; doi:10.1371/journal.pone.0182585)
Supplement: S2 File — (ZIP) [file pone.0182585.s007.zip › group_vir_genes/vfdb_annotations_group_1.txt]

x
VFG000929(gi:26246560) ecoli16:g000247:55989:gi|218693476|ref|NC_011748.1|:c5102432-5102103 (entD) phosphopantetheinyl transferase component of enterobactin synthase multienzyme complex [Enterobactin (VF0228)] [Escherichia coli CFT073]
VFG043104(gi:15802360) ecoli16:g000953:GCA_000599625:gi|595588540|ref|CP007390|:c1862394-1861983 (fliS) flagellar protein FliS [peritrichous flagella (AI140)] [Escherichia coli O157:H7 str. EDL933]
VFG043120(gi:15802868) ecoli16:g001072:GCA_000599685:gi|595602589|ref|CP007393|:3276678-3277674 (flk) flagella biosynthesis regulator [peritrichous flagella (AI140)] [Escherichia coli O157:H7 str. EDL933]
VFG043101(gi:15802357) ecoli16:g001144:GCA_000599685:gi|595602589|ref|CP007393|:c2800431-2799711 (fliA) flagellar biosynthesis sigma factor [peritrichous flagella (AI140)] [Escherichia coli O157:H7 str. EDL933]
VFG033368(gi:157157381) ecoli16:g001305:GCA_000662395:gi|628026570|ref|CP007133|:5254355-5255267 (fimH) protein FimH [Type I fimbriae (CVF426)] [Escherichia coli E24377A]
VFG033261(gi:386622104) ecoli16:g002541:GCF_000010385:gi|209917191|ref|NC_011415.1|:4793264-4793989 (fimC) Periplasmic chaperone FimC [Type I fimbriae (CVF426)] [Escherichia coli NA114]
VFG043088(gi:15802293) ecoli16:g002608:GCF_000010385:gi|209917191|ref|NC_011415.1|:c2182952-2182278 (cheZ) chemotaxis regulator CheZ [peritrichous flagella (AI140)] [Escherichia coli O157:H7 str. EDL933]
VFG034505(gi:386612485) ecoli16:g002701:GCF_000010385:gi|209917191|ref|NC_011415.1|:c336190-335435 (ecpD) hypothetical protein [E. coli common pilus (ECP) (CVF625)] [Escherichia coli UMNK88]
VFG043100(gi:15802356) ecoli16:g002911:GCF_000010485:gi|387828053|ref|NC_013654.1|:c1887826-1887239 (fliZ) flagella biosynthesis protein FliZ [peritrichous flagella (AI140)] [Escherichia coli O157:H7 str. EDL933]
VFG000478(gi:16764063) ecoli16:g002999:GCF_000010485:gi|387828053|ref|NC_013654.1|:c689451-689005 (fur) transcriptional repressor of iron-responsive genes (Fur family) (ferric uptake regulator) [Fur (VF0113)] [Salmonella enterica subsp. enterica serovar Typhimurium str. LT2]
VFG043109(gi:161367588) ecoli16:g003063:GCF_000013265:gi|91209055|ref|NC_007946.1|:2041944-2042651 (fliH) flagellar assembly protein H [peritrichous flagella (AI140)] [Escherichia coli O157:H7 str. EDL933]
VFG000931(gi:26246572) ecoli16:g003219:GCF_000013265:gi|91209055|ref|NC_007946.1|:608794-609981 (entC) isochorismate synthase 1 [Enterobactin (VF0228)] [Escherichia coli CFT073]
VFG042713(gi:15801631) ecoli16:g003262:GCF_000013265:gi|91209055|ref|NC_007946.1|:c1650957-1650346 (Z2200) putative major fimbrial subunit [F9 fimbriae (AI090)] [Escherichia coli O157:H7 str. EDL933]
VFG043092(gi:15802298) ecoli16:g003276:GCF_000013265:gi|91209055|ref|NC_007946.1|:c1997246-1995564 (tar/cheM) methyl-accepting chemotaxis protein II [peritrichous flagella (AI140)] [Escherichia coli O157:H7 str. EDL933]
VFG043094(gi:15802300) ecoli16:g003277:GCF_000013265:gi|91209055|ref|NC_007946.1|:c1999912-1997894 (cheA) chemotaxis protein CheA [peritrichous flagella (AI140)] [Escherichia coli O157:H7 str. EDL933]
VFG034692(gi:91213503) ecoli16:g003400:GCF_000013265:gi|91209055|ref|NC_007946.1|:c4434638-4432860 (ibeC) hypothetical protein [CFA/I fimbriae (CVF684)] [Escherichia coli UTI89]
VFG018221(gi:26246299) ecoli16:g003677:GCF_000013305:gi|110640213|ref|NC_008253.1|:c374111-372468 (ecpD) Hypothetical protein yagW [E. coli common pilus (ECP) (CVF625)] [Escherichia coli CFT073]
VFG043078(gi:15801194) ecoli16:g003740:GCF_000014845:gi|117622295|ref|NC_008563.1|:1116155-1116910 (flgF) flagellar basal body rod protein FlgF [peritrichous flagella (AI140)] [Escherichia coli O157:H7 str. EDL933]
VFG012311(gi:117626626) ecoli16:g003855:GCF_000014845:gi|117622295|ref|NC_008563.1|:4928715-4929248 (fimF) FimF protein precursor [Type I fimbriae (CVF426)] [Escherichia coli APEC O1]
VFG000930(gi:26246565) ecoli16:g003865:GCF_000014845:gi|117622295|ref|NC_008563.1|:599724-603743 (entF) enterobactin synthase multienzyme complex component, ATP-dependent [Enterobactin (VF0228)] [Escherichia coli CFT073]
VFG000934(gi:26246575) ecoli16:g003867:GCF_000014845:gi|117622295|ref|NC_008563.1|:614040-614816 (entA) 2,3-dihydro-2,3-dihydroxybenzoate dehydrogenase [Enterobactin (VF0228)] [Escherichia coli CFT073]
VFG043098(gi:15802304) ecoli16:g003912:GCF_000014845:gi|117622295|ref|NC_008563.1|:c1983965-1983606 (flhD) transcriptional activator FlhD [peritrichous flagella (AI140)] [Escherichia coli O157:H7 str. EDL933]
VFG018194(gi:26246303) ecoli16:g003967:GCF_000014845:gi|117622295|ref|NC_008563.1|:c323520-322930 (ecpR) Hypothetical protein ykgK [E. coli common pilus (ECP) (CVF625)] [Escherichia coli CFT073]
VFG044159(gi:26246563) ecoli16:g004904:GCF_000023365:gi|386593590|ref|NC_017625.1|:c3268382-3267180 (fes) enterobactin/ferric enterobactin esterase [enterobactin (IA019)] [Escherichia coli CFT073]
VFG018198(gi:16128278) ecoli16:g004959:GCF_000023665:gi|253771435|ref|NC_012947.1|:3501480-3502115 (ecpA) conserved protein [E. coli common pilus (ECP) (CVF625)] [Escherichia coli str. K-12 substr. MG1655]
VFG020155(gi:187732466) ecoli16:g005453:GCF_000026285:gi|218556939|ref|NC_011742.1|:c3298647-3298165 (gspG) general secretion pathway protein GspG [T2SS (Type II secretion system) (CVF466)] [Shigella boydii CDC 3083-94]
VFG034675(gi:218703904) ecoli16:g005739:GCF_000026325:gi|218703261|ref|NC_011751.1|:711704-713092 (ibeB) copper/silver efflux system outer membrane protein CusC [CFA/I fimbriae (CVF684)] [Escherichia coli O17:K52:H18 str. UMN026]
VFG043110(gi:161367587) ecoli16:g006011:GCF_000027125:gi|387605479|ref|NC_017626.1|:2188847-2190220 (fliI) flagellum-specific ATP synthase [peritrichous flagella (AI140)] [Escherichia coli O157:H7 str. EDL933]
VFG042714(gi:15801632) ecoli16:g006160:GCF_000027125:gi|387605479|ref|NC_017626.1|:c1721327-1720608 (Z2201) putative fimbrial chaperone protein [F9 fimbriae (AI090)] [Escherichia coli O157:H7 str. EDL933]
VFG043105(gi:15802361) ecoli16:g006470:GCF_000148365:gi|386637352|ref|NC_017631.1|:2153301-2153666 (fliT) flagellar biosynthesis protein FliT [peritrichous flagella (AI140)] [Escherichia coli O157:H7 str. EDL933]
VFG043073(gi:15801189) ecoli16:g006808:GCF_000164295:gi|301014635|ref|NZ_GG772199.1|:c35206-34484 (flgA) flagellar basal body P-ring biosynthesis protein FlgA [peritrichous flagella (AI140)] [Escherichia coli O157:H7 str. EDL933]
VFG012318(gi:117626627) ecoli16:g007109:GCF_000176655:gi|331671284|ref|NZ_GL884332.1|:182770-183279 (fimG) P pilus assembly protein, pilin FimA [Type I fimbriae (CVF426)] [Escherichia coli APEC O1]
VFG013010(gi:24111929) ecoli16:g007208:GCF_000176655:gi|331671737|ref|NZ_GL884334.1|:c449831-447531 (fepA) ferrienterobactin receptor precursor [Enterobactin transport (CVF478)] [Shigella flexneri 2a str. 301]
VFG043113(gi:15802379) ecoli16:g007381:GCF_000176655:gi|331673126|ref|NZ_GL884362.1|:401978-403027 (fliL) flagellar basal body-associated protein FliL [peritrichous flagella (AI140)] [Escherichia coli O157:H7 str. EDL933]
VFG043086(gi:15802291) ecoli16:g007393:GCF_000176655:gi|331673126|ref|NZ_GL884362.1|:c347730-345577 (flhA) flagellar biosynthesis protein FlhA [peritrichous flagella (AI140)] [Escherichia coli O157:H7 str. EDL933]
VFG043106(gi:15802372) ecoli16:g007950:GCF_000179115:gi|309795906|ref|NZ_ADWS01000016.1|:46233-46577 (fliE) flagellar hook-basal body protein FliE [peritrichous flagella (AI140)] [Escherichia coli O157:H7 str. EDL933]
VFG012862(gi:56479760) ecoli16:g008449:GCF_000188815:gi|415808962|ref|NZ_ADUP01000016.1|:c55998-55633 (ipaH) hypothetical prophage protein [Mxi-Spa TTSS effectors controlled by MxiE (CVF465)] [Shigella flexneri 2a str. 301]
VFG043118(gi:15802384) ecoli16:g008537:GCF_000188815:gi|415809748|ref|NZ_ADUP01000023.1|:c21770-21501 (fliQ) flagellar biosynthesis protein FliQ [peritrichous flagella (AI140)] [Escherichia coli O157:H7 str. EDL933]
VFG033163(gi:291285693) ecoli16:g010203:GCF_000194175:gi|417118038|ref|NZ_AEZI02000025.1|:189905-190507 (fimB) type 1 fimbriae regulatory protein fimB [Type I fimbriae (CVF426)] [Escherichia coli O55:H7 str. CB9615]
VFG000876(gi:26251204) ecoli16:g010204:GCF_000194175:gi|417118038|ref|NZ_AEZI02000025.1|:194042-196678 (fimD) Outer membrane usher protein fimD precursor [Type 1 fimbriae (VF0221)] [Escherichia coli CFT073]
VFG043111(gi:15802377) ecoli16:g011793:GCF_000215185:gi|417154139|ref|NZ_AEZQ02000009.1|:1090548-1090991 (fliJ) flagellar biosynthesis chaperone [peritrichous flagella (AI140)] [Escherichia coli O157:H7 str. EDL933]
VFG009719(gi:145224520) ecoli16:g012497:GCF_000215265:gi|417245025|ref|NZ_AEZZ02000073.1|:155283-157124 (sigA/rpoV) RNA polymerase, sigma 70 subunit, RpoD family [Sigma A (CVF325)] [Mycobacterium gilvum PYR-GCK]
VFG000929(gi:26246560) ecoli16:g012914:GCF_000220005:gi|418300889|ref|NZ_AGTD01000001.1|:4596873-4597130 (entD) phosphopantetheinyl transferase component of enterobactin synthase multienzyme complex [Enterobactin (VF0228)] [Escherichia coli CFT073]
VFG042725(gi:15801154) ecoli16:g012955:GCF_000220005:gi|418300889|ref|NZ_AGTD01000001.1|:c1216161-1215328 (csgG) curli production assembly/transport component, 2nd curli operon [curli fibers (AI093)] [Escherichia coli O157:H7 str. EDL933]
VFG012983(gi:82543041) ecoli16:g013402:GCF_000225125:gi|417606657|ref|NZ_AFDV01000025.1|:43128-45608 (entB) 2,3-dihydro-2,3-dihydroxybenzoate synthetase, isochroismatase [Enterobactin synthesis (CVF477)] [Shigella boydii Sb227]
VFG043113(gi:15802379) ecoli16:g013527:GCF_000225125:gi|417608357|ref|NZ_AFDV01000045.1|:161883-162347 (fliL) flagellar basal body-associated protein FliL [peritrichous flagella (AI140)] [Escherichia coli O157:H7 str. EDL933]
VFG043080(gi:15801196) ecoli16:g013644:GCF_000233895:gi|386632422|ref|NC_017652.1|:1241233-1241946 (flgH) flagellar basal body L-ring protein [peritrichous flagella (AI140)] [Escherichia coli O157:H7 str. EDL933]
VFG033239(gi:386632331) ecoli16:g013804:GCF_000233895:gi|386632422|ref|NC_017652.1|:4946009-4946671 (fimI) fimbrin-like protein fimI [Type I fimbriae (CVF426)] [Escherichia coli str. clone D i2]
VFG001443(gi:7188818) ecoli16:g013829:GCF_000233895:gi|386632422|ref|NC_017652.1|:c1030560-1029421 (ompA) outer membrane protein A [OmpA (VF0236)] [Escherichia coli O18:K1:H7 str. RS218]
VFG000925(gi:26246567) ecoli16:g014041:GCF_000233895:gi|386632422|ref|NC_017652.1|:c663586-662453 (fepC) ferrienterobactin ABC transporter ATPase [Enterobactin (VF0228)] [Escherichia coli CFT073]
VFG043089(gi:15802294) ecoli16:g014722:GCF_000257275:gi|386703215|ref|NC_017663.1|:1303258-1303650 (cheY) chemotaxis regulatory protein CheY [peritrichous flagella (AI140)] [Escherichia coli O157:H7 str. EDL933]
VFG043082(gi:15801198) ecoli16:g014879:GCF_000257275:gi|386703215|ref|NC_017663.1|:c2201077-2200106 (flgJ) flagellar rod assembly protein/muramidase FlgJ [peritrichous flagella (AI140)] [Escherichia coli O157:H7 str. EDL933]
VFG043074(gi:15801190) ecoli16:g014880:GCF_000257275:gi|386703215|ref|NC_017663.1|:c2207400-2206984 (flgB) flagellar basal body rod protein FlgB [peritrichous flagella (AI140)] [Escherichia coli O157:H7 str. EDL933]
VFG042799(gi:15799791) ecoli16:g015901:GCF_000351025:gi|476380707|ref|NZ_KB732454.1|:c3693841-3692456 (hofB/hcpB) hypothetical protein [Hemorrhagic Coli pili (HCP) (AI102)] [Escherichia coli O157:H7 str. EDL933]
VFG043090(gi:15802295) ecoli16:g016313:GCF_000351325:gi|476380859|ref|NZ_KB732580.1|:c4706776-4705727 (cheB) chemotaxis-specific methylesterase [peritrichous flagella (AI140)] [Escherichia coli O157:H7 str. EDL933]
VFG043072(gi:15801187) ecoli16:g016567:GCF_000351525:gi|476380976|ref|NZ_KB732702.1|:c3784092-3783676 (flgN) flagella synthesis protein FlgN [peritrichous flagella (AI140)] [Escherichia coli O157:H7 str. EDL933]
VFG043107(gi:15802373) ecoli16:g016707:GCF_000351625:gi|476381036|ref|NZ_KB732762.1|:2364559-2366217 (fliF) flagellar MS-ring protein [peritrichous flagella (AI140)] [Escherichia coli O157:H7 str. EDL933]
VFG043117(gi:15802383) ecoli16:g016708:GCF_000351625:gi|476381036|ref|NZ_KB732762.1|:2373199-2373936 (fliP) flagellar biosynthesis protein FliP [peritrichous flagella (AI140)] [Escherichia coli O157:H7 str. EDL933]
VFG042718(gi:15801636) ecoli16:g016802:GCF_000351625:gi|476381036|ref|NZ_KB732762.1|:c1954295-1953381 (Z2206) putative adhesin; FimH protein [F9 fimbriae (AI090)] [Escherichia coli O157:H7 str. EDL933]
VFG012785(gi:3776756) ecoli16:g017346:GCF_000352185:gi|476381325|ref|NZ_KB733011.1|:2714094-2714795 (ospC4) - [Mxi-Spa TTSS effectors controlled by VirB (CVF463)] [Shigella boydii Sb227]
VFG040955(gi:157157281) ecoli16:g017441:GCF_000352185:gi|476381325|ref|NZ_KB733011.1|:c3795549-3793489 (gspD) general secretion pathway protein D [gsp (SS206)] [Escherichia coli E24377A]
VFG043112(gi:15802378) ecoli16:g017497:GCF_000352245:gi|476381339|ref|NZ_KB733014.1|:1922807-1923934 (fliK) flagellar hook-length control protein [peritrichous flagella (AI140)] [Escherichia coli O157:H7 str. EDL933]
VFG042800(gi:15799792) ecoli16:g018087:GCF_000352525:gi|476381411|ref|NZ_KB733438.1|:c590045-589605 (ppdD/hcpA) putative major pilin subunit [Hemorrhagic Coli pili (HCP) (AI102)] [Escherichia coli O157:H7 str. EDL933]
VFG033335(gi:410482685) ecoli16:g018137:GCF_000352585:gi|476381420|ref|NZ_KB733086.1|:c3525554-3525051 (fimG) fimbrial-like adhesin protein [Type I fimbriae (CVF426)] [Escherichia coli O104:H4 str. 2009EL-2050]
VFG000475(gi:16764586) ecoli16:g018217:GCF_000352645:gi|476381436|ref|NZ_KB733102.1|:c1013148-1012477 (phoP) response regulator [PhoPQ (VF0111)] [Salmonella enterica subsp. enterica serovar Typhimurium str. LT2]
VFG044165(gi:26246570) ecoli16:g018317:GCF_000352665:gi|476381441|ref|NZ_KB733113.1|:452060-453310 (entS) enterobactin exporter, iron-regulated [enterobactin (IA019)] [Escherichia coli CFT073]
VFG043079(gi:15801195) ecoli16:g018541:GCF_000352685:gi|476381450|ref|NZ_KB733122.1|:1055106-1055888 (flgG) flagellar basal body rod protein FlgG [peritrichous flagella (AI140)] [Escherichia coli O157:H7 str. EDL933]
VFG043097(gi:15802303) ecoli16:g018720:GCF_000352685:gi|476381450|ref|NZ_KB733122.1|:c1899043-1898465 (flhC) transcriptional activator FlhC [peritrichous flagella (AI140)] [Escherichia coli O157:H7 str. EDL933]
VFG043083(gi:15801199) ecoli16:g019185:GCF_000352725:gi|476381461|ref|NZ_KB733130.1|:3938495-3940138 (flgK) flagellar hook-associated protein FlgK [peritrichous flagella (AI140)] [Escherichia coli O157:H7 str. EDL933]
VFG043076(gi:15801192) ecoli16:g019488:GCF_000352785:gi|476381473|ref|NZ_KB733145.1|:918609-919304 (flgD) flagellar basal body rod modification protein [peritrichous flagella (AI140)] [Escherichia coli O157:H7 str. EDL933]
VFG043084(gi:15801200) ecoli16:g019489:GCF_000352785:gi|476381473|ref|NZ_KB733145.1|:926785-927738 (flgL) flagellar hook-associated protein FlgL [peritrichous flagella (AI140)] [Escherichia coli O157:H7 str. EDL933]
VFG007628(gi:59710771) ecoli16:g019546:GCF_000352785:gi|476381473|ref|NZ_KB733145.1|:c1907974-1907531 (wzb) Protein tyrosine phosphatase [Capsular polysaccharide (CVF282)] [Vibrio fischeri ES114]
VFG043095(gi:15802301) ecoli16:g020072:GCF_000352925:gi|476381512|ref|NZ_KB733179.1|:c486809-485883 (motB) flagellar motor protein MotB [peritrichous flagella (AI140)] [Escherichia coli O157:H7 str. EDL933]
VFG033196(gi:387615046) ecoli16:g020161:GCF_000352945:gi|476381518|ref|NZ_KB733185.1|:619164-619796 (fimE) tyrosine recombinase/inversion of on/off regulator of fimA [Type I fimbriae (CVF426)] [Escherichia coli O78:H11:K80 str. H10407]
VFG042715(gi:15801633) ecoli16:g024490:GCF_000408545:gi|510922400|ref|NZ_KE137153.1|:c2865261-2862604 (Z2203) putative fimbrial usher protein [F9 fimbriae (AI090)] [Escherichia coli O157:H7 str. EDL933]
VFG002054(gi:82778258) ecoli16:g025669:GCF_000457655:gi|545221417|ref|NZ_KE699879.1|:c1065155-1064175 (gspK) general secretion pathway protein K [T2SS (VF0333)] [Shigella dysenteriae Sd197]
VFG043545(gi:218560235) ecoli16:g026761:GCF_000460035:gi|545258975|ref|NZ_KE701472.1|:c604354-603470 (ECS88_3547) lipoprotein NlpI [NlpI (AI331)] [Escherichia coli O45:K1:H7 str. S88]
VFG043075(gi:15801191) ecoli16:g026827:GCF_000460095:gi|545260215|ref|NZ_KE701507.1|:686411-686815 (flgC) flagellar basal body rod protein FlgC [peritrichous flagella (AI140)] [Escherichia coli O157:H7 str. EDL933]
VFG043099(gi:15802355) ecoli16:g027592:GCF_000460375:gi|545269690|ref|NZ_KE701704.1|:c355189-354332 (fliY) cystine transporter subunit [peritrichous flagella (AI140)] [Escherichia coli O157:H7 str. EDL933]
VFG018205(gi:16128277) ecoli16:g028103:GCF_000460835:gi|545282778|ref|NZ_KE702048.1|:534555-535340 (ecpB) predicted protein [E. coli common pilus (ECP) (CVF625)] [Escherichia coli str. K-12 substr. MG1655]
VFG013015(gi:82775872) ecoli16:g028714:GCF_000461675:gi|545297021|ref|NZ_KE702575.1|:c709630-708662 (fepB) ferric enterobactin binding protein [Enterobactin transport (CVF478)] [Shigella dysenteriae Sd197]
VFG033311(gi:387607090) ecoli16:g029956:GCF_000493755:gi|556550243|ref|NC_022648.1|:c1692279-1691749 (fimF) fimbrial protein [Type I fimbriae (CVF426)] [Escherichia coli O44:H18 042]
VFG043096(gi:15802302) ecoli16:g029960:GCF_000493755:gi|556550243|ref|NC_022648.1|:c2032891-2032004 (motA) flagellar motor protein MotA [peritrichous flagella (AI140)] [Escherichia coli O157:H7 str. EDL933]
VFG043115(gi:15802381) ecoli16:g030661:O103H2_Japan2001:gi|260842239|ref|NC_013353.1|:2260357-2260770 (fliN) flagellar motor switch protein FliN [peritrichous flagella (AI140)] [Escherichia coli O157:H7 str. EDL933]
VFG042798(gi:15799790) ecoli16:g030932:O104H4_2009EL-2050:gi|410480139|ref|NC_018650.1|:4312227-4313429 (hofC/hcpC) type IV pilin biogenesis protein [Hemorrhagic Coli pili (HCP) (AI102)] [Escherichia coli O157:H7 str. EDL933]
VFG043119(gi:15802385) ecoli16:g031281:O104H4_2011C-3493:gi|407479587|ref|NC_018658.1|:c2077864-2077079 (fliR) flagellar biosynthesis protein FliR [peritrichous flagella (AI140)] [Escherichia coli O157:H7 str. EDL933]
VFG033278(gi:260871037) ecoli16:g031652:O111H_11128_Japan2001:gi|260866153|ref|NC_013364.1|:5275243-5277996 (fimD) outer membrane usher protein FimD [Type I fimbriae (CVF426)] [Escherichia coli O111:H- str. 11128]
VFG043093(gi:15802299) ecoli16:g031682:O111H_11128_Japan2001:gi|260866153|ref|NC_013364.1|:c2462359-2461856 (cheW) purine-binding chemotaxis protein [peritrichous flagella (AI140)] [Escherichia coli O157:H7 str. EDL933]
VFG043091(gi:15802296) ecoli16:g032803:O157H7_EDL933:gi|16445223|ref|NC_002655.2|:c2646505-2645645 (cheR) chemotaxis methyltransferase CheR [peritrichous flagella (AI140)] [Escherichia coli O157:H7 str. EDL933]
VFG012874(gi:30064027) ecoli16:g032975:O157H7_Sakai:gi|15829254|ref|NC_002695.1|:3512103-3513437 (ipaH) hypothetical protein [Mxi-Spa TTSS effectors controlled by MxiE (CVF465)] [Shigella flexneri 2a str. 2457T]
VFG043077(gi:15801193) ecoli16:g033811:O55H7_CB9615:gi|291280824|ref|NC_013941.1|:1390153-1391358 (flgE) flagellar hook protein FlgE [peritrichous flagella (AI140)] [Escherichia coli O157:H7 str. EDL933]
VFG034470(gi:218698808) ecoli16:g034573:O7K1_CE10:gi|386622414|ref|NC_017646.1|:c278124-275599 (ecpC) hypothetical protein [E. coli common pilus (ECP) (CVF625)] [Escherichia coli O7:K1 str. IAI39]
VFG043081(gi:15801197) ecoli16:g034711:O83H1_NRG857C:gi|387615344|ref|NC_017634.1|:1110790-1111890 (flgI) flagellar basal body P-ring protein [peritrichous flagella (AI140)] [Escherichia coli O157:H7 str. EDL933]
