# Supplementary material for: Long-term taxonomic and functional divergence from donor bacterial strains following fecal microbiota transplantation in immunocompromised patients
Source: PLoS One. 2017 Aug 21;12(8):e0182585. doi: 10.1371/journal.pone.0182585 (PMC5565110; doi:10.1371/journal.pone.0182585)
Supplement: S2 File — (ZIP) [file pone.0182585.s007.zip › group_vir_genes/vfdb_annotations_group_10.txt]

x
VFG044067(gi:218534572) ecoli16:g001902:GCA_000692575:gi|636484397|gb|KK736387.1|:c228248-226368 (pECS88_0104) Colicin-Ia [colicin Ia (TX382)] [Escherichia coli O45:K1:H7 str. S88]
VFG000929(gi:26246560) ecoli16:g002997:GCF_000010485:gi|387828053|ref|NC_013654.1|:c583658-582990 (entD) phosphopantetheinyl transferase component of enterobactin synthase multienzyme complex [Enterobactin (VF0228)] [Escherichia coli CFT073]
VFG018914(gi:5801690) ecoli16:g003542:GCF_000013305:gi|110640213|ref|NC_008253.1|:3574750-3575244 (cnf) - [CNF (CVF038)] [Yersinia pestis Angola]
VFG036079(gi:218557051) ecoli16:g004592:GCF_000019645:gi|170679574|ref|NC_010498.1|:130829-131068 (usp) hypothetical protein [Colicin-like Usp (CVF754)] [Escherichia coli O45:K1:H7 str. S88]
VFG012856(gi:3799473) ecoli16:g004881:GCF_000023365:gi|386593590|ref|NC_017625.1|:4004863-4005231 (ipaH) - [Mxi-Spa TTSS effectors controlled by MxiE (CVF465)] [Shigella dysenteriae Sd197]
VFG014594(gi:66046669) ecoli16:g005279:GCF_000026285:gi|218556939|ref|NC_011742.1|:281935-282825 (flhA) flagellar biosynthesis protein [Flagella (CVF521)] [Pseudomonas syringae pv. syringae B728a]
VFG012856(gi:3799473) ecoli16:g006948:GCF_000164295:gi|301015621|ref|NZ_GG772261.1|:1-485 (ipaH) - [Mxi-Spa TTSS effectors controlled by MxiE (CVF465)] [Shigella dysenteriae Sd197]
VFG035241(gi:260845471) ecoli16:g008351:GCF_000184185:gi|386607309|ref|NC_017635.1|:3119688-3123125 (ECO103_3368) hypothetical protein [SCI-I T6SS (CVF734)] [Escherichia coli O103:H2 str. 12009]
VFG042097(gi:15832963) ecoli16:g015445:GCF_000332755:gi|443615330|ref|NC_020163.1|:3724292-3725188 (ygeH) transcriptional regulator [ETT2 (SS017)] [Escherichia coli O157:H7 str. Sakai]
VFG012785(gi:3776756) ecoli16:g016297:GCF_000351325:gi|476380859|ref|NZ_KB732580.1|:c4303473-4302508 (ospC4) - [Mxi-Spa TTSS effectors controlled by VirB (CVF463)] [Shigella boydii Sb227]
VFG001449(gi:146567) ecoli16:g020319:GCF_000353105:gi|476381565|ref|NZ_KB733217.1|:c1097177-1096503 (kpsT) KpsT [K1 capsule (VF0239)] [Escherichia coli O18:K1:H7 str. RS218]
VFG000928(gi:26246568) ecoli16:g032161:O127H6:gi|215485161|ref|NC_011601.1|:c552255-551263 (fepG) iron-enterobactin ABC transporter permease [Enterobactin (VF0228)] [Escherichia coli CFT073]
VFG041003(gi:284924301) ecoli16:g034454:O7K1_CE10:gi|386622414|ref|NC_017646.1|:3525272-3525544 (aaiW) transposase [AAI/SCI-II (SS182)] [Escherichia coli O44:H18 042]
