# Supplementary material for: Long-term taxonomic and functional divergence from donor bacterial strains following fecal microbiota transplantation in immunocompromised patients
Source: PLoS One. 2017 Aug 21;12(8):e0182585. doi: 10.1371/journal.pone.0182585 (PMC5565110; doi:10.1371/journal.pone.0182585)
Supplement: S2 File — (ZIP) [file pone.0182585.s007.zip › group_vir_genes/vfdb_annotations_group_2.txt]

x
VFG033971(gi:218697851) ecoli16:g000217:55989:gi|218693476|ref|NC_011748.1|:c4760403-4758661 (iucC) Aerobactin siderophore biosynthesis protein [Aerobactin siderophore (CVF457)] [Escherichia coli 55989]
VFG012856(gi:3799473) ecoli16:g000245:55989:gi|218693476|ref|NC_011748.1|:c5039275-5038136 (ipaH) - [Mxi-Spa TTSS effectors controlled by MxiE (CVF465)] [Shigella dysenteriae Sd197]
VFG033980(gi:260867381) ecoli16:g001220:GCA_000662395:gi|628026570|ref|CP007133|:1281275-1282223 (iucB) siderophore biosynthesis protein [Aerobactin siderophore (CVF457)] [Escherichia coli O111:H- str. 11128]
VFG012856(gi:3799473) ecoli16:g001449:GCA_000671295:gi|628075004|ref|CP007136|:234548-234851 (ipaH) - [Mxi-Spa TTSS effectors controlled by MxiE (CVF465)] [Shigella dysenteriae Sd197]
VFG018914(gi:5801690) ecoli16:g002809:GCF_000010485:gi|281427817|ref|NC_013655.1|:85436-86443 (cnf) - [CNF (CVF038)] [Yersinia pestis Angola]
VFG002711(gi:2765179) ecoli16:g002829:GCF_000010485:gi|387828053|ref|NC_013654.1|:1259622-1259873 (cnf) - [CNF (CVF038)] [Yersinia pestis biovar Microtus str. 91001]
VFG035960(gi:386621289) ecoli16:g002866:GCF_000010485:gi|387828053|ref|NC_013654.1|:3728522-3732865 (upaG/ehaG) hypothetical protein [UpaG adhesin, trimeric AT (CVF740)] [Escherichia coli NA114]
VFG018392(gi:161612728) ecoli16:g002932:GCF_000010485:gi|387828053|ref|NC_013654.1|:c2562827-2560653 (sinH) hypothetical protein [SinH (CVF016)] [Salmonella enterica subsp. enterica serovar Paratyphi B str. SPB7]
VFG036084(gi:91206275) ecoli16:g003002:GCF_000013265:gi|91206245|ref|NC_007941.1|:25164-26438 (senB) enterotoxin TieB protein [Enterotoxin SenB/TieB (CVF755)] [Escherichia coli UTI89]
VFG035086(gi:91212184) ecoli16:g003109:GCF_000013265:gi|91209055|ref|NC_007946.1|:3102641-3103162 (UTI89_C3190) hypothetical protein [SCI-I T6SS (CVF734)] [Escherichia coli UTI89]
VFG035171(gi:117625046) ecoli16:g003340:GCF_000013265:gi|91209055|ref|NC_007946.1|:c3109080-3108478 (APECO1_3713) hemolysin-coregulated protein [SCI-I T6SS (CVF734)] [Escherichia coli APEC O1]
VFG012460(gi:110640537) ecoli16:g003540:GCF_000013305:gi|110640213|ref|NC_008253.1|:352586-355714 (agn43) putative autotransporter [Antigen 43, AIDA-I type (CVF451)] [Escherichia coli 536]
VFG012206(gi:110644638) ecoli16:g003712:GCF_000013305:gi|110640213|ref|NC_008253.1|:c4745875-4745321 (papX) PapX protein [P fimbriae (CVF425)] [Escherichia coli 536]
VFG012262(gi:117625211) ecoli16:g003715:GCF_000013305:gi|110640213|ref|NC_008253.1|:c4755195-4754917 (papI) fimbrial regulatory protein [P fimbriae (CVF425)] [Escherichia coli APEC O1]
VFG035350(gi:386600827) ecoli16:g005295:GCF_000026285:gi|218556939|ref|NC_011742.1|:3062907-3064283 (ECOK1_3214) ImpA domain-containing protein [SCI-I T6SS (CVF734)] [Escherichia coli O18:K1:H7 str. IHE3034]
VFG033826(gi:218706521) ecoli16:g005857:GCF_000026325:gi|218703261|ref|NC_011751.1|:c3483360-3479461 (sat) Serine protease [Sat (CVF448)] [Escherichia coli O17:K52:H18 str. UMN026]
VFG000940(gi:26249462) ecoli16:g005859:GCF_000026325:gi|218703261|ref|NC_011751.1|:c3492304-3490517 (iucA) aerobactin siderophore biosynthesis protein IucD [Aerobactin (VF0229)] [Escherichia coli CFT073]
VFG001450(gi:146565) ecoli16:g005872:GCF_000026325:gi|218703261|ref|NC_011751.1|:c3551381-3550545 (kpsM) KpsM [K1 capsule (VF0239)] [Escherichia coli O18:K1:H7 str. RS218]
VFG035115(gi:157155143) ecoli16:g008079:GCF_000179115:gi|309796902|ref|NZ_ADWS01000028.1|:c9728-8184 (EcE24377A_3124) hypothetical protein [SCI-I T6SS (CVF734)] [Escherichia coli E24377A]
VFG001445(gi:150860) ecoli16:g013159:GCF_000220005:gi|418306202|ref|NZ_AGTD01000003.1|:c9784-9038 (traJ) TraJ [TraJ (VF0241)] [Escherichia coli]
VFG002615(gi:1174629) ecoli16:g013639:GCF_000233895:gi|386632422|ref|NC_017652.1|:1175263-1175772 (inv) - [Invasin (CVF041)] [Yersinia pestis CO92]
VFG035992(gi:91209435) ecoli16:g013785:GCF_000233895:gi|386632422|ref|NC_017652.1|:467002-469989 (ehaB) structural protein [EhaB, AIDA-I type (CVF744)] [Escherichia coli UTI89]
VFG012785(gi:3776756) ecoli16:g016551:GCF_000351525:gi|476380976|ref|NZ_KB732702.1|:c2521116-2520280 (ospC4) - [Mxi-Spa TTSS effectors controlled by VirB (CVF463)] [Shigella boydii Sb227]
VFG000927(gi:26246566) ecoli16:g016992:GCF_000351645:gi|476381044|ref|NZ_KB732770.1|:1579368-1580501 (fepE) ferric enterobactin transport protein FepE [Enterobactin (VF0228)] [Escherichia coli CFT073]
VFG035275(gi:386640308) ecoli16:g017037:GCF_000351645:gi|476381045|ref|NZ_KB732771.1|:1975181-1976941 (ECABU_c31030) hypothetical protein [SCI-I T6SS (CVF734)] [Escherichia coli ABU 83972]
VFG035122(gi:110642957) ecoli16:g017180:GCF_000352125:gi|476381311|ref|NZ_KB733000.1|:3360287-3361624 (ECP_2802) hypothetical protein [SCI-I T6SS (CVF734)] [Escherichia coli 536]
VFG035162(gi:386620387) ecoli16:g017181:GCF_000352125:gi|476381311|ref|NZ_KB733000.1|:3362299-3363951 (ECNA114_2857) hypothetical protein [SCI-I T6SS (CVF734)] [Escherichia coli NA114]
VFG035238(gi:110642969) ecoli16:g017183:GCF_000352125:gi|476381311|ref|NZ_KB733000.1|:3376789-3378003 (ECP_2814) hypothetical protein [SCI-I T6SS (CVF734)] [Escherichia coli 536]
VFG012785(gi:3776756) ecoli16:g017350:GCF_000352185:gi|476381325|ref|NZ_KB733011.1|:2770805-2771760 (ospC4) - [Mxi-Spa TTSS effectors controlled by VirB (CVF463)] [Shigella boydii Sb227]
VFG043102(gi:15802358) ecoli16:g019338:GCF_000352725:gi|476381461|ref|NZ_KB733130.1|:c4855279-4854230 (fliC) flagellin [peritrichous flagella (AI140)] [Escherichia coli O157:H7 str. EDL933]
VFG040956(gi:157156659) ecoli16:g019572:GCF_000352785:gi|476381474|ref|NZ_KB733146.1|:c412465-411506 (gspC) putative type II secretion protein GspC [gsp (SS206)] [Escherichia coli E24377A]
VFG034572(gi:222155109) ecoli16:g019861:GCF_000352905:gi|476381506|ref|NZ_KB733173.1|:4284572-4288822 (eaeH) adhesin [EaeH (CVF679)] [Escherichia coli O83:H1 str. LF82]
VFG000920(gi:26250137) ecoli16:g020311:GCF_000353105:gi|476381565|ref|NZ_KB733217.1|:1669875-1670369 (chuX) putative heme-binding protein ChuX [Chu (VF0227)] [Escherichia coli CFT073]
VFG035186(gi:110642961) ecoli16:g022505:GCF_000407825:gi|510912629|ref|NZ_KE136675.1|:1530352-1532997 (ECP_2806) CLPA/B-type chaperone protein [SCI-I T6SS (CVF734)] [Escherichia coli 536]
VFG012586(gi:26247465) ecoli16:g024881:GCF_000456825:gi|545167831|ref|NZ_KE699321.1|:1131973-1132413 (sitD) SitD protein [Iron/managanease transport (CVF459)] [Escherichia coli CFT073]
VFG035144(gi:386640297) ecoli16:g025171:GCF_000456865:gi|545168057|ref|NZ_KE699336.1|:818757-819422 (ECABU_c30910) hypothetical protein [SCI-I T6SS (CVF734)] [Escherichia coli ABU 83972]
VFG012837(gi:82524546) ecoli16:g025339:GCF_000456945:gi|545168861|ref|NZ_KE699380.1|:28672-29028 (ipaH2.5) invasion plasmid antigen, fragment [Mxi-Spa TTSS effectors controlled by MxiE (CVF465)] [Shigella dysenteriae Sd197]
VFG035294(gi:222157517) ecoli16:g025396:GCF_000457555:gi|545174925|ref|NZ_KE699806.1|:1513468-1514547 (LF82_443) hypothetical protein [SCI-I T6SS (CVF734)] [Escherichia coli O83:H1 str. LF82]
VFG035256(gi:260845472) ecoli16:g026334:GCF_000458955:gi|545243561|ref|NZ_KE700796.1|:2789436-2791073 (ECO103_3369) hypothetical protein [SCI-I T6SS (CVF734)] [Escherichia coli O103:H2 str. 12009]
VFG035300(gi:260845476) ecoli16:g026335:GCF_000458955:gi|545243561|ref|NZ_KE700796.1|:2799639-2800175 (ECO103_3373) hypothetical protein [SCI-I T6SS (CVF734)] [Escherichia coli O103:H2 str. 12009]
VFG001731(gi:26249445) ecoli16:g027163:GCF_000460315:gi|545267810|ref|NZ_KE701670.1|:c1785325-1783235 (c3610) bifunctional enterobactin receptor/adhesin protein [IrgA homolog adhesin (Iha) (AI324)] [Escherichia coli CFT073]
VFG043225(gi:218927904) ecoli16:g027527:GCF_000460375:gi|545269480|ref|NZ_KE701702.1|:32241-33581 (fliI) flagellum-specific ATP synthase [lateral flagella (AI146)] [Yersinia pestis CO92]
VFG000942(gi:13241931) ecoli16:g028240:GCF_000460835:gi|545282965|ref|NZ_KE702061.1|:1015-1320 (draA) cytoplamic protein DraA [Dr adhesins (VF0223)] [Escherichia coli O75:K5:H- str. IH11128]
VFG042447(gi:145699) ecoli16:g028249:GCF_000460835:gi|545282965|ref|NZ_KE702061.1|:c213-1 (daaF) DaaF protein [F1845 fimbrial adhesin (AI016)] [Escherichia coli str. C1845]
VFG033945(gi:386640484) ecoli16:g028332:GCF_000460835:gi|545283254|ref|NZ_KE702064.1|:15596-17797 (iutA) ferric aerobactin receptor precusor IutA [Aerobactin siderophore (CVF457)] [Escherichia coli ABU 83972]
VFG000946(gi:13241935) ecoli16:g028355:GCF_000460835:gi|545283272|ref|NZ_KE702065.1|:c1575-1402 (draP) DraP [Dr adhesins (VF0223)] [Escherichia coli O75:K5:H- str. IH11128]
VFG000945(gi:13241934) ecoli16:g028356:GCF_000460835:gi|545283272|ref|NZ_KE702065.1|:c2397-1954 (draD) DraD, periplasmic protein [Dr adhesins (VF0223)] [Escherichia coli O75:K5:H- str. IH11128]
VFG033278(gi:260871037) ecoli16:g028580:GCF_000461115:gi|545285425|ref|NZ_KE702257.1|:115346-117043 (fimD) outer membrane usher protein FimD [Type I fimbriae (CVF426)] [Escherichia coli O111:H- str. 11128]
VFG033837(gi:26249490) ecoli16:g028632:GCF_000461115:gi|545285486|ref|NZ_KE702260.1|:c338306-335184 (agn43) antigen 43 [Antigen 43, AIDA-I type (CVF451)] [Escherichia coli CFT073]
VFG043085(gi:15802290) ecoli16:g029171:GCF_000461855:gi|545301059|ref|NZ_KE702720.1|:c1620033-1619641 (flhE) flagellar protein [peritrichous flagella (AI140)] [Escherichia coli O157:H7 str. EDL933]
VFG012874(gi:30064027) ecoli16:g029225:GCF_000461855:gi|545301399|ref|NZ_KE702722.1|:27553-28530 (ipaH) hypothetical protein [Mxi-Spa TTSS effectors controlled by MxiE (CVF465)] [Shigella flexneri 2a str. 2457T]
VFG036078(gi:386617620) ecoli16:g029821:GCF_000493755:gi|556550243|ref|NC_022648.1|:130775-132556 (usp) hypothetical protein [Colicin-like Usp (CVF754)] [Escherichia coli NA114]
VFG041571(gi:283784668) ecoli16:g029933:GCF_000493755:gi|556550243|ref|NC_022648.1|:c1014227-1013892 (nleK) hypothetical protein [T3SS (SS022)] [Citrobacter rodentium ICC168]
VFG040946(gi:157154814) ecoli16:g030033:GCF_000493755:gi|556550243|ref|NC_022648.1|:c3426770-3426192 (gspM) putative general secretion pathway protein YghD [gsp (SS206)] [Escherichia coli E24377A]
VFG040950(gi:157156956) ecoli16:g030034:GCF_000493755:gi|556550243|ref|NC_022648.1|:c3429894-3429523 (gspI) general secretion pathway protein I [gsp (SS206)] [Escherichia coli E24377A]
VFG020167(gi:187733647) ecoli16:g031185:O104H4_2009EL-2071:gi|407466711|ref|NC_018661.1|:c4799260-4797923 (iucD) L-lysine 6-monooxygenase (NADPH) [Aerobactin synthesis (CVF474)] [Shigella boydii CDC 3083-94]
VFG035316(gi:260845477) ecoli16:g032288:O139H28_E24377A:EcE24377A_3134__YP_001464149.1 (ECO103_3374) hypothetical protein [SCI-I T6SS (CVF734)] [Escherichia coli O103:H2 str. 12009]
VFG033146(gi:386625714) ecoli16:g034599:O7K1_CE10:gi|386622414|ref|NC_017646.1|:c3497259-3496669 (papA) major pilin subunit PapA [P fimbriae (CVF425)] [Escherichia coli O7:K1 str. CE10]
VFG020156(gi:187732248) ecoli16:g034604:O7K1_CE10:gi|386622414|ref|NC_017646.1|:c3555289-3554726 (gspH) general secretion pathway protein GspH [T2SS (Type II secretion system) (CVF466)] [Shigella boydii CDC 3083-94]
