# Supplementary material for: Long-term taxonomic and functional divergence from donor bacterial strains following fecal microbiota transplantation in immunocompromised patients
Source: PLoS One. 2017 Aug 21;12(8):e0182585. doi: 10.1371/journal.pone.0182585 (PMC5565110; doi:10.1371/journal.pone.0182585)
Supplement: S2 File — (ZIP) [file pone.0182585.s007.zip › group_vir_genes/vfdb_annotations_group_3.txt]

x
VFG035846(gi:410482731) ecoli16:g000033:55989:gi|218693476|ref|NC_011748.1|:1637768-1639912 (aec15) VgrG protein [ACE T6SS (CVF736)] [Escherichia coli O104:H4 str. 2009EL-2050]
VFG012785(gi:3776756) ecoli16:g000406:ETEC_H10407:gi|387610477|ref|NC_017633.1|:854386-855858 (ospC4) - [Mxi-Spa TTSS effectors controlled by VirB (CVF463)] [Shigella boydii Sb227]
VFG013031(gi:82543036) ecoli16:g000779:GCA_000520035:gi|573966439|ref|CP006027|:c661351-660346 (fepD) ferric enterobactin (enterochelin) transport [Enterobactin transport (CVF478)] [Shigella boydii Sb227]
VFG035957(gi:387609338) ecoli16:g001089:GCA_000599685:gi|595602589|ref|CP007393|:4664375-4669631 (upaG/ehaG) adhesin [UpaG adhesin, trimeric AT (CVF740)] [Escherichia coli O44:H18 042]
VFG035513(gi:291281040) ecoli16:g001201:GCA_000599685:gi|595602589|ref|CP007393|:c882361-880948 (aec29) ImpA domain protein [ACE T6SS (CVF736)] [Escherichia coli O55:H7 str. CB9615]
VFG035578(gi:386612383) ecoli16:g001203:GCA_000599685:gi|595602589|ref|CP007393|:c885889-883105 (aec27/clpV) ATP-dependent chaperone protein ClpB [ACE T6SS (CVF736)] [Escherichia coli UMNK88]
VFG020161(gi:187734092) ecoli16:g003972:GCF_000014845:gi|117622295|ref|NC_008563.1|:c3379685-3379149 (gspM) putative general secretion pathway protein YghD [T2SS (Type II secretion system) (CVF466)] [Shigella boydii CDC 3083-94]
VFG013033(gi:82775869) ecoli16:g005929:GCF_000026325:gi|218703261|ref|NC_011751.1|:c736314-735322 (fepG) ferric enterobactin transport protein [Enterobactin transport (CVF478)] [Shigella dysenteriae Sd197]
VFG012281(gi:110644756) ecoli16:g007108:GCF_000176655:gi|331671284|ref|NZ_GL884332.1|:177551-178156 (fimA) type-1 fimbrial major subunit [Type I fimbriae (CVF426)] [Escherichia coli 536]
VFG012862(gi:56479760) ecoli16:g007378:GCF_000176655:gi|331673126|ref|NZ_GL884362.1|:28170-29057 (ipaH) hypothetical prophage protein [Mxi-Spa TTSS effectors controlled by MxiE (CVF465)] [Shigella flexneri 2a str. 301]
VFG041051(gi:15799916) ecoli16:g008296:GCF_000179115:gi|309798138|ref|NZ_ADWS01000058.1|:c4901-2760 (vgrG) hypothetical protein [EHS (SS185)] [Escherichia coli O157:H7 str. EDL933]
VFG035552(gi:386612382) ecoli16:g015265:GCF_000259425:gi|419811010|ref|NZ_AJQW01000010.1|:153040-153783 (aec28) hypothetical protein [ACE T6SS (CVF736)] [Escherichia coli UMNK88]
VFG043568(gi:16764916) ecoli16:g018350:GCF_000352665:gi|476381444|ref|NZ_KB733116.1|:504580-505773 (ompD) outer membrane porin precursor [Hek (AI384)] [Salmonella enterica subsp. enterica serovar Typhimurium str. LT2]
VFG043102(gi:15802358) ecoli16:g018353:GCF_000352665:gi|476381444|ref|NZ_KB733116.1|:c475354-473858 (fliC) flagellin [peritrichous flagella (AI140)] [Escherichia coli O157:H7 str. EDL933]
VFG034755(gi:15831681) ecoli16:g018585:GCF_000352685:gi|476381450|ref|NZ_KB733122.1|:1720789-1722687 (espL1) hypothetical protein [EspL1 (CVF688)] [Escherichia coli O157:H7 str. Sakai]
VFG002052(gi:82778256) ecoli16:g020057:GCF_000352925:gi|476381512|ref|NZ_KB733179.1|:c1634035-1633664 (gspI) general secretion pathway protein I [T2SS (VF0333)] [Shigella dysenteriae Sd197]
VFG002050(gi:82778254) ecoli16:g028971:GCF_000461675:gi|545297982|ref|NZ_KE702584.1|:c1321840-1321385 (gspG) general secretion pathway protein G [T2SS (VF0333)] [Shigella dysenteriae Sd197]
VFG042399(gi:15800800) ecoli16:g032203:O139H28_E24377A:EcE24377A_1054__YP_001462172.1 (ycbR) putative chaperone [E. coli YcbQ laminin-binding fimbriae (ELF) (AI005)] [Escherichia coli O157:H7 str. EDL933]
