# Supplementary material for: Long-term taxonomic and functional divergence from donor bacterial strains following fecal microbiota transplantation in immunocompromised patients
Source: PLoS One. 2017 Aug 21;12(8):e0182585. doi: 10.1371/journal.pone.0182585 (PMC5565110; doi:10.1371/journal.pone.0182585)
Supplement: S2 File — (ZIP) [file pone.0182585.s007.zip › group_vir_genes/vfdb_annotations_group_4.txt]

x
VFG042096(gi:15832962) ecoli16:g002507:GCF_000010385:gi|209917191|ref|NC_011415.1|:3230044-3230535 (ygeG) hypothetical protein [ETT2 (SS017)] [Escherichia coli O157:H7 str. Sakai]
VFG042398(gi:15800799) ecoli16:g005021:GCF_000026265:gi|218552585|ref|NC_011741.1|:1050286-1050837 (ycbQ) putative fimbrial-like protein [E. coli YcbQ laminin-binding fimbriae (ELF) (AI005)] [Escherichia coli O157:H7 str. EDL933]
VFG000927(gi:26246566) ecoli16:g005741:GCF_000026325:gi|218703261|ref|NC_011751.1|:733260-734498 (fepE) ferric enterobactin transport protein FepE [Enterobactin (VF0228)] [Escherichia coli CFT073]
VFG042095(gi:15832966) ecoli16:g007574:GCF_000176655:gi|331674132|ref|NZ_GL884370.1|:c246475-245810 (ECs3712) hypothetical protein [ETT2 (SS017)] [Escherichia coli O157:H7 str. Sakai]
VFG034875(gi:291285483) ecoli16:g011535:GCF_000212715:gi|386612163|ref|NC_017641.1|:c4807121-4805829 (espX5) hypothetical protein [EspX5 (CVF704)] [Escherichia coli O55:H7 str. CB9615]
VFG020156(gi:187732248) ecoli16:g011927:GCF_000215185:gi|417156405|ref|NZ_AEZQ02000013.1|:c434553-433990 (gspH) general secretion pathway protein GspH [T2SS (Type II secretion system) (CVF466)] [Shigella boydii CDC 3083-94]
VFG004079(gi:3333009) ecoli16:g014367:GCF_000242015:gi|422832098|ref|NZ_JH590696.1|:c15863-15198 (fimC) - [Fim (CVF003)] [Salmonella enterica subsp. enterica serovar Choleraesuis str. SC-B67]
VFG042403(gi:15800803) ecoli16:g015726:GCF_000351025:gi|476380707|ref|NZ_KB732454.1|:4646469-4647032 (ycbV) putative fimbrial-like protein [E. coli YcbQ laminin-binding fimbriae (ELF) (AI005)] [Escherichia coli O157:H7 str. EDL933]
VFG035850(gi:386613955) ecoli16:g016489:GCF_000351525:gi|476380976|ref|NZ_KB732702.1|:4142563-4144671 (aec15) hypothetical protein [ACE T6SS (CVF736)] [Escherichia coli UMNK88]
VFG042085(gi:15832978) ecoli16:g016893:GCF_000351625:gi|476381036|ref|NZ_KB732762.1|:c3478880-3478620 (epaQ) EpaQ [ETT2 (SS017)] [Escherichia coli O157:H7 str. Sakai]
VFG034772(gi:15804603) ecoli16:g018528:GCF_000352685:gi|476381449|ref|NZ_KB733121.1|:c55087-52901 (espL4) Type III secretion system effector EspL4 [LEE encoded T3SS (SS020)] [Escherichia coli O157:H7 str. EDL933]
VFG042088(gi:15832974) ecoli16:g025236:GCF_000456945:gi|545168859|ref|NZ_KE699379.1|:1819459-1819959 (etrA) transcriptional regulator [ETT2 (SS017)] [Escherichia coli O157:H7 str. Sakai]
VFG042402(gi:15800802) ecoli16:g025558:GCF_000457655:gi|545218379|ref|NZ_KE699877.1|:73724-74266 (ycbU) hypothetical protein [E. coli YcbQ laminin-binding fimbriae (ELF) (AI005)] [Escherichia coli O157:H7 str. EDL933]
VFG036009(gi:222155165) ecoli16:g026551:GCF_000460035:gi|545258441|ref|NZ_KE701469.1|:237121-240099 (ehaB) structural protein [EhaB, AIDA-I type (CVF744)] [Escherichia coli O83:H1 str. LF82]
VFG042090(gi:15832972) ecoli16:g029471:GCF_000474825:gi|550713573|ref|NZ_AXLI01000001.1|:c3210643-3210404 (eprI) EprI [ETT2 (SS017)] [Escherichia coli O157:H7 str. Sakai]
VFG034755(gi:15831681) ecoli16:g030511:K12_MG1655:gi|556503834|ref|NC_000913.3|:1803094-1803519,1803518-1804993 (espL1) hypothetical protein [EspL1 (CVF688)] [Escherichia coli O157:H7 str. Sakai]
VFG042401(gi:15800801) ecoli16:g031167:O104H4_2009EL-2071:gi|407466711|ref|NC_018661.1|:c3431646-3430576 (ycbT) fimbrial protein [E. coli YcbQ laminin-binding fimbriae (ELF) (AI005)] [Escherichia coli O157:H7 str. EDL933]
VFG018383(gi:161504300) ecoli16:g031654:O111H_11128_Japan2001:gi|260866153|ref|NC_013364.1|:602644-605253 (fimD) hypothetical protein [Fim (CVF003)] [Salmonella enterica subsp. arizonae serovar 62:z4,z23:-- str. RSK2980]
VFG036048(gi:209398688) ecoli16:g032539:O157H7_EC4115:gi|209395693|ref|NC_011353.1|:c1608695-1607640 (hlyE/clyA) hemolysin E [Hemolysin/cytolysin A (CVF750)] [Escherichia coli O157:H7 str. EC4115]
VFG042084(gi:15832979) ecoli16:g032608:O157H7_EC4115:gi|209395693|ref|NC_011353.1|:c3830067-3829402 (epaP) surface presentation of antigens protein SpaP [ETT2 (SS017)] [Escherichia coli O157:H7 str. Sakai]
VFG042404(gi:15804987) ecoli16:g033805:O55H7_CB9615:gi|291280824|ref|NC_013941.1|:1230398-1231135 (ycbF) putativi pili assembly chaperone [E. coli YcbQ laminin-binding fimbriae (ELF) (AI005)] [Escherichia coli O157:H7 str. EDL933]
