# Supplementary material for: Long-term taxonomic and functional divergence from donor bacterial strains following fecal microbiota transplantation in immunocompromised patients
Source: PLoS One. 2017 Aug 21;12(8):e0182585. doi: 10.1371/journal.pone.0182585 (PMC5565110; doi:10.1371/journal.pone.0182585)
Supplement: S2 File — (ZIP) [file pone.0182585.s007.zip › group_vir_genes/vfdb_annotations_group_5.txt]

x
VFG043544(gi:15800816) ecoli16:g000662:GCA_000520035:gi|573966439|ref|CP006027|:c1105617-1104537 (Z1307) outer membrane protein A [OmpA (AI330)] [Escherichia coli O157:H7 str. EDL933]
VFG013006(gi:110804572) ecoli16:g000778:GCA_000520035:gi|573966439|ref|CP006027|:c649391-648620 (entD) enterochelin synthetase, component D [Enterobactin synthesis (CVF477)] [Shigella flexneri 5 str. 8401]
VFG042400(gi:15804976) ecoli16:g001669:GCA_000692395:gi|636484303|gb|KK736296.1|:1610614-1613214 (ycbS) PapC-like porin protein involved in fimbrial biogenesis [E. coli YcbQ laminin-binding fimbriae (ELF) (AI005)] [Escherichia coli O157:H7 str. EDL933]
VFG033234(gi:410480369) ecoli16:g001815:GCA_000692395:gi|636484303|gb|KK736296.1|:c4306184-4305660 (fimI) long polar fimbrial protein LpfA [Type I fimbriae (CVF426)] [Escherichia coli O104:H4 str. 2009EL-2050]
VFG040947(gi:157156601) ecoli16:g002046:GCA_000692575:gi|636484401|gb|KK736383.1|:c2456654-2455476 (gspL) GspL-like protein [gsp (SS206)] [Escherichia coli E24377A]
VFG012862(gi:56479760) ecoli16:g005033:GCF_000026265:gi|218552585|ref|NC_011741.1|:1691282-1691515 (ipaH) hypothetical prophage protein [Mxi-Spa TTSS effectors controlled by MxiE (CVF465)] [Shigella flexneri 2a str. 301]
VFG035989(gi:157158257) ecoli16:g005065:GCF_000026265:gi|218552585|ref|NC_011741.1|:337911-341960 (ehaA) outer membrane autotransporter [EhaA, AIDA-I type (CVF743)] [Escherichia coli E24377A]
VFG034858(gi:260853232) ecoli16:g005139:GCF_000026265:gi|218552585|ref|NC_011741.1|:c22280-20859 (espX1) T3SS effector EspX [EspX1 (CVF701)] [Escherichia coli O26:H11 str. 11368]
VFG012936(gi:110804319) ecoli16:g005941:GCF_000026325:gi|218703261|ref|NC_011751.1|:c953360-952998 (gtrA) bactoprenol-linked glucose translocase [LPS glucosylation (CVF473)] [Shigella flexneri 5 str. 8401]
VFG034597(gi:386612002) ecoli16:g006426:GCF_000147855:gi|378715377|ref|NC_016904.1|:97171-97947 (faeE) K88 fimbrial chaperone protein FaeE [K88 fimbriae (CVF683)] [Escherichia coli UMNK88]
VFG035845(gi:260855181) ecoli16:g007847:GCF_000179115:gi|309794103|ref|NZ_ADWS01000005.1|:c39965-38028 (aec15) VgrE protein [ACE T6SS (CVF736)] [Escherichia coli O26:H11 str. 11368]
VFG034777(gi:260870723) ecoli16:g007946:GCF_000179115:gi|309795807|ref|NZ_ADWS01000015.1|:c8766-7192 (espL4) T3SS effector-like protein EspL [EspL4 (CVF690)] [Escherichia coli O111:H- str. 11128]
VFG012782(gi:3776549) ecoli16:g008425:GCF_000188815:gi|415808806|ref|NZ_ADUP01000014.1|:10028-10447 (ospC4) - [Mxi-Spa TTSS effectors controlled by VirB (CVF463)] [Shigella dysenteriae Sd197]
VFG043645(gi:145551) ecoli16:g008490:GCF_000188815:gi|415809290|ref|NZ_ADUP01000018.1|:c13293-12817 (clpF) ClpF [CS31A capsule-like antigen (AI036)] [Escherichia coli K-12 31A]
VFG043643(gi:145586) ecoli16:g008491:GCF_000188815:gi|415809290|ref|NZ_ADUP01000018.1|:c14125-13343 (clpE) fimbrial chaperone protein [CS31A capsule-like antigen (AI036)] [Escherichia coli K-12 31A]
VFG012862(gi:56479760) ecoli16:g008688:GCF_000188815:gi|415812114|ref|NZ_ADUP01000037.1|:9542-9772 (ipaH) hypothetical prophage protein [Mxi-Spa TTSS effectors controlled by MxiE (CVF465)] [Shigella flexneri 2a str. 301]
VFG042091(gi:15832969) ecoli16:g008952:GCF_000190795:gi|422760078|ref|NZ_GL871740.1|:c247664-247056 (orgA) hypothetical protein [ETT2 (SS017)] [Escherichia coli O157:H7 str. Sakai]
VFG043051(gi:16765297) ecoli16:g011841:GCF_000215185:gi|417154139|ref|NZ_AEZQ02000009.1|:c1073608-1072133 (fliC) flagellin [peritrichous flagella (AI139)] [Salmonella enterica subsp. enterica serovar Typhimurium str. LT2]
VFG042092(gi:15832970) ecoli16:g012010:GCF_000215265:gi|417237036|ref|NZ_AEZZ02000022.1|:152293-153027 (eprK) EprK [ETT2 (SS017)] [Escherichia coli O157:H7 str. Sakai]
VFG012786(gi:3670809) ecoli16:g013697:GCF_000233895:gi|386632422|ref|NC_017652.1|:260391-261077 (ospC4) - [Mxi-Spa TTSS effectors controlled by VirB (CVF463)] [Shigella sonnei Ss046]
VFG043568(gi:16764916) ecoli16:g014984:GCF_000257275:gi|386703215|ref|NC_017663.1|:c815201-814059 (ompD) outer membrane porin precursor [Hek (AI384)] [Salmonella enterica subsp. enterica serovar Typhimurium str. LT2]
VFG042087(gi:15832973) ecoli16:g014992:GCF_000258025:gi|386698504|ref|NC_017660.1|:1804167-1805357 (eprH) EprH [ETT2 (SS017)] [Escherichia coli O157:H7 str. Sakai]
VFG012874(gi:30064027) ecoli16:g015028:GCF_000258025:gi|386698504|ref|NC_017660.1|:c2059590-2058613 (ipaH) hypothetical protein [Mxi-Spa TTSS effectors controlled by MxiE (CVF465)] [Shigella flexneri 2a str. 2457T]
VFG034648(gi:157157077) ecoli16:g015163:GCF_000258145:gi|386707734|ref|NC_017664.1|:c3456548-3455460 (cfaD) pilus biogenesis initiator protein [CFA/I fimbriae (CVF684)] [Escherichia coli E24377A]
VFG036004(gi:386612565) ecoli16:g015918:GCF_000351025:gi|476380707|ref|NZ_KB732454.1|:c4183009-4180007 (ehaB) hypothetical protein [EhaB, AIDA-I type (CVF744)] [Escherichia coli UMNK88]
VFG043568(gi:16764916) ecoli16:g016243:GCF_000351325:gi|476380859|ref|NZ_KB732580.1|:c237881-236775 (ompD) outer membrane porin precursor [Hek (AI384)] [Salmonella enterica subsp. enterica serovar Typhimurium str. LT2]
VFG043643(gi:145586) ecoli16:g016656:GCF_000351625:gi|476381031|ref|NZ_KB732757.1|:c10434-9643 (clpE) fimbrial chaperone protein [CS31A capsule-like antigen (AI036)] [Escherichia coli K-12 31A]
VFG012862(gi:56479760) ecoli16:g017496:GCF_000352245:gi|476381339|ref|NZ_KB733014.1|:1540035-1540187 (ipaH) hypothetical prophage protein [Mxi-Spa TTSS effectors controlled by MxiE (CVF465)] [Shigella flexneri 2a str. 301]
VFG043052(gi:16765298) ecoli16:g018142:GCF_000352585:gi|476381421|ref|NZ_KB733087.1|:378236-379648 (fliD) flagellar capping protein [peritrichous flagella (AI139)] [Salmonella enterica subsp. enterica serovar Typhimurium str. LT2]
VFG034596(gi:386612001) ecoli16:g018972:GCF_000352705:gi|476381458|ref|NZ_KB733133.1|:c94084-91640 (faeD) K88 fimbrial usher protein FaeD [K88 fimbriae (CVF683)] [Escherichia coli UMNK88]
VFG000904(gi:26246291) ecoli16:g019502:GCF_000352785:gi|476381473|ref|NZ_KB733145.1|:c135301-131171 (vat) Haemoglobin protease [Tsh (VF0233)] [Escherichia coli CFT073]
VFG043979(gi:145567) ecoli16:g019598:GCF_000352885:gi|476381504|ref|NZ_KB733171.1|:103613-105148 (cba) colicin B [colicin B (TX380)] [Escherichia coli]
VFG042590(gi:46487739) ecoli16:g019807:GCF_000352885:gi|476381505|ref|NZ_KB733172.1|:c486290-485718 (stgA) StgA [Stg fimbriae (AI047)] [Escherichia coli O78:K80:H9 chi7122]
VFG042093(gi:15832967) ecoli16:g020207:GCF_000352945:gi|476381518|ref|NZ_KB733185.1|:c3720094-3719387 (orgB) hypothetical protein [ETT2 (SS017)] [Escherichia coli O157:H7 str. Sakai]
VFG000863(gi:7649755) ecoli16:g020358:GCF_000355175:gi|487674678|ref|NZ_AQFF01000003.1|:45485-46693 (astA) heat-stable enterotoxin 1 [EAST1 (VF0216)] [Escherichia coli O44:H18 042]
VFG042552(gi:209921906) ecoli16:g022466:GCF_000407825:gi|510911869|ref|NZ_KE136674.1|:c28803-28664 (faeD) fimbrial usher protein FaeD [K88 pili/F4 fimbriae (AI040)] [Escherichia coli SE11]
VFG042533(gi:1246222) ecoli16:g022467:GCF_000407825:gi|510911869|ref|NZ_KE136674.1|:c29478-28924 (clpC) ClpC [CS31A capsule-like antigen (AI036)] [Escherichia coli]
VFG034598(gi:386612003) ecoli16:g022472:GCF_000407825:gi|510911869|ref|NZ_KE136674.1|:c36710-36492 (faeE) K88 minor fimbrial subunit protein FaeF [K88 fimbriae (CVF683)] [Escherichia coli UMNK88]
VFG042730(gi:15801159) ecoli16:g026079:GCF_000458825:gi|545240511|ref|NZ_KE700731.1|:1204817-1205275 (csgA) cryptic curlin major subunit [curli fibers (AI093)] [Escherichia coli O157:H7 str. EDL933]
VFG020158(gi:187731137) ecoli16:g026233:GCF_000458825:gi|545240511|ref|NZ_KE700731.1|:c3331714-3331109 (gspJ) general secretion pathway protein GspJ [T2SS (Type II secretion system) (CVF466)] [Shigella boydii CDC 3083-94]
VFG036039(gi:386637642) ecoli16:g026399:GCF_000459715:gi|545251757|ref|NZ_KE701295.1|:848471-850243 (cdiB) putative hemolysin activator ShlB-type [Contact-dependent inhibition CDI system (CVF747)] [Escherichia coli ABU 83972]
VFG012785(gi:3776756) ecoli16:g026582:GCF_000460035:gi|545258441|ref|NZ_KE701469.1|:98749-99024 (ospC4) - [Mxi-Spa TTSS effectors controlled by VirB (CVF463)] [Shigella boydii Sb227]
VFG042097(gi:15832963) ecoli16:g026733:GCF_000460035:gi|545258975|ref|NZ_KE701472.1|:258137-259513 (ygeH) transcriptional regulator [ETT2 (SS017)] [Escherichia coli O157:H7 str. Sakai]
VFG036031(gi:26246247) ecoli16:g026804:GCF_000460095:gi|545260125|ref|NZ_KE701499.1|:c242336-232680 (cdiA) ShlA/HecA/FhaA exofamily protein [Contact-dependent inhibition CDI system (CVF747)] [Escherichia coli CFT073]
VFG043645(gi:145551) ecoli16:g027829:GCF_000460735:gi|545276991|ref|NZ_KE701977.1|:68981-69484 (clpF) ClpF [CS31A capsule-like antigen (AI036)] [Escherichia coli K-12 31A]
VFG042554(gi:209921908) ecoli16:g028053:GCF_000460735:gi|545277506|ref|NZ_KE701981.1|:c446829-446338 (faeF) fimbrial protein FaeF [K88 pili/F4 fimbriae (AI040)] [Escherichia coli SE11]
VFG012785(gi:3776756) ecoli16:g028237:GCF_000460835:gi|545282938|ref|NZ_KE702059.1|:c382801-381494 (ospC4) - [Mxi-Spa TTSS effectors controlled by VirB (CVF463)] [Shigella boydii Sb227]
VFG043085(gi:15802290) ecoli16:g028998:GCF_000461675:gi|545297982|ref|NZ_KE702584.1|:c22236-21841 (flhE) flagellar protein [peritrichous flagella (AI140)] [Escherichia coli O157:H7 str. EDL933]
VFG012862(gi:56479760) ecoli16:g029949:GCF_000493755:gi|556550243|ref|NC_022648.1|:c1442280-1442044 (ipaH) hypothetical prophage protein [Mxi-Spa TTSS effectors controlled by MxiE (CVF465)] [Shigella flexneri 2a str. 301]
VFG000929(gi:26246560) ecoli16:g030425:GCF_000494935:gi|556511603|ref|NZ_KI538666.1|:1129273-1129542 (entD) phosphopantetheinyl transferase component of enterobactin synthase multienzyme complex [Enterobactin (VF0228)] [Escherichia coli CFT073]
VFG042094(gi:15832965) ecoli16:g030550:K12_MG1655:gi|556503834|ref|NC_000913.3|:2993939-2994382,2994382-2994441 (iagB) hypothetical protein [ETT2 (SS017)] [Escherichia coli O157:H7 str. Sakai]
VFG034866(gi:15804631) ecoli16:g030560:K12_MG1655:gi|556503834|ref|NC_000913.3|:4250703-4250885,4250885-4250959,4250961-4252283 (espX4) Type III secretion system effector EspX4 [LEE encoded T3SS (SS020)] [Escherichia coli O157:H7 str. EDL933]
VFG042593(gi:46487742) ecoli16:g030939:O104H4_2009EL-2050:gi|410480139|ref|NC_018650.1|:5224138-5225211 (stgD) StgD [Stg fimbriae (AI047)] [Escherichia coli O78:K80:H9 chi7122]
VFG034631(gi:410480837) ecoli16:g030942:O104H4_2009EL-2050:gi|410480139|ref|NC_018650.1|:708988-711690 (cfaC) hypothetical protein [CFA/I fimbriae (CVF684)] [Escherichia coli O104:H4 str. 2009EL-2050]
VFG034556(gi:410484074) ecoli16:g030989:O104H4_2009EL-2050:gi|410480139|ref|NC_018650.1|:c4103367-4099114 (eaeH) adhesin [EaeH (CVF679)] [Escherichia coli O104:H4 str. 2009EL-2050]
VFG033828(gi:410484673) ecoli16:g031187:O104H4_2009EL-2071:gi|407466711|ref|NC_018661.1|:c4816550-4812432 (pic) Serine protease pic precursor (ShMu) [Pic (CVF449)] [Escherichia coli O104:H4 str. 2009EL-2050]
VFG034605(gi:260869848) ecoli16:g031266:O104H4_2011C-3493:gi|407479587|ref|NC_018658.1|:703154-703870 (cfaA) putative fimbrial protein [CFA/I fimbriae (CVF684)] [Escherichia coli O111:H- str. 11128]
VFG035953(gi:410480308) ecoli16:g031274:O104H4_2011C-3493:gi|407479587|ref|NC_018658.1|:c155033-150183 (upaG/ehaG) adhesin [UpaG adhesin, trimeric AT (CVF740)] [Escherichia coli O104:H4 str. 2009EL-2050]
VFG042592(gi:46487741) ecoli16:g031761:O111H_11128_Japan2001:gi|260866153|ref|NC_013364.1|:c4584665-4582143 (stgC) StgC [Stg fimbriae (AI047)] [Escherichia coli O78:K80:H9 chi7122]
VFG042591(gi:46487740) ecoli16:g031762:O111H_11128_Japan2001:gi|260866153|ref|NC_013364.1|:c4585421-4584690 (stgB) StgB [Stg fimbriae (AI047)] [Escherichia coli O78:K80:H9 chi7122]
VFG034616(gi:260845908) ecoli16:g032317:O139H28_E24377A:EcE24377A_3564__YP_001464559.1 (cfaB) fimbrial subunit [CFA/I fimbriae (CVF684)] [Escherichia coli O103:H2 str. 12009]
VFG012785(gi:3776756) ecoli16:g032377:O139H28_E24377A:EcE24377A_E0049__YP_001451587.1 (ospC4) - [Mxi-Spa TTSS effectors controlled by VirB (CVF463)] [Shigella boydii Sb227]
VFG042083(gi:15832980) ecoli16:g032857:O157H7_EDL933:gi|16445223|ref|NC_002655.2|:c3793951-3792965 (epaO) surface presentation of antigens protein SpaO [ETT2 (SS017)] [Escherichia coli O157:H7 str. Sakai]
VFG034823(gi:260867911) ecoli16:g033705:O26H11:gi|260853213|ref|NC_013361.1|:c2024563-2023232 (espR1) T3SS effector-like protein EspR [EspR1 (CVF696)] [Escherichia coli O111:H- str. 11128]
