# Supplementary material for: Long-term taxonomic and functional divergence from donor bacterial strains following fecal microbiota transplantation in immunocompromised patients
Source: PLoS One. 2017 Aug 21;12(8):e0182585. doi: 10.1371/journal.pone.0182585 (PMC5565110; doi:10.1371/journal.pone.0182585)
Supplement: S2 File — (ZIP) [file pone.0182585.s007.zip › group_vir_genes/vfdb_annotations_group_6.txt]

x
VFG040953(gi:157154920) ecoli16:g002047:GCA_000692575:gi|636484401|gb|KK736383.1|:c2460857-2459634 (gspF) general secretion pathway protein F [gsp (SS206)] [Escherichia coli E24377A]
VFG001974(gi:15792764) ecoli16:g003666:GCF_000013305:gi|110640213|ref|NC_008253.1|:c3195544-3194876 (kpsT) capsule polysaccharide export ATP-binding protein [Capsule (VF0323)] [Campylobacter jejuni subsp. jejuni NCTC 11168]
VFG040956(gi:157156659) ecoli16:g004968:GCF_000023665:gi|253771435|ref|NC_012947.1|:793321-794316 (gspC) putative type II secretion protein GspC [gsp (SS206)] [Escherichia coli E24377A]
VFG043568(gi:16764916) ecoli16:g005042:GCF_000026265:gi|218552585|ref|NC_011741.1|:2095731-2096948 (ompD) outer membrane porin precursor [Hek (AI384)] [Salmonella enterica subsp. enterica serovar Typhimurium str. LT2]
VFG000929(gi:26246560) ecoli16:g006230:GCF_000027125:gi|387605479|ref|NC_017626.1|:c3180003-3179788 (entD) phosphopantetheinyl transferase component of enterobactin synthase multienzyme complex [Enterobactin (VF0228)] [Escherichia coli CFT073]
VFG040954(gi:157159001) ecoli16:g008954:GCF_000190795:gi|422760078|ref|NZ_GL871740.1|:c383961-382468 (gspE) general secretory pathway protein E [gsp (SS206)] [Escherichia coli E24377A]
VFG012862(gi:56479760) ecoli16:g009023:GCF_000190795:gi|422762464|ref|NZ_GL871744.1|:138942-139094 (ipaH) hypothetical prophage protein [Mxi-Spa TTSS effectors controlled by MxiE (CVF465)] [Shigella flexneri 2a str. 301]
VFG040950(gi:157156956) ecoli16:g010510:GCF_000194665:gi|417280092|ref|NZ_AFAF02000002.1|:1623570-1623941 (gspI) general secretion pathway protein I [gsp (SS206)] [Escherichia coli E24377A]
VFG004079(gi:3333009) ecoli16:g014081:GCF_000242015:gi|422827670|ref|NZ_JH590646.1|:87198-87575 (fimC) - [Fim (CVF003)] [Salmonella enterica subsp. enterica serovar Choleraesuis str. SC-B67]
VFG040946(gi:157154814) ecoli16:g014655:GCF_000249215:gi|419036194|ref|NZ_AIFC01000033.1|:c4542-3991 (gspM) putative general secretion pathway protein YghD [gsp (SS206)] [Escherichia coli E24377A]
VFG014594(gi:66046669) ecoli16:g015538:GCF_000332755:gi|443615330|ref|NC_020163.1|:c956045-954306 (flhA) flagellar biosynthesis protein [Flagella (CVF521)] [Pseudomonas syringae pv. syringae B728a]
VFG043678(gi:112292703) ecoli16:g017979:GCF_000352525:gi|476381408|ref|NZ_KB733435.1|:c2088033-2087899 (clbQ) putative thioesterase [colibactin (TX033)] [Escherichia coli O18:K1:H7 str. IHE3034]
VFG033078(gi:218701685) ecoli16:g018016:GCF_000352525:gi|476381409|ref|NZ_KB733436.1|:364168-364668 (papX) putative HTH-type transcriptional regulator [P fimbriae (CVF425)] [Escherichia coli O7:K1 str. IAI39]
VFG041174(gi:205352303) ecoli16:g018309:GCF_000352665:gi|476381441|ref|NZ_KB733113.1|:319000-323211 (SG1045) RHS family protein [T6SS (SS177)] [Salmonella enterica subsp. enterica serovar Gallinarum str. 287/91]
VFG043102(gi:15802358) ecoli16:g019122:GCF_000352705:gi|476381460|ref|NZ_KB733135.1|:c562413-560725 (fliC) flagellin [peritrichous flagella (AI140)] [Escherichia coli O157:H7 str. EDL933]
VFG035345(gi:218696615) ecoli16:g020211:GCF_000352945:gi|476381518|ref|NZ_KB733185.1|:c3849169-3847805 (EC55989_3315) hypothetical protein [SCI-I T6SS (CVF734)] [Escherichia coli 55989]
VFG041174(gi:205352303) ecoli16:g025238:GCF_000456945:gi|545168859|ref|NZ_KE699379.1|:186703-190932 (SG1045) RHS family protein [T6SS (SS177)] [Salmonella enterica subsp. enterica serovar Gallinarum str. 287/91]
VFG041003(gi:284924301) ecoli16:g030934:O104H4_2009EL-2050:gi|410480139|ref|NC_018650.1|:4747647-4748789 (aaiW) transposase [AAI/SCI-II (SS182)] [Escherichia coli O44:H18 042]
VFG012454(gi:15801137) ecoli16:g032643:O157H7_EDL933:gi|16445223|ref|NC_002655.2|:1132148-1135165 (cah) putative adhesin [Cah, AIDA-I type (CVF745)] [Escherichia coli O157:H7 str. EDL933]
