# Supplementary material for: Long-term taxonomic and functional divergence from donor bacterial strains following fecal microbiota transplantation in immunocompromised patients
Source: PLoS One. 2017 Aug 21;12(8):e0182585. doi: 10.1371/journal.pone.0182585 (PMC5565110; doi:10.1371/journal.pone.0182585)
Supplement: S2 File — (ZIP) [file pone.0182585.s007.zip › group_vir_genes/vfdb_annotations_group_7.txt]

x
VFG001448(gi:409035) ecoli16:g003119:GCF_000013265:gi|91209055|ref|NC_007946.1|:3291411-3293090 (kpsD) KpsD [K1 capsule (VF0239)] [Escherichia coli O18:K1:H7 str. RS218]
VFG000926(gi:26246569) ecoli16:g003734:GCF_000013305:gi|110640213|ref|NC_008253.1|:c658329-657313 (fepD) ferrienterobactin ABC transporter permease [Enterobactin (VF0228)] [Escherichia coli CFT073]
VFG012534(gi:117624158) ecoli16:g003922:GCF_000014845:gi|117622295|ref|NC_008563.1|:c2094970-2093582 (ybtX) hypothetical protein [Yersiniabactin siderophore (CVF458)] [Escherichia coli APEC O1]
VFG012538(gi:117624159) ecoli16:g003923:GCF_000014845:gi|117622295|ref|NC_008563.1|:c2096684-2094855 (ybtQ) putative ABC transporter protein [Yersiniabactin siderophore (CVF458)] [Escherichia coli APEC O1]
VFG012595(gi:91213001) ecoli16:g003987:GCF_000014845:gi|117622295|ref|NC_008563.1|:c3946853-3945825 (chuS) putative heme/hemoglobin transport protein [Hemin uptake (CVF460)] [Escherichia coli UTI89]
VFG012785(gi:3776756) ecoli16:g004504:GCF_000019385:gi|170018061|ref|NC_010468.1|:c2987528-2987274,c2987274-2986831 (ospC4) - [Mxi-Spa TTSS effectors controlled by VirB (CVF463)] [Shigella boydii Sb227]
VFG034364(gi:386621158) ecoli16:g004662:GCF_000019645:gi|170679574|ref|NC_010498.1|:3874090-3875082 (chuU) Hemin ABC transporter, permease protein [Hemin uptake (CVF460)] [Escherichia coli NA114]
VFG034365(gi:218707135) ecoli16:g005698:GCF_000026325:gi|218703261|ref|NC_011751.1|:4113349-4114272 (chuU) putative hemin transport system permease [Hemin uptake (CVF460)] [Escherichia coli O17:K52:H18 str. UMN026]
VFG034017(gi:218705467) ecoli16:g005806:GCF_000026325:gi|218703261|ref|NC_011751.1|:c2280352-2279048 (ybtS) salicylate synthase Irp9 [Yersiniabactin siderophore (CVF458)] [Escherichia coli O17:K52:H18 str. UMN026]
VFG014542(gi:66046673) ecoli16:g005828:GCF_000026325:gi|218703261|ref|NC_011751.1|:c288961-288209 (fliP) flagellar biosynthesis protein [Flagella (CVF521)] [Pseudomonas syringae pv. syringae B728a]
VFG036022(gi:387610190) ecoli16:g006116:GCF_000027125:gi|387605479|ref|NC_017626.1|:5143294-5146215 (cah) putative adhesin autotransporter [Cah, AIDA-I type (CVF745)] [Escherichia coli O44:H18 042]
VFG012601(gi:91213002) ecoli16:g006720:GCF_000148605:gi|386602643|ref|NC_017632.1|:c3658157-3656175 (chuA) outer membrane hemin receptor ChuA [Hemin uptake (CVF460)] [Escherichia coli UTI89]
VFG012576(gi:26247467) ecoli16:g006753:GCF_000164295:gi|301014593|ref|NZ_GG772179.1|:90470-91297 (sitB) SitB protein [Iron/managanease transport (CVF459)] [Escherichia coli CFT073]
VFG012552(gi:110642114) ecoli16:g006828:GCF_000164295:gi|301014655|ref|NZ_GG772205.1|:c44715-35212 (irp1) yersiniabactin biosynthetic protein [Yersiniabactin siderophore (CVF458)] [Escherichia coli 536]
VFG014557(gi:26991043) ecoli16:g010834:GCF_000194665:gi|417284053|ref|NZ_AFAF02000007.1|:545167-545439 (fliQ) flagellar biosynthesis protein [Flagella (CVF521)] [Pseudomonas putida KT2440]
VFG034099(gi:386629711) ecoli16:g013686:GCF_000233895:gi|386632422|ref|NC_017652.1|:2168846-2174980 (irp2) phenyloxazoline synthase MbtB [Yersiniabactin siderophore (CVF458)] [Escherichia coli str. clone D i2]
VFG000921(gi:26250138) ecoli16:g013759:GCF_000233895:gi|386632422|ref|NC_017652.1|:3962569-3963192 (chuY) ChuY [Chu (VF0227)] [Escherichia coli CFT073]
VFG002711(gi:2765179) ecoli16:g014633:GCF_000249215:gi|419035736|ref|NZ_AIFC01000026.1|:c33638-32247 (cnf) - [CNF (CVF038)] [Yersinia pestis biovar Microtus str. 91001]
VFG012609(gi:15804047) ecoli16:g015691:GCF_000351025:gi|476380707|ref|NZ_KB732454.1|:2445651-2446988 (chuW) coproporphyrinogen III oxidase [Chu (VF0234)] [Escherichia coli O157:H7 str. EDL933]
VFG034126(gi:410482037) ecoli16:g017160:GCF_000352125:gi|476381311|ref|NZ_KB733000.1|:2452799-2453899 (ybtU) Thiazolinyl-S-HMWP1 reductase YbtU [Yersiniabactin siderophore (CVF458)] [Escherichia coli O104:H4 str. 2009EL-2050]
VFG012567(gi:26248288) ecoli16:g018205:GCF_000352645:gi|476381436|ref|NZ_KB733102.1|:1921041-1923062 (fyuA) Putative pesticin receptor precursor [yersiniabactin (IA006)] [Escherichia coli CFT073]
VFG001444(gi:9965749) ecoli16:g020327:GCF_000353105:gi|476381565|ref|NZ_KB733217.1|:c2015472-2013817 (aslA) putative arylsulfatase [AslA (VF0238)] [Escherichia coli O18:K1:H7 str. RS218]
VFG012541(gi:91211197) ecoli16:g024566:GCF_000408545:gi|510922579|ref|NZ_KE137154.1|:c448955-447153 (ybtP) putative inner membrane ABC-transporter [Yersiniabactin siderophore (CVF458)] [Escherichia coli UTI89]
VFG040912(gi:50122029) ecoli16:g024938:GCF_000456825:gi|545167831|ref|NZ_KE699321.1|:3649068-3649505 (outG) general secretion pathway protein G [out (SS212)] [Pectobacterium atrosepticum SCRI1043]
VFG034169(gi:218705476) ecoli16:g025587:GCF_000457655:gi|545219078|ref|NZ_KE699878.1|:184906-186483 (ybtE) salicyl-AMP ligase YbtE [Yersiniabactin siderophore (CVF458)] [Escherichia coli O17:K52:H18 str. UMN026]
VFG034224(gi:386618821) ecoli16:g026419:GCF_000459715:gi|545251787|ref|NZ_KE701296.1|:c188986-188129 (sitC) Iron transporter inner membrane component [Iron/managanease transport (CVF459)] [Escherichia coli NA114]
VFG034237(gi:386618820) ecoli16:g029940:GCF_000493755:gi|556550243|ref|NC_022648.1|:c1300032-1299175 (sitD) Iron transporter inner membrane component [Iron/managanease transport (CVF459)] [Escherichia coli NA114]
VFG034143(gi:410482036) ecoli16:g030957:O104H4_2009EL-2050:gi|410480139|ref|NC_018650.1|:c2016050-2015247 (ybtT) siderophore biosynthetic protein [Yersiniabactin siderophore (CVF458)] [Escherichia coli O104:H4 str. 2009EL-2050]
VFG034075(gi:410482040) ecoli16:g030958:O104H4_2009EL-2050:gi|410480139|ref|NC_018650.1|:c2033980-2033021 (ybtA) AraC family transcriptional regulator [Yersiniabactin siderophore (CVF458)] [Escherichia coli O104:H4 str. 2009EL-2050]
VFG002711(gi:2765179) ecoli16:g031186:O104H4_2009EL-2071:gi|407466711|ref|NC_018661.1|:c4811270-4810146 (cnf) - [CNF (CVF038)] [Yersinia pestis biovar Microtus str. 91001]
VFG044171(gi:26248334) ecoli16:g033849:O55H7_CB9615:gi|291280824|ref|NC_013941.1|:2511602-2513761 (hma) putative outer membrane receptor for iron compound or colicin [direct heme uptake system (IA048)] [Escherichia coli CFT073]
VFG034289(gi:218702267) ecoli16:g034463:O7K1_CE10:gi|386622414|ref|NC_017646.1|:4107664-4108656 (chuT) putative periplasmic binding protein [Hemin uptake (CVF460)] [Escherichia coli O7:K1 str. IAI39]
VFG012575(gi:88770314) ecoli16:g034680:O83H1_NRG857C:gi|387615190|ref|NC_017659.1|:c126422-125481 (sitA) SitA [Iron/managanease transport (CVF459)] [Escherichia coli APEC O1]
