# Supplementary material for: Long-term taxonomic and functional divergence from donor bacterial strains following fecal microbiota transplantation in immunocompromised patients
Source: PLoS One. 2017 Aug 21;12(8):e0182585. doi: 10.1371/journal.pone.0182585 (PMC5565110; doi:10.1371/journal.pone.0182585)
Supplement: S2 File — (ZIP) [file pone.0182585.s007.zip › group_vir_genes/vfdb_annotations_group_8.txt]

x
VFG043116(gi:161367586) ecoli16:g002484:GCF_000010385:gi|209917191|ref|NC_011415.1|:2239469-2239837 (fliO) flagellar biosynthesis protein FliO [peritrichous flagella (AI140)] [Escherichia coli O157:H7 str. EDL933]
VFG012785(gi:3776756) ecoli16:g004468:GCF_000019385:gi|170018061|ref|NC_010468.1|:3491436-3491690,3491690-3492133 (ospC4) - [Mxi-Spa TTSS effectors controlled by VirB (CVF463)] [Shigella boydii Sb227]
VFG000929(gi:26246560) ecoli16:g004962:GCF_000023665:gi|253771435|ref|NC_012947.1|:3878617-3878811 (entD) phosphopantetheinyl transferase component of enterobactin synthase multienzyme complex [Enterobactin (VF0228)] [Escherichia coli CFT073]
VFG043108(gi:15802374) ecoli16:g006471:GCF_000148365:gi|386637352|ref|NC_017631.1|:2164558-2165553 (fliG) flagellar motor switch protein G [peritrichous flagella (AI140)] [Escherichia coli O157:H7 str. EDL933]
VFG033215(gi:386622102) ecoli16:g008978:GCF_000190795:gi|422761323|ref|NZ_GL871742.1|:301227-301775 (fimA) Putative type 1 fimbriae major subunit FimA [Type I fimbriae (CVF426)] [Escherichia coli NA114]
VFG043980(gi:73476856) ecoli16:g013122:GCF_000220005:gi|418306131|ref|NZ_AGTD01000002.1|:19164-21044 (cib) Colicin IB [colicin Ib (TX383)] [Escherichia coli O113:H21 str. EH41]
VFG033278(gi:260871037) ecoli16:g013131:GCF_000220005:gi|418306131|ref|NZ_AGTD01000002.1|:c63896-62871 (fimD) outer membrane usher protein FimD [Type I fimbriae (CVF426)] [Escherichia coli O111:H- str. 11128]
VFG012785(gi:3776756) ecoli16:g016464:GCF_000351525:gi|476380976|ref|NZ_KB732702.1|:1646261-1647535 (ospC4) - [Mxi-Spa TTSS effectors controlled by VirB (CVF463)] [Shigella boydii Sb227]
VFG040949(gi:157157609) ecoli16:g020320:GCF_000353105:gi|476381565|ref|NZ_KB733217.1|:c1102300-1101695 (gspJ) general secretion pathway protein J [gsp (SS206)] [Escherichia coli E24377A]
VFG040947(gi:157156601) ecoli16:g025444:GCF_000457555:gi|545174999|ref|NZ_KE699807.1|:c70882-69704 (gspL) GspL-like protein [gsp (SS206)] [Escherichia coli E24377A]
VFG012900(gi:82545403) ecoli16:g026234:GCF_000458825:gi|545240511|ref|NZ_KE700731.1|:c3334341-3333118 (gspF) putative type II secretion protein [T2SS (Type II secretion system) (CVF466)] [Shigella boydii Sb227]
VFG000477(gi:16766230) ecoli16:g027157:GCF_000460315:gi|545267810|ref|NZ_KE701670.1|:c1488210-1487212 (rpoS) sigma S (sigma 38) factor of RNA polymerase, major sigmafactor during stationary phase [RpoS (VF0112)] [Salmonella enterica subsp. enterica serovar Typhimurium str. LT2]
VFG020153(gi:6273135) ecoli16:g032121:O127H6:gi|215485161|ref|NC_011601.1|:c3375591-3374098 (gspE) - [T2SS (Type II secretion system) (CVF466)] [Shigella boydii CDC 3083-94]
VFG043087(gi:15802292) ecoli16:g032248:O139H28_E24377A:EcE24377A_2112__YP_001463185.1 (flhB) flagellar biosynthesis protein FlhB [peritrichous flagella (AI140)] [Escherichia coli O157:H7 str. EDL933]
