# Supplementary material for: Long-term taxonomic and functional divergence from donor bacterial strains following fecal microbiota transplantation in immunocompromised patients
Source: PLoS One. 2017 Aug 21;12(8):e0182585. doi: 10.1371/journal.pone.0182585 (PMC5565110; doi:10.1371/journal.pone.0182585)
Supplement: S2 File — (ZIP) [file pone.0182585.s007.zip › group_vir_genes/vfdb_annotations_group_9.txt]

x
VFG035700(gi:218693690) ecoli16:g000148:55989:gi|218693476|ref|NC_011748.1|:c257249-256161 (aec22) hypothetical protein [ACE T6SS (CVF736)] [Escherichia coli 55989]
VFG034324(gi:387609228) ecoli16:g001087:GCA_000599685:gi|595602589|ref|CP007393|:4535995-4536490 (chuX) hypothetical protein [Hemin uptake (CVF460)] [Escherichia coli O44:H18 042]
VFG035622(gi:410484146) ecoli16:g001204:GCA_000599685:gi|595602589|ref|CP007393|:c887994-886662 (aec25) hypothetical protein [ACE T6SS (CVF736)] [Escherichia coli O104:H4 str. 2009EL-2050]
VFG041049(gi:15799912) ecoli16:g001205:GCA_000599685:gi|595602589|ref|CP007393|:c894893-894668 (Z0263) hypothetical protein [EHS (SS185)] [Escherichia coli O157:H7 str. EDL933]
VFG013068(gi:82778666) ecoli16:g001493:GCA_000671295:gi|628075004|ref|CP007136|:4368076-4368700 (shuY) shu locus protein ShuY [Shu (VF0256)] [Shigella dysenteriae Sd197]
VFG035793(gi:260842460) ecoli16:g002636:GCF_000010385:gi|209917191|ref|NC_011415.1|:c261755-261255 (aec17) hypothetical protein [ACE T6SS (CVF736)] [Escherichia coli O103:H2 str. 12009]
VFG043568(gi:16764916) ecoli16:g003632:GCF_000013305:gi|110640213|ref|NC_008253.1|:c2349797-2348670 (ompD) outer membrane porin precursor [Hek (AI384)] [Salmonella enterica subsp. enterica serovar Typhimurium str. LT2]
VFG034826(gi:291283110) ecoli16:g004588:GCF_000019645:gi|170679574|ref|NC_010498.1|:1247021-1248160 (espR3) hypothetical protein [EspR3 (CVF697)] [Escherichia coli O55:H7 str. CB9615]
VFG042091(gi:15832969) ecoli16:g005849:GCF_000026325:gi|218703261|ref|NC_011751.1|:c3302953-3302183 (orgA) hypothetical protein [ETT2 (SS017)] [Escherichia coli O157:H7 str. Sakai]
VFG042081(gi:15832984) ecoli16:g005850:GCF_000026325:gi|218703261|ref|NC_011751.1|:c3313454-3312135 (eivC) ATP synthase SpaL [ETT2 (SS017)] [Escherichia coli O157:H7 str. Sakai]
VFG042077(gi:15832986) ecoli16:g005851:GCF_000026325:gi|218703261|ref|NC_011751.1|:c3316681-3315512 (eivE) EivE [ETT2 (SS017)] [Escherichia coli O157:H7 str. Sakai]
VFG013006(gi:110804572) ecoli16:g005928:GCF_000026325:gi|218703261|ref|NC_011751.1|:c725355-724585 (entD) enterochelin synthetase, component D [Enterobactin synthesis (CVF477)] [Shigella flexneri 5 str. 8401]
VFG042074(gi:15832989) ecoli16:g006232:GCF_000027125:gi|387605479|ref|NC_017626.1|:c3275100-3274864 (pkgA) hypothetical protein [ETT2 (SS017)] [Escherichia coli O157:H7 str. Sakai]
VFG034823(gi:260867911) ecoli16:g007338:GCF_000176655:gi|331672991|ref|NZ_GL884353.1|:c20823-19558 (espR1) T3SS effector-like protein EspR [EspR1 (CVF696)] [Escherichia coli O111:H- str. 11128]
VFG034917(gi:291285137) ecoli16:g007702:GCF_000176655:gi|331675154|ref|NZ_GL884377.1|:c70809-68383 (espY4) hypothetical protein [EspY4 (CVF710)] [Escherichia coli O55:H7 str. CB9615]
VFG042089(gi:15832971) ecoli16:g007833:GCF_000179115:gi|309793853|ref|NZ_ADWS01000004.1|:c57821-57483 (eprJ) EprJ [ETT2 (SS017)] [Escherichia coli O157:H7 str. Sakai]
VFG035676(gi:218693689) ecoli16:g009121:GCF_000190795:gi|422764634|ref|NZ_GL871754.1|:c25693-24392 (aec23) hypothetical protein [ACE T6SS (CVF736)] [Escherichia coli 55989]
VFG035444(gi:260866361) ecoli16:g011715:GCF_000215185:gi|417152439|ref|NZ_AEZQ02000001.1|:c76191-75709 (aec32) Hcp-like protein [ACE T6SS (CVF736)] [Escherichia coli O111:H- str. 11128]
VFG035645(gi:260842453) ecoli16:g012617:GCF_000215265:gi|417246533|ref|NZ_AEZZ02000086.1|:528034-528582 (aec24) lipoprotein [ACE T6SS (CVF736)] [Escherichia coli O103:H2 str. 12009]
VFG035826(gi:157157744) ecoli16:g013370:GCF_000225125:gi|417606133|ref|NZ_AFDV01000019.1|:35233-35751 (aec16) hypothetical protein [ACE T6SS (CVF736)] [Escherichia coli E24377A]
VFG004079(gi:3333009) ecoli16:g015014:GCF_000258025:gi|386698504|ref|NC_017660.1|:4872113-4872700 (fimC) - [Fim (CVF003)] [Salmonella enterica subsp. enterica serovar Choleraesuis str. SC-B67]
VFG042076(gi:15832987) ecoli16:g015830:GCF_000351025:gi|476380707|ref|NZ_KB732454.1|:c1682779-1681076 (eivG) EivG [ETT2 (SS017)] [Escherichia coli O157:H7 str. Sakai]
VFG034860(gi:15830130) ecoli16:g016681:GCF_000351625:gi|476381036|ref|NZ_KB732762.1|:1187025-1189037 (espX2) hypothetical protein [EspX2 (CVF702)] [Escherichia coli O157:H7 str. Sakai]
VFG042083(gi:15832980) ecoli16:g016894:GCF_000351625:gi|476381036|ref|NZ_KB732762.1|:c3480493-3479546 (epaO) surface presentation of antigens protein SpaO [ETT2 (SS017)] [Escherichia coli O157:H7 str. Sakai]
VFG035938(gi:218707301) ecoli16:g016976:GCF_000351625:gi|476381040|ref|NZ_KB732766.1|:c777351-772462 (air/eaeX) hypothetical protein [Enteroaggregative immunoglobulin repeat protein (CVF739)] [Escherichia coli O17:K52:H18 str. UMN026]
VFG033221(gi:443615869) ecoli16:g017560:GCF_000352245:gi|476381341|ref|NZ_KB733016.1|:1102512-1103060 (fimA) type 1 fimbriae major subunit FimA [Type I fimbriae (CVF426)] [Escherichia coli O78:H18 str. WS3294A]
VFG043085(gi:15802290) ecoli16:g017701:GCF_000352445:gi|476381392|ref|NZ_KB733069.1|:c4123565-4123170 (flhE) flagellar protein [peritrichous flagella (AI140)] [Escherichia coli O157:H7 str. EDL933]
VFG002615(gi:1174629) ecoli16:g018081:GCF_000352525:gi|476381411|ref|NZ_KB733438.1|:c311828-311370 (inv) - [Invasin (CVF041)] [Yersinia pestis CO92]
VFG034901(gi:15799753) ecoli16:g018416:GCF_000352665:gi|476381447|ref|NZ_KB733119.1|:1320406-1320975 (espY2) Type III secretion system effector EspY2 [LEE encoded T3SS (SS020)] [Escherichia coli O157:H7 str. EDL933]
VFG035495(gi:410484151) ecoli16:g018430:GCF_000352665:gi|476381447|ref|NZ_KB733119.1|:c1487737-1484213 (aec30) IcmF-like protein [ACE T6SS (CVF736)] [Escherichia coli O104:H4 str. 2009EL-2050]
VFG034897(gi:291280882) ecoli16:g018505:GCF_000352685:gi|476381449|ref|NZ_KB733121.1|:624233-624964 (espY1) hypothetical protein [EspY1 (CVF707)] [Escherichia coli O55:H7 str. CB9615]
VFG012870(gi:30062708) ecoli16:g018701:GCF_000352685:gi|476381450|ref|NZ_KB733122.1|:c1147633-1146188 (ipaH) invasion plasmid antigen fragment [Mxi-Spa TTSS effectors controlled by MxiE (CVF465)] [Shigella flexneri 2a str. 2457T]
VFG035940(gi:26250246) ecoli16:g018989:GCF_000352705:gi|476381460|ref|NZ_KB733135.1|:2326846-2328506 (upaG/ehaG) adhesin [UpaG (SS168)] [Escherichia coli CFT073]
VFG034866(gi:15804631) ecoli16:g018993:GCF_000352705:gi|476381460|ref|NZ_KB733135.1|:2846405-2847985 (espX4) Type III secretion system effector EspX4 [LEE encoded T3SS (SS020)] [Escherichia coli O157:H7 str. EDL933]
VFG035937(gi:387609441) ecoli16:g019088:GCF_000352705:gi|476381460|ref|NZ_KB733135.1|:c2402918-2402187 (air/eaeX) putative invasin [Enteroaggregative immunoglobulin repeat protein (CVF739)] [Escherichia coli O44:H18 042]
VFG034922(gi:15804316) ecoli16:g019095:GCF_000352705:gi|476381460|ref|NZ_KB733135.1|:c2488946-2486424 (espY5) hypothetical protein [EspY5 (CVF711)] [Escherichia coli O157:H7 str. EDL933]
VFG035745(gi:260842457) ecoli16:g019110:GCF_000352705:gi|476381460|ref|NZ_KB733135.1|:c3536762-3536349 (aec19) hypothetical protein [ACE T6SS (CVF736)] [Escherichia coli O103:H2 str. 12009]
VFG034911(gi:387505433) ecoli16:g020001:GCF_000352925:gi|476381511|ref|NZ_KB733178.1|:c1219131-1217560 (espY3) hypothetical protein [EspY3 (CVF709)] [Escherichia coli O55:H7 str. RM12579]
VFG042091(gi:15832969) ecoli16:g024390:GCF_000408545:gi|510922400|ref|NZ_KE137153.1|:1433296-1433877 (orgA) hypothetical protein [ETT2 (SS017)] [Escherichia coli O157:H7 str. Sakai]
VFG042400(gi:15804976) ecoli16:g025192:GCF_000456945:gi|545168577|ref|NZ_KE699378.1|:1106362-1108962 (ycbS) PapC-like porin protein involved in fimbrial biogenesis [E. coli YcbQ laminin-binding fimbriae (ELF) (AI005)] [Escherichia coli O157:H7 str. EDL933]
VFG035475(gi:218693681) ecoli16:g025208:GCF_000456945:gi|545168577|ref|NZ_KE699378.1|:c244561-243209 (aec31) hypothetical protein [ACE T6SS (CVF736)] [Escherichia coli 55989]
VFG042097(gi:15832963) ecoli16:g027995:GCF_000460735:gi|545277506|ref|NZ_KE701981.1|:281100-282476 (ygeH) transcriptional regulator [ETT2 (SS017)] [Escherichia coli O157:H7 str. Sakai]
VFG042094(gi:15832965) ecoli16:g027996:GCF_000460735:gi|545277506|ref|NZ_KE701981.1|:282945-283448 (iagB) hypothetical protein [ETT2 (SS017)] [Escherichia coli O157:H7 str. Sakai]
VFG034884(gi:209399931) ecoli16:g028088:GCF_000460735:gi|545277598|ref|NZ_KE701982.1|:c614126-611988 (espX6) hypothetical protein [EspX6 (CVF705)] [Escherichia coli O157:H7 str. EC4115]
VFG042092(gi:15832970) ecoli16:g029470:GCF_000474825:gi|550713573|ref|NZ_AXLI01000001.1|:c3210055-3209321 (eprK) EprK [ETT2 (SS017)] [Escherichia coli O157:H7 str. Sakai]
VFG042073(gi:15832988) ecoli16:g029472:GCF_000474825:gi|550713573|ref|NZ_AXLI01000001.1|:c3225001-3224252 (eivF) EivF [ETT2 (SS017)] [Escherichia coli O157:H7 str. Sakai]
VFG035770(gi:410484140) ecoli16:g031107:O104H4_2009EL-2071:gi|407466711|ref|NC_018661.1|:4227608-4229083 (aec18) hypothetical protein [ACE T6SS (CVF736)] [Escherichia coli O104:H4 str. 2009EL-2050]
VFG042080(gi:15832983) ecoli16:g032609:O157H7_EC4115:gi|209395693|ref|NC_011353.1|:c3832323-3831856 (eivI) EivI [ETT2 (SS017)] [Escherichia coli O157:H7 str. Sakai]
VFG042078(gi:15832985) ecoli16:g032610:O157H7_EC4115:gi|209395693|ref|NC_011353.1|:c3835688-3833628 (eivA) EivA [ETT2 (SS017)] [Escherichia coli O157:H7 str. Sakai]
VFG035710(gi:15799909) ecoli16:g033437:O157H7_Xuzhou21:gi|387880559|ref|NC_017906.1|:c260727-258877 (Z0260) hypothetical protein [EHS (SS185)] [Escherichia coli O157:H7 str. EDL933]
VFG042086(gi:15832975) ecoli16:g033455:O157H7_Xuzhou21:gi|387880559|ref|NC_017906.1|:c3651406-3650285 (epaS) surface presentation of antigens protein SpaS [ETT2 (SS017)] [Escherichia coli O157:H7 str. Sakai]
VFG043103(gi:15802359) ecoli16:g033844:O55H7_CB9615:gi|291280824|ref|NC_013941.1|:2396225-2397649 (fliD) flagellar capping protein [peritrichous flagella (AI140)] [Escherichia coli O157:H7 str. EDL933]
VFG035589(gi:291281043) ecoli16:g034307:O55H7_RM12579:gi|387504934|ref|NC_017656.1|:c254588-253827 (aec26) hypothetical protein [ACE T6SS (CVF736)] [Escherichia coli O55:H7 str. CB9615]
VFG042087(gi:15832973) ecoli16:g034595:O7K1_CE10:gi|386622414|ref|NC_017646.1|:c3351627-3350437 (eprH) EprH [ETT2 (SS017)] [Escherichia coli O157:H7 str. Sakai]
VFG042079(gi:15832982) ecoli16:g034596:O7K1_CE10:gi|386622414|ref|NC_017646.1|:c3358183-3357281 (ECs3728) hypothetical protein [ETT2 (SS017)] [Escherichia coli O157:H7 str. Sakai]
