# Supplementary material for: Long-term taxonomic and functional divergence from donor bacterial strains following fecal microbiota transplantation in immunocompromised patients
Source: PLoS One. 2017 Aug 21;12(8):e0182585. doi: 10.1371/journal.pone.0182585 (PMC5565110; doi:10.1371/journal.pone.0182585)
Supplement: S3 File — (ZIP) [file pone.0182585.s008.zip]

Archive with 60 entries (57 files):
- classification_reports/
- classification_reports/.DS_Store
- __MACOSX/
- __MACOSX/classification_reports/
- __MACOSX/classification_reports/._.DS_Store
- classification_reports/Donor 28 Timepoint 12 Kraken Report.txt
- __MACOSX/classification_reports/._Donor 28 Timepoint 12 Kraken Report.txt
- classification_reports/Donor 28 Timepoint 18 Kraken Report.txt
- __MACOSX/classification_reports/._Donor 28 Timepoint 18 Kraken Report.txt
- classification_reports/Donor 29 Timepoint 1 Kraken Report.txt
- __MACOSX/classification_reports/._Donor 29 Timepoint 1 Kraken Report.txt
- classification_reports/Donor 29 Timepoint 14 Kraken Report.txt
- __MACOSX/classification_reports/._Donor 29 Timepoint 14 Kraken Report.txt
- classification_reports/Donor 29 Timepoint 2 Kraken Report.txt
- __MACOSX/classification_reports/._Donor 29 Timepoint 2 Kraken Report.txt
- classification_reports/Donor 29 Timepoint 3 Kraken Report.txt
- __MACOSX/classification_reports/._Donor 29 Timepoint 3 Kraken Report.txt
- classification_reports/Donor 29 Timepoint 4 Kraken Report.txt
- __MACOSX/classification_reports/._Donor 29 Timepoint 4 Kraken Report.txt
- classification_reports/Donor 29 Timepoint 5 Kraken Report.txt
- __MACOSX/classification_reports/._Donor 29 Timepoint 5 Kraken Report.txt
- classification_reports/Donor 29 Timepoint 6 Kraken Report.txt
- __MACOSX/classification_reports/._Donor 29 Timepoint 6 Kraken Report.txt
- classification_reports/Donor 32 Timepoint 2 Kraken Report.txt
- __MACOSX/classification_reports/._Donor 32 Timepoint 2 Kraken Report.txt
- classification_reports/Icon
- __MACOSX/classification_reports/._Icon
- classification_reports/Subject 1 Timepoint 1 Kraken Report.txt
- __MACOSX/classification_reports/._Subject 1 Timepoint 1 Kraken Report.txt
- classification_reports/Subject 1 Timepoint 2 Kraken Report.txt
- __MACOSX/classification_reports/._Subject 1 Timepoint 2 Kraken Report.txt
- classification_reports/Subject 1 Timepoint 3 Kraken Report.txt
- __MACOSX/classification_reports/._Subject 1 Timepoint 3 Kraken Report.txt
- classification_reports/Subject 1 Timepoint 4 Kraken Report.txt
- __MACOSX/classification_reports/._Subject 1 Timepoint 4 Kraken Report.txt
- classification_reports/Subject 1 Timepoint 5 Kraken Report.txt
- __MACOSX/classification_reports/._Subject 1 Timepoint 5 Kraken Report.txt
- classification_reports/Subject 1 Timepoint Longterm Kraken Report.txt
- __MACOSX/classification_reports/._Subject 1 Timepoint Longterm Kraken Report.txt
- classification_reports/Subject 2 Timepoint 1 Kraken Report.txt
- __MACOSX/classification_reports/._Subject 2 Timepoint 1 Kraken Report.txt
- classification_reports/Subject 2 Timepoint 2 Kraken Report.txt
- __MACOSX/classification_reports/._Subject 2 Timepoint 2 Kraken Report.txt
- classification_reports/Subject 2 Timepoint 3 Kraken Report.txt
- __MACOSX/classification_reports/._Subject 2 Timepoint 3 Kraken Report.txt
- classification_reports/Subject 2 Timepoint 4 Kraken Report.txt
- __MACOSX/classification_reports/._Subject 2 Timepoint 4 Kraken Report.txt
- classification_reports/Subject 2 Timepoint 5 Kraken Report.txt
- __MACOSX/classification_reports/._Subject 2 Timepoint 5 Kraken Report.txt
- classification_reports/Subject 2 Timepoint Longterm Kraken Report.txt
- __MACOSX/classification_reports/._Subject 2 Timepoint Longterm Kraken Report.txt
- classification_reports/Subject 3 Timepoint Longterm Kraken Report.txt
- __MACOSX/classification_reports/._Subject 3 Timepoint Longterm Kraken Report.txt
- classification_reports/Subject 4 Timepoint Longterm Kraken Report.txt
- __MACOSX/classification_reports/._Subject 4 Timepoint Longterm Kraken Report.txt
- classification_reports/Subject 6 Timepoint Longterm Kraken Report.txt
- __MACOSX/classification_reports/._Subject 6 Timepoint Longterm Kraken Report.txt
- classification_reports/Subject 7 Timepoint Longterm Kraken Report.txt
- __MACOSX/classification_reports/._Subject 7 Timepoint Longterm Kraken Report.txt
- __MACOSX/._classification_reports
