# Supplementary material for: Long-term taxonomic and functional divergence from donor bacterial strains following fecal microbiota transplantation in immunocompromised patients
Source: PLoS One. 2017 Aug 21;12(8):e0182585. doi: 10.1371/journal.pone.0182585 (PMC5565110; doi:10.1371/journal.pone.0182585)
Supplement: S3 File — (ZIP) [file pone.0182585.s008.zip › classification_reports/Donor 28 Timepoint 12 Kraken Report.txt]

18.77	7095225	7095225	U	0	unclassified
81.23	30696209	1846	-	1	root
81.22	30694326	1925	-	131567	cellular organisms
81.21	30688875	426086	D	2	Bacteria
63.06	23831557	27	-	68336	Bacteroidetes/Chlorobi group
63.06	23831530	172956	P	976	Bacteroidetes
62.60	23658468	0	C	200643	Bacteroidia
62.60	23658468	2718469	O	171549	Bacteroidales
48.68	18396199	3602	F	815	Bacteroidaceae
48.67	18392545	14343171	G	816	Bacteroides
2.80	1058326	7410	-	139043	environmental samples
1.22	461938	461938	S	1262754	Bacteroides sp. CAG:98
0.75	282022	282022	S	1262738	Bacteroides sp. CAG:20
0.26	98520	98520	S	1263053	Bacteroides stercoris CAG:120
0.25	93483	93483	S	1263038	Bacteroides cellulosilyticus CAG:158
0.07	25063	25063	S	1262743	Bacteroides sp. CAG:598
0.05	19966	19966	S	1263055	Bacteroides uniformis CAG:3
0.03	11983	11983	S	1263056	Bacteroides vulgatus CAG:6
0.02	8551	8551	S	1263045	Bacteroides finegoldii CAG:203
0.02	8431	8431	S	1262737	Bacteroides sp. CAG:189
0.02	7771	7771	S	1263037	Bacteroides caccae CAG:21
0.02	7755	7755	S	1263048	Bacteroides intestinalis CAG:315
0.02	7686	7686	S	1263054	Bacteroides thetaiotaomicron CAG:40
0.01	4692	4692	S	1262753	Bacteroides sp. CAG:927
0.01	3130	3130	S	1263039	Bacteroides clarus CAG:160
0.01	2882	2882	S	1263050	Bacteroides ovatus CAG:22
0.01	2038	2038	S	1262739	Bacteroides sp. CAG:443
2.72	1028173	788513	S	821	Bacteroides vulgatus
0.22	81673	81673	-	435590	Bacteroides vulgatus ATCC 8482
0.17	65558	65558	-	1235786	Bacteroides vulgatus dnLKV7
0.11	42874	42874	-	1339352	Bacteroides vulgatus str. 3975 RP4
0.09	34814	34814	-	702446	Bacteroides vulgatus PC510
0.04	14526	14526	-	997891	Bacteroides vulgatus CL09T03C04
1.10	416656	7	S	204516	Bacteroides massiliensis
1.10	416026	416026	-	1121098	Bacteroides massiliensis B84634 = Timone 84634 = DSM 17679 = JCM 13223
0.66	248009	115946	S	46506	Bacteroides stercoris
0.20	75649	75649	-	1073351	Bacteroides stercoris CC31F
0.15	56414	56414	-	449673	Bacteroides stercoris ATCC 43183
0.60	227156	141570	S	820	Bacteroides uniformis
0.14	54042	54042	-	1235787	Bacteroides uniformis dnLKV2
0.08	30861	30861	-	411479	Bacteroides uniformis ATCC 8492
0.57	216070	59242	S	246787	Bacteroides cellulosilyticus
0.17	63066	63066	-	997874	Bacteroides cellulosilyticus CL02T12C19
0.16	60681	60681	-	537012	Bacteroides cellulosilyticus DSM 14838
0.09	33081	33081	-	1268240	Bacteroides cellulosilyticus WH2
0.37	138104	69653	S	357276	Bacteroides dorei
0.11	40919	40919	-	556260	Bacteroides dorei 5_1_36/D4
0.05	20722	20722	-	997877	Bacteroides dorei CL03T12C01
0.02	5905	5905	-	483217	Bacteroides dorei DSM 17855
0.28	106542	70911	S	817	Bacteroides fragilis
0.03	10292	10292	-	1339298	Bacteroides fragilis str. 3725 D9(v)
0.02	8496	8496	-	1339314	Bacteroides fragilis str. 3976T8
0.01	4990	4990	-	457424	Bacteroides fragilis 3_1_12
0.01	2223	2223	-	862962	Bacteroides fragilis 638R
0.20	73976	9384	S	338188	Bacteroides finegoldii
0.11	40363	40363	-	997888	Bacteroides finegoldii CL09T03C10
0.06	24229	24229	-	483215	Bacteroides finegoldii DSM 17565
0.18	67272	5767	S	28116	Bacteroides ovatus
0.10	37279	37279	-	702443	Bacteroides ovatus SD CMC 3f
0.03	10303	10303	-	997886	Bacteroides ovatus CL03T12C18
0.02	5979	5979	-	411476	Bacteroides ovatus ATCC 8483
0.01	5071	5071	-	997885	Bacteroides ovatus CL02T12C04
0.01	2830	2830	-	665954	Bacteroides ovatus 3_8_47FAA
0.13	50522	20477	S	47678	Bacteroides caccae
0.06	23857	23857	-	997873	Bacteroides caccae CL03T12C61
0.02	6188	6188	-	411901	Bacteroides caccae ATCC 43185
0.11	42666	42666	S	469593	Bacteroides sp. 3_1_40A
0.11	42207	42207	S	585543	Bacteroides sp. D20
0.10	38673	31107	S	371601	Bacteroides xylanisolvens
0.02	7561	7561	-	997892	Bacteroides xylanisolvens CL03T12C04
0.09	35020	35020	S	1163670	Bacteroides sp. 14(A)
0.07	25656	25656	S	457393	Bacteroides sp. 4_1_36
0.06	24075	24075	S	469586	Bacteroides sp. 1_1_6
0.06	20880	0	S	387090	Bacteroides coprophilus
0.06	20880	20880	-	547042	Bacteroides coprophilus DSM 18228 = JCM 13818
0.05	17291	17291	S	457395	Bacteroides sp. 9_1_42FAA
0.04	16315	0	S	691816	Bacteroides rodentium
0.04	16315	16315	-	1236512	Bacteroides rodentium JCM 16496
0.04	14003	0	S	871325	Bacteroides faecichinchillae
0.04	14003	14003	-	1236513	Bacteroides faecichinchillae JCM 17102
0.04	13378	13378	S	556259	Bacteroides sp. D2
0.03	9988	9988	S	469585	Bacteroides sp. 1_1_14
0.03	9627	9627	S	457391	Bacteroides sp. 3_1_33FAA
0.02	9197	0	S	329854	Bacteroides intestinalis
0.02	9197	9197	-	471870	Bacteroides intestinalis DSM 17393
0.02	8931	0	S	1470345	Candidatus Bacteroides timonensis
0.02	8931	8931	-	1203465	Candidatus Bacteroides timonensis AP1
0.02	8801	0	S	376806	Bacteroides gallinarum
0.02	8801	8801	-	1121096	Bacteroides gallinarum DSM 18171 = JCM 13658
0.02	8716	623	S	28111	Bacteroides eggerthii
0.02	7203	7203	-	483216	Bacteroides eggerthii DSM 20697
0.02	8029	0	S	310298	Bacteroides coprocola
0.02	8029	8029	-	470145	Bacteroides coprocola DSM 17136
0.02	7837	700	S	818	Bacteroides thetaiotaomicron
0.01	4117	4117	-	1235785	Bacteroides thetaiotaomicron dnLKV9
0.01	3020	3020	-	226186	Bacteroides thetaiotaomicron VPI-5482
0.02	5809	5809	S	469590	Bacteroides sp. 2_2_4
0.01	5652	5652	S	469589	Bacteroides sp. 2_1_33B
0.01	5573	5573	S	457394	Bacteroides sp. 4_3_47FAA
0.01	5395	5395	S	469592	Bacteroides sp. 3_1_19
0.01	4703	0	S	626929	Bacteroides clarus
0.01	4703	4703	-	762984	Bacteroides clarus YIT 12056
0.01	3149	0	S	85831	Bacteroides acidifaciens
0.01	3149	3149	-	1235814	Bacteroides acidifaciens JCM 10556
0.01	3144	894	S	291645	Bacteroides nordii
0.01	3084	3084	S	457387	Bacteroides sp. 1_1_30
0.01	2858	0	S	626931	Bacteroides oleiciplenus
0.01	2858	2858	-	742727	Bacteroides oleiciplenus YIT 12058
0.01	2681	2681	S	457390	Bacteroides sp. 3_1_23
0.01	2421	0	S	376805	Bacteroides salanitronis
0.01	2421	2421	-	667015	Bacteroides salanitronis DSM 18170
0.01	2001	0	S	871324	Bacteroides stercorirosoris
0.01	2001	2001	-	1236514	Bacteroides stercorirosoris JCM 17103
3.53	1332860	67188	F	171551	Porphyromonadaceae
2.48	936973	512209	G	375288	Parabacteroides
0.90	340946	138890	S	46503	Parabacteroides merdae
0.50	190087	190087	-	999420	Parabacteroides merdae CL03T12C32
0.02	6382	6382	-	411477	Parabacteroides merdae ATCC 43184
0.01	5587	5587	-	999421	Parabacteroides merdae CL09T00C40
0.07	27070	12826	S	823	Parabacteroides distasonis
0.02	8735	8735	-	435591	Parabacteroides distasonis ATCC 8503
0.01	4034	4034	-	999416	Parabacteroides distasonis CL03T12C09
0.05	19787	3925	S	387661	Parabacteroides johnsonii
0.03	11776	11776	-	999419	Parabacteroides johnsonii CL02T12C29
0.01	4086	4086	-	537006	Parabacteroides johnsonii DSM 18315
0.04	16930	16930	S	563193	Parabacteroides sp. D13
0.04	16272	52	-	512311	environmental samples
0.04	14356	14356	S	1263094	Parabacteroides merdae CAG:48
0.43	162248	95668	G	283168	Odoribacter
0.13	50070	3	-	876415	environmental samples
0.13	50003	50003	S	1263090	Odoribacter splanchnicus CAG:14
0.04	16299	0	S	28118	Odoribacter splanchnicus
0.04	16299	16299	-	709991	Odoribacter splanchnicus DSM 20712
0.23	87031	513	G	574697	Butyricimonas
0.23	85547	0	S	544645	Butyricimonas virosa
0.23	85547	85547	-	1121130	Butyricimonas virosa DSM 23226
0.14	52316	0	G	397864	Barnesiella
0.14	52316	0	S	487174	Barnesiella intestinihominis
0.14	52316	52316	-	742726	Barnesiella intestinihominis YIT 11860
0.06	22228	12	G	195950	Tannerella
0.05	20424	0	-	417613	environmental samples
0.05	20402	20402	S	1262978	Tannerella sp. CAG:118
0.01	4400	16	G	836	Porphyromonas
0.01	4287	4287	S	658663	Porphyromonas sp. 31_2
3.11	1176674	113	F	171550	Rikenellaceae
3.11	1176390	610590	G	239759	Alistipes
1.06	399931	1005	-	538948	environmental samples
0.89	335190	335190	S	1263036	Alistipes putredinis CAG:67
0.15	55934	55934	S	1262694	Alistipes sp. CAG:29
0.02	7041	7041	S	1262697	Alistipes sp. CAG:53
0.20	77110	0	S	28117	Alistipes putredinis
0.20	77110	77110	-	445970	Alistipes putredinis DSM 17216
0.09	32337	0	S	328813	Alistipes onderdonkii
0.09	32337	32337	-	1203611	Alistipes onderdonkii WAL 8169 = DSM 19147
0.06	21931	0	S	328814	Alistipes shahii
0.06	21931	21931	-	717959	Alistipes shahii WAL 8301
0.04	13475	0	S	1470347	Candidatus Alistipes marseilloanorexicus
0.04	13475	13475	-	1211813	Candidatus Alistipes marseilloanorexicus AP11
0.03	9978	0	S	1288121	Alistipes senegalensis
0.03	9978	9978	-	1033732	Alistipes senegalensis JC50
0.02	8006	0	S	214856	Alistipes finegoldii
0.02	8006	8006	-	679935	Alistipes finegoldii DSM 17242
0.08	31837	187	F	171552	Prevotellaceae
0.08	30901	4460	G	838	Prevotella
0.05	18432	148	-	84374	environmental samples
0.04	14338	14338	S	1262917	Prevotella sp. CAG:1031
0.01	5077	0	S	363265	Prevotella stercorea
0.01	5077	5077	-	1002367	Prevotella stercorea DSM 18206
0.01	2378	0	-	333046	unclassified Bacteroidales
0.01	2377	0	-	185291	unclassified Bacteroidales (miscellaneous)
0.01	2377	2377	S	1118061	Bacteroidales bacterium ph8
15.01	5670923	168668	P	1239	Firmicutes
11.69	4417303	200	C	186801	Clostridia
11.69	4417098	370267	O	186802	Clostridiales
4.69	1772264	72191	F	186803	Lachnospiraceae
3.58	1352031	179532	G	841	Roseburia
2.77	1044996	10247	-	512313	environmental samples
2.14	808148	808148	S	1262941	Roseburia sp. CAG:18
0.35	130872	130872	S	1262949	Roseburia sp. CAG:50
0.17	64797	64797	S	1263105	Roseburia inulinivorans CAG:15
0.05	17953	17953	S	1262943	Roseburia sp. CAG:197
0.02	7963	7963	S	1263104	Roseburia intestinalis CAG:13
0.01	2237	2237	S	1262948	Roseburia sp. CAG:471
0.23	86500	0	S	360807	Roseburia inulinivorans
0.23	86500	86500	-	622312	Roseburia inulinivorans DSM 16841
0.08	29343	0	S	166486	Roseburia intestinalis
0.08	29343	29343	-	536231	Roseburia intestinalis L1-82
0.03	11660	0	S	301301	Roseburia hominis
0.03	11660	11660	-	585394	Roseburia hominis A2-183
0.50	188158	2239	G	572511	Blautia
0.40	152029	51	-	765820	environmental samples
0.31	117196	117196	S	1262757	Blautia sp. CAG:37
0.06	22913	22913	S	1262758	Blautia sp. CAG:52
0.03	11772	11772	S	1262755	Blautia sp. CAG:237
0.04	15214	1328	S	418240	Blautia wexlerae
0.03	10750	10750	-	1121115	Blautia wexlerae DSM 19850
0.01	3136	3136	-	1280691	Blautia wexlerae AGR2146
0.02	7844	7844	S	1226324	Blautia sp. KLE 1732
0.02	6906	0	S	40520	Blautia obeum
0.02	6906	6906	-	411459	Blautia obeum ATCC 29174
0.01	2274	14	S	33038	[Ruminococcus] gnavus
0.19	72066	29765	G	189330	Dorea
0.05	18337	458	S	39486	Dorea formicigenerans
0.04	13391	13391	-	742765	Dorea formicigenerans 4_6_53AFAA
0.01	4488	4488	-	411461	Dorea formicigenerans ATCC 27755
0.04	15106	1308	S	88431	Dorea longicatena
0.02	7390	7390	-	1280698	Dorea longicatena AGR2136
0.02	6408	6408	-	411462	Dorea longicatena DSM 13814
0.02	6271	12	-	286137	environmental samples
0.01	3973	3973	S	1263074	Dorea longicatena CAG:42
0.01	2435	2435	S	1280669	Dorea sp. AGR2135
0.08	29735	18258	G	33042	Coprococcus
0.02	6216	0	S	410072	Coprococcus comes
0.02	6216	6216	-	470146	Coprococcus comes ATCC 27758
0.01	2650	4	-	458252	environmental samples
0.01	2368	2368	S	1263070	Coprococcus comes CAG:19
0.06	21164	1531	G	1506553	Lachnoclostridium
0.03	9820	690	S	1531	[Clostridium] clostridioforme
0.02	5866	5866	-	999408	[Clostridium] clostridioforme 90A8
0.01	3568	666	S	208479	[Clostridium] bolteae
0.01	2375	0	S	1512	[Clostridium] symbiosum
0.01	2044	2044	-	742740	[Clostridium] symbiosum WAL-14163
0.01	1930	0	S	84030	[Clostridium] saccharolyticum
0.01	1930	1930	-	610130	[Clostridium] saccharolyticum WM1
0.05	19741	1673	-	186928	unclassified Lachnospiraceae
0.03	9570	9570	S	658087	Lachnospiraceae bacterium 7_1_58FAA
0.01	2069	2069	S	658089	Lachnospiraceae bacterium 5_1_63FAA
0.02	7168	0	G	1506577	Tyzzerella
0.02	7168	0	S	29361	Tyzzerella nexilis
0.02	7168	7168	-	500632	Tyzzerella nexilis DSM 1787
0.01	4809	185	G	830	Butyrivibrio
0.01	3431	0	S	45851	Butyrivibrio crossotus
0.01	3431	3431	-	511680	Butyrivibrio crossotus DSM 2876
0.01	2264	17	G	207244	Anaerostipes
0.01	2244	0	S	649756	Anaerostipes hadrus
0.01	2244	2244	-	649757	Anaerostipes hadrus DSM 3319
2.36	892455	5	F	186806	Eubacteriaceae
2.36	892428	310542	G	1730	Eubacterium
1.00	377020	8295	-	84372	environmental samples
0.41	156248	156248	S	1262892	Eubacterium sp. CAG:76
0.29	109542	109542	S	1263079	Eubacterium rectale CAG:36
0.08	29410	29410	S	1262895	Eubacterium sp. CAG:86
0.07	25332	25332	S	1263077	Eubacterium eligens CAG:72
0.03	13063	13063	S	1262878	Eubacterium sp. CAG:115
0.03	11051	11051	S	1262889	Eubacterium sp. CAG:38
0.03	10161	10161	S	1262885	Eubacterium sp. CAG:248
0.02	6496	6496	S	1262880	Eubacterium sp. CAG:156
0.01	3147	3147	S	1263078	Eubacterium hallii CAG:12
0.33	124326	0	S	39491	Eubacterium rectale
0.33	124326	124326	-	515619	Eubacterium rectale ATCC 33656
0.15	55400	0	S	39496	Eubacterium ventriosum
0.15	55400	55400	-	411463	Eubacterium ventriosum ATCC 27560
0.04	16522	0	S	39485	[Eubacterium] eligens
0.04	16522	16522	-	515620	[Eubacterium] eligens ATCC 27750
0.01	4747	0	S	39488	[Eubacterium] hallii
0.01	4747	4747	-	411469	[Eubacterium] hallii DSM 3353
0.01	3234	0	S	39484	Eubacterium desmolans
0.01	3234	3234	-	1408437	Eubacterium desmolans ATCC 43058
2.18	825216	7685	F	541000	Ruminococcaceae
1.70	643441	13642	G	216851	Faecalibacterium
1.56	587904	79495	S	853	Faecalibacterium prausnitzii
0.62	233804	233804	-	411483	Faecalibacterium prausnitzii A2-165
0.49	184411	184411	-	411485	Faecalibacterium prausnitzii M21/2
0.24	90194	90194	-	748224	Faecalibacterium cf. prausnitzii KLE1255
0.11	41895	1	-	259314	environmental samples
0.10	38245	38245	S	1262898	Faecalibacterium sp. CAG:82
0.01	3647	3647	S	1262897	Faecalibacterium sp. CAG:74
0.42	157005	5276	G	1263	Ruminococcus
0.27	100593	72246	S	46228	Ruminococcus lactaris
0.04	15082	15082	-	1073376	Ruminococcus lactaris CC59_002D
0.04	13265	13265	-	471875	Ruminococcus lactaris ATCC 29176
0.10	36155	356	-	129701	environmental samples
0.03	10466	10466	S	1262960	Ruminococcus sp. CAG:55
0.02	6990	6990	S	1262964	Ruminococcus sp. CAG:60
0.01	3994	3994	S	1262951	Ruminococcus sp. CAG:17
0.01	3654	3654	S	1262962	Ruminococcus sp. CAG:57
0.01	2713	2713	S	1262967	Ruminococcus sp. CAG:9
0.01	2473	2473	S	1262952	Ruminococcus sp. CAG:177
0.01	2471	2471	S	1262968	Ruminococcus sp. CAG:90
0.01	2330	2330	S	1263107	Ruminococcus obeum CAG:39
0.03	10334	10334	S	457412	Ruminococcus sp. 5_1_39BFAA
0.01	4461	4461	S	1095771	Ruminococcus sp. JC304
0.02	7142	281	G	292632	Subdoligranulum
0.01	3569	3569	S	665956	Subdoligranulum sp. 4_3_54A2FAA
0.01	3292	0	S	214851	Subdoligranulum variabile
0.01	3292	3292	-	411471	Subdoligranulum variabile DSM 15176
0.01	4609	0	-	552397	unclassified Ruminococcaceae
0.01	4608	4608	S	552398	Ruminococcaceae bacterium D16
0.01	2865	0	G	244127	Anaerotruncus
0.01	2125	0	S	169435	Anaerotruncus colihominis
0.01	2125	2125	-	445972	Anaerotruncus colihominis DSM 17241
0.01	2386	8	G	1508657	Ruminiclostridium
1.18	445299	1409	F	31979	Clostridiaceae
1.16	440021	1017	G	1485	Clostridium
1.12	423313	7850	-	59619	environmental samples
0.49	183621	183621	S	1262773	Clostridium sp. CAG:122
0.30	113425	113425	S	1262784	Clostridium sp. CAG:245
0.06	21969	21969	S	1262805	Clostridium sp. CAG:43
0.05	18531	18531	S	1262845	Clostridium sp. CAG:91
0.05	17282	17282	S	1262832	Clostridium sp. CAG:7
0.04	14273	14273	S	1262842	Clostridium sp. CAG:81
0.02	7678	7678	S	1262828	Clostridium sp. CAG:62
0.02	6671	6671	S	1262780	Clostridium sp. CAG:221
0.01	4473	4473	S	1262783	Clostridium sp. CAG:242
0.01	4335	4335	S	1262831	Clostridium sp. CAG:678
0.01	3718	3718	S	1262824	Clostridium sp. CAG:58
0.01	2693	2693	S	1262777	Clostridium sp. CAG:167
0.01	2177	2177	S	1262839	Clostridium sp. CAG:780
0.01	4845	4845	S	411486	Clostridium sp. M62/1
0.01	3400	3400	S	411484	Clostridium sp. SS2/1
0.01	2392	2392	S	1042156	Clostridium sp. SY8519
0.01	2830	0	G	1649459	Hungatella
0.01	2830	860	S	154046	Hungatella hathewayi
0.19	72545	0	F	216572	Oscillospiraceae
0.19	72545	2000	G	459786	Oscillibacter
0.18	68550	100	-	876090	environmental samples
0.17	65595	65595	S	1262911	Oscillibacter sp. CAG:241
0.01	2855	2855	S	1262910	Oscillibacter sp. CAG:155
0.09	32696	900	-	186813	unclassified Clostridiales
0.05	18361	1210	-	39779	unclassified Clostridiales (miscellaneous)
0.01	4976	4976	S	1232458	Clostridiales bacterium VE202-29
0.01	2842	2842	S	1232439	Clostridiales bacterium VE202-03
0.02	6385	0	G	1017280	Pseudoflavonifractor
0.02	6385	0	S	106588	Pseudoflavonifractor capillosus
0.02	6385	6385	-	411467	Pseudoflavonifractor capillosus ATCC 29799
0.01	4634	0	S	384638	[Bacteroides] pectinophilus
0.01	4634	4634	-	483218	[Bacteroides] pectinophilus ATCC 43243
0.01	2416	0	G	946234	Flavonifractor
0.01	2416	0	S	292800	Flavonifractor plautii
0.01	2416	2416	-	411475	Flavonifractor plautii ATCC 29863
0.02	6175	260	F	186804	Peptostreptococcaceae
0.01	5321	146	G	1481960	Peptoclostridium
0.01	4989	2119	S	1496	Peptoclostridium difficile
1.62	612942	0	C	909932	Negativicutes
1.62	612942	168	O	909929	Selenomonadales
1.62	611307	2975	F	31977	Veillonellaceae
1.35	509289	2769	G	39948	Dialister
1.33	502581	557	-	135034	environmental samples
1.33	501745	501745	S	1262869	Dialister sp. CAG:357
0.01	3398	0	S	487173	Dialister succinatiphilus
0.01	3398	3398	-	742743	Dialister succinatiphilus YIT 11850
0.18	68176	31766	G	29465	Veillonella
0.05	19701	19701	S	1403932	Veillonella sp. DORA_A_3_16_22
0.01	5547	90	S	39778	Veillonella dispar
0.01	5010	5010	-	546273	Veillonella dispar ATCC 17748
0.01	3824	0	S	671228	Veillonella sp. oral taxon 158
0.01	3824	3824	-	879309	Veillonella sp. oral taxon 158 str. F0412
0.01	2364	781	S	39777	Veillonella atypica
0.07	24739	15518	G	158846	Megamonas
0.01	4977	0	S	491921	Megamonas rupellensis
0.01	4977	4977	-	1122217	Megamonas rupellensis DSM 19944
0.01	2794	0	S	437897	Megamonas funiformis
0.01	2794	2794	-	742816	Megamonas funiformis YIT 11815
0.02	5738	5291	G	906	Megasphaera
0.74	279476	689	C	91061	Bacilli
0.73	277741	3425	O	186826	Lactobacillales
0.71	269691	357	F	1300	Streptococcaceae
0.71	268643	177059	G	1301	Streptococcus
0.21	80501	74671	S	1308	Streptococcus thermophilus
0.01	1991	1991	-	322159	Streptococcus thermophilus LMD-9
0.01	4608	3071	S	1318	Streptococcus parasanguinis
0.01	3414	1725	S	1304	Streptococcus salivarius
0.01	3793	10	F	33958	Lactobacillaceae
0.01	3752	181	G	1578	Lactobacillus
0.01	2798	2764	S	47715	Lactobacillus rhamnosus
0.46	172402	916	-	47928	environmental samples
0.10	37621	37621	S	1263021	Firmicutes bacterium CAG:41
0.08	31016	31016	S	1263012	Firmicutes bacterium CAG:24
0.07	27919	27919	S	1262998	Firmicutes bacterium CAG:102
0.05	17382	17382	S	1263014	Firmicutes bacterium CAG:270
0.04	14159	14159	S	1263001	Firmicutes bacterium CAG:114
0.03	9892	9892	S	1263031	Firmicutes bacterium CAG:56
0.02	7263	7263	S	1262994	Firmicutes bacterium CAG:65
0.01	5612	5612	S	1262992	Firmicutes bacterium CAG:83
0.01	4060	4060	S	1263003	Firmicutes bacterium CAG:129
0.01	4056	4056	S	1262989	Firmicutes bacterium CAG:94
0.01	3443	3443	S	1262999	Firmicutes bacterium CAG:103
0.01	2097	2097	S	1263010	Firmicutes bacterium CAG:227
0.05	18860	0	C	526524	Erysipelotrichia
0.05	18860	0	O	526525	Erysipelotrichales
0.05	18860	803	F	128827	Erysipelotrichaceae
0.02	5888	922	G	100883	Coprobacillus
0.01	4737	0	-	512291	environmental samples
0.01	4733	4733	S	1262854	Coprobacillus sp. CAG:235
0.01	2892	60	-	433334	unclassified Erysipelotrichaceae
0.01	2430	24	-	544447	unclassified Erysipelotrichaceae (miscellaneous)
0.01	2775	0	G	1573534	Faecalitalea
0.01	2775	0	S	39483	Faecalitalea cylindroides
1.52	575088	11632	P	1224	Proteobacteria
0.87	328357	973	C	28216	Betaproteobacteria
0.86	326848	26502	O	80840	Burkholderiales
0.78	295011	13	F	995019	Sutterellaceae
0.75	283026	682	G	40544	Sutterella
0.75	282158	136	-	286132	environmental samples
0.75	282021	282021	S	1262975	Sutterella sp. CAG:351
0.03	11972	3221	G	577310	Parasutterella
0.01	4685	0	-	1263096	environmental samples
0.01	4685	4685	S	1263099	Parasutterella excrementihominis CAG:233
0.01	4066	0	S	487175	Parasutterella excrementihominis
0.01	4066	4066	-	762966	Parasutterella excrementihominis YIT 11859
0.01	3604	0	-	119065	unclassified Burkholderiales
0.01	3602	0	-	80841	unclassified Burkholderiales (miscellaneous)
0.01	3602	3602	S	469610	Burkholderiales bacterium 1_1_47
0.38	144173	1550	C	1236	Gammaproteobacteria
0.30	112905	0	O	135625	Pasteurellales
0.30	112905	4804	F	712	Pasteurellaceae
0.28	106896	10689	G	724	Haemophilus
0.24	91443	49796	S	729	Haemophilus parainfluenzae
0.06	21202	21202	-	862965	Haemophilus parainfluenzae T3T1
0.03	12932	12932	-	888828	Haemophilus parainfluenzae ATCC 33392
0.01	4520	4520	-	1095746	Haemophilus parainfluenzae HK2019
0.01	2993	2993	-	1095745	Haemophilus parainfluenzae HK262
0.01	2089	527	S	726	Haemophilus haemolyticus
0.07	27116	0	O	91347	Enterobacteriales
0.07	27116	6486	F	543	Enterobacteriaceae
0.04	15308	0	G	702	Plesiomonas
0.04	15308	0	S	703	Plesiomonas shigelloides
0.04	15308	15308	-	1315976	Plesiomonas shigelloides 302-73
0.01	2935	1927	G	561	Escherichia
0.01	2250	1309	G	570	Klebsiella
0.01	2489	1	O	72274	Pseudomonadales
0.01	2416	0	F	468	Moraxellaceae
0.01	2415	5	G	469	Acinetobacter
0.10	39264	0	-	47936	environmental samples
0.10	39264	39264	S	1262986	Proteobacteria bacterium CAG:139
0.09	32298	0	-	68525	delta/epsilon subdivisions
0.08	32021	9	C	28221	Deltaproteobacteria
0.08	31988	2	O	213115	Desulfovibrionales
0.08	31983	41	F	194924	Desulfovibrionaceae
0.08	31893	12005	G	35832	Bilophila
0.05	18770	11846	S	35833	Bilophila wadsworthia
0.01	4080	4080	-	1408428	Bilophila wadsworthia ATCC 49260
0.01	2844	2844	-	563192	Bilophila wadsworthia 3_1_6
0.05	19326	80	C	28211	Alphaproteobacteria
0.05	18959	31	O	204441	Rhodospirillales
0.03	9847	0	F	433	Acetobacteraceae
0.03	9845	0	G	434	Acetobacter
0.03	9841	0	-	114713	environmental samples
0.03	9841	9841	S	1262684	Acetobacter sp. CAG:267
0.02	9081	0	F	41295	Rhodospirillaceae
0.02	9077	0	G	191	Azospirillum
0.02	9075	5	-	114711	environmental samples
0.02	8998	8998	S	1262706	Azospirillum sp. CAG:260
0.43	163396	890	P	201174	Actinobacteria
0.33	123545	236	C	1760	Actinobacteria
0.32	121828	0	O	85004	Bifidobacteriales
0.32	121828	25	F	31953	Bifidobacteriaceae
0.32	121751	77529	G	1678	Bifidobacterium
0.04	16454	11306	S	216816	Bifidobacterium longum
0.01	3423	2328	-	1679	Bifidobacterium longum subsp. longum
0.03	10640	2655	S	1680	Bifidobacterium adolescentis
0.01	5544	5544	-	411481	Bifidobacterium adolescentis L2-32
0.02	6231	0	S	592977	Bifidobacterium stercoris
0.02	6231	6231	-	1437612	Bifidobacterium stercoris JCM 15918
0.01	4288	0	S	1686	Bifidobacterium catenulatum
0.01	4288	4288	-	566552	Bifidobacterium catenulatum DSM 16992 = JCM 1194 = LMG 11043
0.10	38960	613	C	84998	Coriobacteriia
0.07	28169	71	O	84999	Coriobacteriales
0.07	27865	317	F	84107	Coriobacteriaceae
0.07	25084	8437	G	102106	Collinsella
0.02	9102	0	S	74426	Collinsella aerofaciens
0.02	9102	9102	-	411903	Collinsella aerofaciens ATCC 25986
0.02	7399	73	-	165189	environmental samples
0.02	7247	7247	S	1262850	Collinsella sp. CAG:166
0.01	2403	0	G	1473205	Senegalimassilia
0.01	2403	0	S	1473216	Senegalimassilia anaerobia
0.01	2403	2403	-	1034345	Senegalimassilia anaerobia JC110
0.03	10178	0	O	1643822	Eggerthellales
0.03	10178	534	F	1643826	Eggerthellaceae
0.01	5057	29	G	84111	Eggerthella
0.01	4934	22	-	293421	environmental samples
0.01	4075	4075	S	1262875	Eggerthella sp. CAG:209
0.01	4247	0	G	447020	Adlercreutzia
0.01	4247	0	S	446660	Adlercreutzia equolifaciens
0.01	4247	4247	-	1384484	Adlercreutzia equolifaciens DSM 19450
0.05	18300	0	-	51290	Chlamydiae/Verrucomicrobia group
0.05	18223	10	P	74201	Verrucomicrobia
0.05	18200	0	C	203494	Verrucomicrobiae
0.05	18200	0	O	48461	Verrucomicrobiales
0.05	18200	0	F	1647988	Akkermansiaceae
0.05	18200	8172	G	239934	Akkermansia
0.01	5445	180	-	512293	environmental samples
0.01	5123	5123	S	1263034	Akkermansia muciniphila CAG:154
0.01	4583	3571	S	239935	Akkermansia muciniphila
0.01	2953	0	-	2323	unclassified Bacteria
0.01	2950	0	-	49928	unclassified Bacteria (miscellaneous)
0.01	2950	2950	S	1504823	bacterium LF-3
0.01	3526	0	D	2759	Eukaryota
0.01	3526	3	-	33154	Opisthokonta
0.01	3523	0	K	33208	Metazoa
0.01	3523	0	-	6072	Eumetazoa
0.01	3523	0	-	33213	Bilateria
0.01	3523	0	-	33511	Deuterostomia
0.01	3523	0	P	7711	Chordata
0.01	3523	0	-	89593	Craniata
0.01	3523	0	-	7742	Vertebrata
0.01	3523	0	-	7776	Gnathostomata
0.01	3523	0	-	117570	Teleostomi
0.01	3523	0	-	117571	Euteleostomi
0.01	3523	0	-	8287	Sarcopterygii
0.01	3523	0	-	1338369	Dipnotetrapodomorpha
0.01	3523	0	-	32523	Tetrapoda
0.01	3523	0	-	32524	Amniota
0.01	3523	0	C	40674	Mammalia
0.01	3523	0	-	32525	Theria
0.01	3523	0	-	9347	Eutheria
0.01	3523	0	-	1437010	Boreoeutheria
0.01	3523	0	-	314146	Euarchontoglires
0.01	3523	0	O	9443	Primates
0.01	3523	0	-	376913	Haplorrhini
0.01	3523	0	-	314293	Simiiformes
0.01	3523	0	-	9526	Catarrhini
0.01	3523	0	-	314295	Hominoidea
0.01	3523	0	F	9604	Hominidae
0.01	3523	0	-	207598	Homininae
0.01	3523	0	G	9605	Homo
0.01	3523	3523	S	9606	Homo sapiens
