# Supplementary material for: Long-term taxonomic and functional divergence from donor bacterial strains following fecal microbiota transplantation in immunocompromised patients
Source: PLoS One. 2017 Aug 21;12(8):e0182585. doi: 10.1371/journal.pone.0182585 (PMC5565110; doi:10.1371/journal.pone.0182585)
Supplement: S3 File — (ZIP) [file pone.0182585.s008.zip › classification_reports/Donor 28 Timepoint 18 Kraken Report.txt]

48.77	21391263	21391263	U	0	unclassified
51.23	22474021	3733	-	1	root
51.23	22470180	14322	-	131567	cellular organisms
51.02	22381297	378802	D	2	Bacteria
33.33	14620962	545596	P	1239	Firmicutes
26.24	11509025	858	C	186801	Clostridia
26.24	11508147	1896545	O	186802	Clostridiales
11.05	4848530	310148	F	186803	Lachnospiraceae
3.82	1677690	933217	G	189330	Dorea
0.95	417412	39550	S	88431	Dorea longicatena
0.46	202915	202915	-	411462	Dorea longicatena DSM 13814
0.40	174947	174947	-	1280698	Dorea longicatena AGR2136
0.47	204703	273	-	286137	environmental samples
0.33	143653	143653	S	1263074	Dorea longicatena CAG:42
0.13	56392	56392	S	1262872	Dorea sp. CAG:105
0.01	3319	3319	S	1263073	Dorea formicigenerans CAG:28
0.24	105224	6772	S	39486	Dorea formicigenerans
0.11	49844	49844	-	411461	Dorea formicigenerans ATCC 27755
0.11	48608	48608	-	742765	Dorea formicigenerans 4_6_53AFAA
0.04	16281	16281	S	1280669	Dorea sp. AGR2135
3.46	1517919	17172	G	572511	Blautia
2.81	1232280	479	-	765820	environmental samples
2.16	948630	948630	S	1262757	Blautia sp. CAG:37
0.38	167672	167672	S	1262758	Blautia sp. CAG:52
0.26	114847	114847	S	1262755	Blautia sp. CAG:237
0.27	119277	17590	S	418240	Blautia wexlerae
0.15	67741	67741	-	1121115	Blautia wexlerae DSM 19850
0.08	33946	33946	-	1280691	Blautia wexlerae AGR2146
0.16	72253	72253	S	1226324	Blautia sp. KLE 1732
0.14	61052	0	S	40520	Blautia obeum
0.14	61052	61052	-	411459	Blautia obeum ATCC 29174
0.01	6364	53	S	33038	[Ruminococcus] gnavus
0.01	3859	3859	-	1384063	Ruminococcus gnavus AGR2154
0.01	3378	0	S	1322	Blautia hansenii
0.01	3378	3378	-	537007	Blautia hansenii DSM 20583
0.01	3364	0	S	33039	[Ruminococcus] torques
0.01	3364	3364	-	411460	Ruminococcus torques ATCC 27756
1.55	680937	51967	G	841	Roseburia
1.11	485348	4075	-	512313	environmental samples
0.67	292707	292707	S	1262941	Roseburia sp. CAG:18
0.25	109275	109275	S	1262949	Roseburia sp. CAG:50
0.09	38460	38460	S	1262943	Roseburia sp. CAG:197
0.04	18461	18461	S	1263105	Roseburia inulinivorans CAG:15
0.04	16038	16038	S	1262948	Roseburia sp. CAG:471
0.18	80740	0	S	301301	Roseburia hominis
0.18	80740	80740	-	585394	Roseburia hominis A2-183
0.09	39373	0	S	360807	Roseburia inulinivorans
0.09	39373	39373	-	622312	Roseburia inulinivorans DSM 16841
0.05	23509	0	S	166486	Roseburia intestinalis
0.05	23509	23509	-	536231	Roseburia intestinalis L1-82
1.04	457459	334072	G	33042	Coprococcus
0.17	74511	0	S	410072	Coprococcus comes
0.17	74511	74511	-	470146	Coprococcus comes ATCC 27758
0.10	44103	10	-	458252	environmental samples
0.10	43497	43497	S	1263070	Coprococcus comes CAG:19
0.18	79493	5374	G	1506553	Lachnoclostridium
0.10	44491	5070	S	1531	[Clostridium] clostridioforme
0.07	30798	30798	-	999408	[Clostridium] clostridioforme 90A8
0.01	3334	3334	-	999410	[Clostridium] clostridioforme CM201
0.02	9675	1961	S	208479	[Clostridium] bolteae
0.01	4397	4397	-	997894	[Clostridium] bolteae 90A9
0.02	8400	0	S	84030	[Clostridium] saccharolyticum
0.02	8400	8400	-	610130	[Clostridium] saccharolyticum WM1
0.01	6267	5	S	1512	[Clostridium] symbiosum
0.01	4567	4567	-	742740	[Clostridium] symbiosum WAL-14163
0.15	64359	7543	-	186928	unclassified Lachnospiraceae
0.04	19653	19653	S	658087	Lachnospiraceae bacterium 7_1_58FAA
0.03	13413	13413	S	658089	Lachnospiraceae bacterium 5_1_63FAA
0.01	6007	6007	S	658655	Lachnospiraceae bacterium 1_4_56FAA
0.01	5421	5421	S	658088	Lachnospiraceae bacterium 9_1_43BFAA
0.01	2303	2303	S	665950	Lachnospiraceae bacterium 3_1_46FAA
0.05	22687	0	G	1506577	Tyzzerella
0.05	22687	0	S	29361	Tyzzerella nexilis
0.05	22687	22687	-	500632	Tyzzerella nexilis DSM 1787
0.04	17612	49	G	207244	Anaerostipes
0.04	17554	0	S	649756	Anaerostipes hadrus
0.04	17554	17554	-	649757	Anaerostipes hadrus DSM 3319
0.02	7354	37	-	189703	environmental samples
0.02	7054	7054	S	1262984	Lachnospiraceae bacterium CAG:25
0.01	5427	619	G	830	Butyrivibrio
0.01	3602	0	S	45851	Butyrivibrio crossotus
0.01	3602	3602	-	511680	Butyrivibrio crossotus DSM 2876
0.01	2242	163	G	1164882	Lachnoanaerobaculum
4.95	2169670	27731	F	541000	Ruminococcaceae
3.33	1462819	23539	G	216851	Faecalibacterium
2.99	1310618	149353	S	853	Faecalibacterium prausnitzii
1.78	782477	782477	-	411483	Faecalibacterium prausnitzii A2-165
0.58	253711	253711	-	411485	Faecalibacterium prausnitzii M21/2
0.29	125077	125077	-	748224	Faecalibacterium cf. prausnitzii KLE1255
0.29	128662	2	-	259314	environmental samples
0.18	78638	78638	S	1262897	Faecalibacterium sp. CAG:74
0.11	50015	50015	S	1262898	Faecalibacterium sp. CAG:82
1.34	586135	68031	G	1263	Ruminococcus
0.65	287179	4200	-	129701	environmental samples
0.14	60827	60827	S	1262951	Ruminococcus sp. CAG:17
0.14	60142	60142	S	1262960	Ruminococcus sp. CAG:55
0.10	43311	43311	S	1262964	Ruminococcus sp. CAG:60
0.09	37604	37604	S	1262967	Ruminococcus sp. CAG:9
0.06	26330	26330	S	1262968	Ruminococcus sp. CAG:90
0.05	24027	24027	S	1263107	Ruminococcus obeum CAG:39
0.05	23921	23921	S	1262952	Ruminococcus sp. CAG:177
0.01	4242	4242	S	1262962	Ruminococcus sp. CAG:57
0.26	113762	113762	S	457412	Ruminococcus sp. 5_1_39BFAA
0.14	59999	59999	S	1095771	Ruminococcus sp. JC304
0.13	56477	32320	S	46228	Ruminococcus lactaris
0.04	15667	15667	-	1073376	Ruminococcus lactaris CC59_002D
0.02	8490	8490	-	471875	Ruminococcus lactaris ATCC 29176
0.14	60139	1404	G	292632	Subdoligranulum
0.08	37040	0	S	214851	Subdoligranulum variabile
0.08	37040	37040	-	411471	Subdoligranulum variabile DSM 15176
0.05	21695	21695	S	665956	Subdoligranulum sp. 4_3_54A2FAA
0.03	12425	45	G	1508657	Ruminiclostridium
0.02	6816	0	S	84026	[Clostridium] methylpentosum
0.02	6816	6816	-	537013	[Clostridium] methylpentosum DSM 5476
0.01	4710	0	S	1535	[Clostridium] leptum
0.01	4710	4710	-	428125	[Clostridium] leptum DSM 753
0.03	11785	0	-	552397	unclassified Ruminococcaceae
0.03	11785	11785	S	552398	Ruminococcaceae bacterium D16
0.02	7545	1	G	244127	Anaerotruncus
0.01	4621	0	S	169435	Anaerotruncus colihominis
0.01	4621	4621	-	445972	Anaerotruncus colihominis DSM 17241
3.88	1701776	6	F	186806	Eubacteriaceae
3.88	1701572	624332	G	1730	Eubacterium
1.45	634353	8623	-	84372	environmental samples
0.69	302029	302029	S	1262878	Eubacterium sp. CAG:115
0.33	144508	144508	S	1263079	Eubacterium rectale CAG:36
0.13	56316	56316	S	1262880	Eubacterium sp. CAG:156
0.12	52622	52622	S	1263078	Eubacterium hallii CAG:12
0.04	18864	18864	S	1262879	Eubacterium sp. CAG:146
0.04	17148	17148	S	1262892	Eubacterium sp. CAG:76
0.02	6634	6634	S	1262893	Eubacterium sp. CAG:786
0.01	6557	6557	S	1262895	Eubacterium sp. CAG:86
0.01	5488	5488	S	1262885	Eubacterium sp. CAG:248
0.01	4131	4131	S	1263077	Eubacterium eligens CAG:72
0.01	3581	3581	S	1262881	Eubacterium sp. CAG:161
0.01	3429	3429	S	1262889	Eubacterium sp. CAG:38
0.43	188407	0	S	39496	Eubacterium ventriosum
0.43	188407	188407	-	411463	Eubacterium ventriosum ATCC 27560
0.37	160124	0	S	39491	Eubacterium rectale
0.37	160124	160124	-	515619	Eubacterium rectale ATCC 33656
0.15	67782	0	S	39488	[Eubacterium] hallii
0.15	67782	67782	-	411469	[Eubacterium] hallii DSM 3353
0.03	13077	0	S	39484	Eubacterium desmolans
0.03	13077	13077	-	1408437	Eubacterium desmolans ATCC 43058
0.02	8835	0	S	39485	[Eubacterium] eligens
0.02	8835	8835	-	515620	[Eubacterium] eligens ATCC 27750
0.01	3221	3221	S	457402	Eubacterium sp. 3_1_31
1.60	702164	3235	F	31979	Clostridiaceae
1.57	687741	3713	G	1485	Clostridium
1.39	607798	8585	-	59619	environmental samples
0.29	125623	125623	S	1262828	Clostridium sp. CAG:62
0.20	86979	86979	S	1262784	Clostridium sp. CAG:245
0.15	65738	65738	S	1262824	Clostridium sp. CAG:58
0.15	64507	64507	S	1262809	Clostridium sp. CAG:451
0.14	59445	59445	S	1262831	Clostridium sp. CAG:678
0.10	45274	45274	S	1262805	Clostridium sp. CAG:43
0.08	36688	36688	S	1262845	Clostridium sp. CAG:91
0.07	31588	31588	S	1262836	Clostridium sp. CAG:75
0.04	19316	19316	S	1262783	Clostridium sp. CAG:242
0.03	11974	11974	S	1262777	Clostridium sp. CAG:167
0.02	9698	9698	S	1262787	Clostridium sp. CAG:265
0.02	8379	8379	S	1262773	Clostridium sp. CAG:122
0.01	4832	4832	S	1262832	Clostridium sp. CAG:7
0.01	3726	3726	S	1263063	Clostridium bartlettii CAG:1329
0.01	3614	3614	S	1262842	Clostridium sp. CAG:81
0.01	2456	2456	S	1263068	Clostridium leptum CAG:27
0.06	25941	25941	S	411484	Clostridium sp. SS2/1
0.04	15675	15675	S	1414720	Clostridium sp. JCC
0.03	15248	15248	S	411486	Clostridium sp. M62/1
0.02	9941	9941	S	1042156	Clostridium sp. SY8519
0.01	2956	2956	S	665940	Clostridium sp. 7_3_54FAA
0.01	2341	2341	S	411489	Clostridium sp. L2-50
0.02	7172	0	G	1649459	Hungatella
0.02	7172	2671	S	154046	Hungatella hathewayi
0.01	3809	3809	-	566550	Hungatella hathewayi DSM 13479
0.01	4002	0	G	580596	Butyricicoccus
0.01	4002	0	S	501571	Butyricicoccus pullicaecorum
0.01	4002	4002	-	1203606	Butyricicoccus pullicaecorum 1.2
0.29	126503	6280	-	186813	unclassified Clostridiales
0.19	81335	8220	-	39779	unclassified Clostridiales (miscellaneous)
0.05	19935	19935	S	1232458	Clostridiales bacterium VE202-29
0.04	16996	16996	S	1232439	Clostridiales bacterium VE202-03
0.02	10182	10182	S	1232457	Clostridiales bacterium VE202-27
0.01	6417	6417	S	1232442	Clostridiales bacterium VE202-06
0.01	4858	4858	S	1232445	Clostridiales bacterium VE202-16
0.01	4086	4086	S	1232443	Clostridiales bacterium VE202-13
0.01	3629	3629	S	1232453	Clostridiales bacterium VE202-21
0.04	16715	0	G	1017280	Pseudoflavonifractor
0.04	16715	0	S	106588	Pseudoflavonifractor capillosus
0.04	16715	16715	-	411467	Pseudoflavonifractor capillosus ATCC 29799
0.03	11589	0	S	384638	[Bacteroides] pectinophilus
0.03	11589	11589	-	483218	[Bacteroides] pectinophilus ATCC 43243
0.02	10584	0	G	946234	Flavonifractor
0.02	10584	0	S	292800	Flavonifractor plautii
0.02	10584	10584	-	411475	Flavonifractor plautii ATCC 29863
0.12	52967	2034	F	186804	Peptostreptococcaceae
0.07	30132	0	G	1505657	Intestinibacter
0.07	30132	10409	S	261299	Intestinibacter bartlettii
0.04	17452	17452	-	445973	Intestinibacter bartlettii DSM 16795
0.01	2271	2271	-	1403940	Intestinibacter bartlettii DORA_8_9
0.04	18251	431	G	1481960	Peptoclostridium
0.04	16934	7304	S	1496	Peptoclostridium difficile
0.01	4231	4231	-	1151389	Peptoclostridium difficile Y358
0.01	2293	2293	-	1151426	Peptoclostridium difficile P51
0.02	9194	0	F	216572	Oscillospiraceae
0.02	9194	990	G	459786	Oscillibacter
0.01	6462	24	-	876090	environmental samples
0.01	3890	3890	S	1262911	Oscillibacter sp. CAG:241
0.01	2548	2548	S	1262910	Oscillibacter sp. CAG:155
3.71	1626254	5626	-	47928	environmental samples
1.52	667520	667520	S	1263012	Firmicutes bacterium CAG:24
1.41	618949	618949	S	1263021	Firmicutes bacterium CAG:41
0.19	85411	85411	S	1263014	Firmicutes bacterium CAG:270
0.13	55128	55128	S	1263001	Firmicutes bacterium CAG:114
0.10	42963	42963	S	1263031	Firmicutes bacterium CAG:56
0.08	35299	35299	S	1263010	Firmicutes bacterium CAG:227
0.06	28355	28355	S	1263003	Firmicutes bacterium CAG:129
0.06	27336	27336	S	1263009	Firmicutes bacterium CAG:212
0.04	18503	18503	S	1262994	Firmicutes bacterium CAG:65
0.02	9268	9268	S	1262998	Firmicutes bacterium CAG:102
0.02	6841	6841	S	1262992	Firmicutes bacterium CAG:83
0.01	4526	4526	S	1262999	Firmicutes bacterium CAG:103
0.01	3541	3541	S	1263000	Firmicutes bacterium CAG:110
1.03	450733	0	C	909932	Negativicutes
1.03	450733	203	O	909929	Selenomonadales
0.76	334086	1627	F	31977	Veillonellaceae
0.62	272201	1714	G	39948	Dialister
0.61	268288	251	-	135034	environmental samples
0.61	267657	267657	S	1262869	Dialister sp. CAG:357
0.13	54883	24616	G	29465	Veillonella
0.04	15766	15766	S	1403932	Veillonella sp. DORA_A_3_16_22
0.01	4712	88	S	39778	Veillonella dispar
0.01	3999	3999	-	546273	Veillonella dispar ATCC 17748
0.01	3906	0	S	671228	Veillonella sp. oral taxon 158
0.01	3906	3906	-	879309	Veillonella sp. oral taxon 158 str. F0412
0.01	2269	794	S	29466	Veillonella parvula
0.01	3051	2747	G	906	Megasphaera
0.27	116444	132	F	909930	Acidaminococcaceae
0.27	116270	126	G	33024	Phascolarctobacterium
0.26	115935	115935	S	1262914	Phascolarctobacterium sp. CAG:207
0.73	319284	1559	C	91061	Bacilli
0.72	314022	4593	O	186826	Lactobacillales
0.60	262731	830	F	1300	Streptococcaceae
0.49	216063	136412	G	1301	Streptococcus
0.06	27638	14373	S	1304	Streptococcus salivarius
0.01	4617	4617	-	1074494	Streptococcus salivarius M18
0.01	3477	3477	-	1048332	Streptococcus salivarius CCHSS3
0.04	18455	16570	S	1308	Streptococcus thermophilus
0.03	15345	10280	S	1318	Streptococcus parasanguinis
0.01	2406	2358	S	1309	Streptococcus mutans
0.10	45838	1331	G	1357	Lactococcus
0.10	43875	6794	S	1358	Lactococcus lactis
0.08	34070	31686	-	1360	Lactococcus lactis subsp. lactis
0.01	3011	1872	-	1359	Lactococcus lactis subsp. cremoris
0.10	42502	2905	F	33958	Lactobacillaceae
0.09	39391	2166	G	1578	Lactobacillus
0.07	31871	31846	S	1605	Lactobacillus animalis
0.01	3009	1370	S	1584	Lactobacillus delbrueckii
0.01	3699	0	F	81852	Enterococcaceae
0.01	3694	57	G	1350	Enterococcus
0.01	3703	208	O	1385	Bacillales
0.38	168694	0	C	526524	Erysipelotrichia
0.38	168694	0	O	526525	Erysipelotrichales
0.38	168694	2943	F	128827	Erysipelotrichaceae
0.13	57778	71	G	1505663	Erysipelatoclostridium
0.12	53984	0	S	29348	[Clostridium] spiroforme
0.12	53984	53984	-	428126	[Clostridium] spiroforme DSM 1552
0.01	3415	0	S	341225	[Clostridium] saccharogumia
0.01	3415	3415	-	1121333	[Clostridium] saccharogumia DSM 17460
0.13	55050	2828	G	100883	Coprobacillus
0.12	50937	0	-	512291	environmental samples
0.12	50909	50909	S	1262854	Coprobacillus sp. CAG:235
0.03	11821	259	-	433334	unclassified Erysipelotrichaceae
0.02	9461	141	-	544447	unclassified Erysipelotrichaceae (miscellaneous)
0.01	5155	5155	S	469614	Erysipelotrichaceae bacterium 6_1_45
0.01	2309	2309	S	457422	Erysipelotrichaceae bacterium 2_2_44A
0.03	11214	5616	G	191303	Turicibacter
0.01	4839	0	S	154288	Turicibacter sanguinis
0.01	4839	4839	-	702450	Turicibacter sanguinis PC909
0.02	8218	0	G	1573534	Faecalitalea
0.02	8218	0	S	39483	Faecalitalea cylindroides
0.01	4239	4239	-	649755	Faecalitalea cylindroides ATCC 27803
0.01	3979	3979	-	717960	Faecalitalea cylindroides T2-87
0.02	8118	600	G	61170	Holdemania
0.02	6975	0	S	61171	Holdemania filiformis
0.02	6975	6975	-	545696	Holdemania filiformis DSM 12042
0.02	6821	0	G	1573536	Faecalicoccus
0.02	6821	0	S	1323	Faecalicoccus pleomorphus
0.02	6821	6821	-	1123313	Faecalicoccus pleomorphus DSM 20574
0.01	4361	0	G	1573535	Holdemanella
0.01	4361	0	S	1735	Holdemanella biformis
0.01	4361	4361	-	518637	Holdemanella biformis DSM 3989
11.53	5055920	66	-	68336	Bacteroidetes/Chlorobi group
11.53	5055829	35181	P	976	Bacteroidetes
11.44	5020113	0	C	200643	Bacteroidia
11.44	5020113	472102	O	171549	Bacteroidales
7.24	3175204	896	F	815	Bacteroidaceae
7.24	3174287	2416727	G	816	Bacteroides
0.59	260049	2096	-	139043	environmental samples
0.27	117602	117602	S	1262738	Bacteroides sp. CAG:20
0.14	60355	60355	S	1262754	Bacteroides sp. CAG:98
0.07	32717	32717	S	1263038	Bacteroides cellulosilyticus CAG:158
0.02	9915	9915	S	1263053	Bacteroides stercoris CAG:120
0.02	7066	7066	S	1262753	Bacteroides sp. CAG:927
0.01	6319	6319	S	1263055	Bacteroides uniformis CAG:3
0.01	5735	5735	S	1263054	Bacteroides thetaiotaomicron CAG:40
0.01	5195	5195	S	1263037	Bacteroides caccae CAG:21
0.01	2906	2906	S	1262743	Bacteroides sp. CAG:598
0.01	2642	2642	S	1263048	Bacteroides intestinalis CAG:315
0.01	2575	2575	S	1263045	Bacteroides finegoldii CAG:203
0.19	84415	63181	S	821	Bacteroides vulgatus
0.02	6688	6688	-	1235786	Bacteroides vulgatus dnLKV7
0.01	6269	6269	-	435590	Bacteroides vulgatus ATCC 8482
0.01	3975	3975	-	1339352	Bacteroides vulgatus str. 3975 RP4
0.01	2842	2842	-	702446	Bacteroides vulgatus PC510
0.17	73260	45921	S	820	Bacteroides uniformis
0.04	17280	17280	-	1235787	Bacteroides uniformis dnLKV2
0.02	9922	9922	-	411479	Bacteroides uniformis ATCC 8492
0.16	68002	20577	S	246787	Bacteroides cellulosilyticus
0.05	21541	21541	-	537012	Bacteroides cellulosilyticus DSM 14838
0.03	14518	14518	-	997874	Bacteroides cellulosilyticus CL02T12C19
0.03	11366	11366	-	1268240	Bacteroides cellulosilyticus WH2
0.13	55633	0	S	204516	Bacteroides massiliensis
0.13	55581	55581	-	1121098	Bacteroides massiliensis B84634 = Timone 84634 = DSM 17679 = JCM 13223
0.06	25559	14001	S	47678	Bacteroides caccae
0.02	7506	7506	-	997873	Bacteroides caccae CL03T12C61
0.01	4052	4052	-	411901	Bacteroides caccae ATCC 43185
0.05	23492	15179	S	817	Bacteroides fragilis
0.05	22364	10365	S	46506	Bacteroides stercoris
0.01	6238	6238	-	1073351	Bacteroides stercoris CC31F
0.01	5761	5761	-	449673	Bacteroides stercoris ATCC 43183
0.04	16375	2576	S	338188	Bacteroides finegoldii
0.02	9055	9055	-	997888	Bacteroides finegoldii CL09T03C10
0.01	4744	4744	-	483215	Bacteroides finegoldii DSM 17565
0.03	12703	5384	S	357276	Bacteroides dorei
0.01	3978	3978	-	556260	Bacteroides dorei 5_1_36/D4
0.03	12657	12657	S	585543	Bacteroides sp. D20
0.03	12431	12431	S	1163670	Bacteroides sp. 14(A)
0.03	12116	1875	S	28116	Bacteroides ovatus
0.01	4336	4336	-	702443	Bacteroides ovatus SD CMC 3f
0.01	2385	2385	-	997886	Bacteroides ovatus CL03T12C18
0.02	8224	8224	S	457393	Bacteroides sp. 4_1_36
0.02	6793	6793	S	469586	Bacteroides sp. 1_1_6
0.01	5610	0	S	691816	Bacteroides rodentium
0.01	5610	5610	-	1236512	Bacteroides rodentium JCM 16496
0.01	5484	495	S	818	Bacteroides thetaiotaomicron
0.01	3150	3150	-	1235785	Bacteroides thetaiotaomicron dnLKV9
0.01	4874	2325	S	371601	Bacteroides xylanisolvens
0.01	2547	2547	-	997892	Bacteroides xylanisolvens CL03T12C04
0.01	4775	4775	S	469585	Bacteroides sp. 1_1_14
0.01	4331	4331	S	469593	Bacteroides sp. 3_1_40A
0.01	3138	3138	S	469589	Bacteroides sp. 2_1_33B
0.01	3088	0	S	1470345	Candidatus Bacteroides timonensis
0.01	3088	3088	-	1203465	Candidatus Bacteroides timonensis AP1
0.01	2972	2972	S	457395	Bacteroides sp. 9_1_42FAA
0.01	2564	2564	S	556259	Bacteroides sp. D2
0.01	2301	0	S	871325	Bacteroides faecichinchillae
0.01	2301	2301	-	1236513	Bacteroides faecichinchillae JCM 17102
1.43	626179	88	F	171550	Rikenellaceae
1.43	625985	321431	G	239759	Alistipes
0.48	211294	399	-	538948	environmental samples
0.38	167776	167776	S	1263036	Alistipes putredinis CAG:67
0.09	39466	39466	S	1262694	Alistipes sp. CAG:29
0.01	3188	3188	S	1262697	Alistipes sp. CAG:53
0.09	39001	0	S	28117	Alistipes putredinis
0.09	39001	39001	-	445970	Alistipes putredinis DSM 17216
0.05	22077	0	S	328813	Alistipes onderdonkii
0.05	22077	22077	-	1203611	Alistipes onderdonkii WAL 8169 = DSM 19147
0.03	11177	0	S	1470347	Candidatus Alistipes marseilloanorexicus
0.03	11177	11177	-	1211813	Candidatus Alistipes marseilloanorexicus AP11
0.02	10162	0	S	328814	Alistipes shahii
0.02	10162	10162	-	717959	Alistipes shahii WAL 8301
0.01	5473	0	S	214856	Alistipes finegoldii
0.01	5473	5473	-	679935	Alistipes finegoldii DSM 17242
0.01	3709	0	S	1288121	Alistipes senegalensis
0.01	3709	3709	-	1033732	Alistipes senegalensis JC50
0.92	401736	8319	F	171551	Porphyromonadaceae
0.57	251318	131994	G	375288	Parabacteroides
0.23	98748	36832	S	46503	Parabacteroides merdae
0.13	59009	59009	-	999420	Parabacteroides merdae CL03T12C32
0.01	5425	1203	S	387661	Parabacteroides johnsonii
0.01	2676	2676	-	999419	Parabacteroides johnsonii CL02T12C29
0.01	5349	5349	S	563193	Parabacteroides sp. D13
0.01	4539	12	-	512311	environmental samples
0.01	4053	4053	S	1263094	Parabacteroides merdae CAG:48
0.01	4361	1547	S	823	Parabacteroides distasonis
0.21	91320	53563	G	283168	Odoribacter
0.07	29054	0	-	876415	environmental samples
0.07	29009	29009	S	1263090	Odoribacter splanchnicus CAG:14
0.02	8648	0	S	28118	Odoribacter splanchnicus
0.02	8648	8648	-	709991	Odoribacter splanchnicus DSM 20712
0.05	22133	0	G	397864	Barnesiella
0.05	22133	0	S	487174	Barnesiella intestinihominis
0.05	22133	22133	-	742726	Barnesiella intestinihominis YIT 11860
0.05	21844	313	G	574697	Butyricimonas
0.04	18400	0	S	544645	Butyricimonas virosa
0.04	18400	18400	-	1121130	Butyricimonas virosa DSM 23226
0.01	3131	0	S	544644	Butyricimonas synergistica
0.01	3131	3131	-	1121129	Butyricimonas synergistica DSM 23225
0.01	3294	163	G	836	Porphyromonas
0.01	3120	10	G	195950	Tannerella
0.78	343718	419	F	171552	Prevotellaceae
0.78	342985	2008	G	838	Prevotella
0.77	338559	702	-	84374	environmental samples
0.77	335745	335745	S	1262917	Prevotella sp. CAG:1031
2.56	1121988	8997	P	201174	Actinobacteria
1.61	707434	12002	C	84998	Coriobacteriia
1.14	501884	1139	O	84999	Coriobacteriales
1.14	499055	5198	F	84107	Coriobacteriaceae
0.80	349800	119237	G	102106	Collinsella
0.29	127828	0	S	74426	Collinsella aerofaciens
0.29	127828	127828	-	411903	Collinsella aerofaciens ATCC 25986
0.23	100874	883	-	165189	environmental samples
0.23	98939	98939	S	1262850	Collinsella sp. CAG:166
0.33	143496	0	G	1473205	Senegalimassilia
0.33	143496	0	S	1473216	Senegalimassilia anaerobia
0.33	143496	143496	-	1034345	Senegalimassilia anaerobia JC110
0.44	193548	0	O	1643822	Eggerthellales
0.44	193548	14126	F	1643826	Eggerthellaceae
0.28	122677	0	G	447020	Adlercreutzia
0.28	122677	0	S	446660	Adlercreutzia equolifaciens
0.28	122677	122677	-	1384484	Adlercreutzia equolifaciens DSM 19450
0.11	46424	580	G	84111	Eggerthella
0.10	43049	171	-	293421	environmental samples
0.08	35027	35027	S	1262875	Eggerthella sp. CAG:209
0.02	6611	6611	S	1262876	Eggerthella sp. CAG:298
0.01	2549	0	S	84112	Eggerthella lenta
0.01	2549	2549	-	479437	Eggerthella lenta DSM 2243
0.01	5633	0	G	644652	Gordonibacter
0.01	5633	0	S	471189	Gordonibacter pamelaeae
0.01	5633	5633	-	657308	Gordonibacter pamelaeae 7-10-1-b
0.01	3523	1021	G	580024	Enterorhabdus
0.92	405556	1592	C	1760	Actinobacteria
0.90	395011	0	O	85004	Bifidobacteriales
0.90	395011	102	F	31953	Bifidobacteriaceae
0.90	394265	276475	G	1678	Bifidobacterium
0.08	35376	10074	S	1680	Bifidobacterium adolescentis
0.04	15797	15797	-	411481	Bifidobacterium adolescentis L2-32
0.01	4806	4806	-	1410644	Bifidobacterium adolescentis DSM 20087
0.01	4699	4699	-	367928	Bifidobacterium adolescentis ATCC 15703
0.08	34855	22469	S	216816	Bifidobacterium longum
0.02	9018	5487	-	1679	Bifidobacterium longum subsp. longum
0.01	2674	1256	-	1682	Bifidobacterium longum subsp. infantis
0.04	19284	0	S	592977	Bifidobacterium stercoris
0.04	19284	19284	-	1437612	Bifidobacterium stercoris JCM 15918
0.02	9272	0	S	1686	Bifidobacterium catenulatum
0.02	9272	9272	-	566552	Bifidobacterium catenulatum DSM 16992 = JCM 1194 = LMG 11043
0.01	4933	2	-	135024	environmental samples
0.01	4533	4533	S	1263057	Bifidobacterium adolescentis CAG:119
0.01	3826	3826	S	78346	Bifidobacterium ruminantium
0.01	2318	2265	S	1685	Bifidobacterium breve
0.02	7225	0	O	2037	Actinomycetales
0.02	7225	5	F	2049	Actinomycetaceae
0.02	7100	1416	G	1654	Actinomyces
2.19	961664	1	-	51290	Chlamydiae/Verrucomicrobia group
2.19	961507	291	P	74201	Verrucomicrobia
2.19	961216	0	C	203494	Verrucomicrobiae
2.19	961216	36	O	48461	Verrucomicrobiales
2.19	961180	0	F	1647988	Akkermansiaceae
2.19	961180	437691	G	239934	Akkermansia
0.69	301750	9910	-	512293	environmental samples
0.65	284218	284218	S	1263034	Akkermansia muciniphila CAG:154
0.02	7622	7622	S	1262691	Akkermansia sp. CAG:344
0.51	221739	171434	S	239935	Akkermansia muciniphila
0.11	50305	50305	-	349741	Akkermansia muciniphila ATCC BAA-835
0.47	207499	5153	P	1224	Proteobacteria
0.26	113985	1	-	68525	delta/epsilon subdivisions
0.26	113636	22	C	28221	Deltaproteobacteria
0.26	113556	2	O	213115	Desulfovibrionales
0.26	113552	115	F	194924	Desulfovibrionaceae
0.26	113282	42579	G	35832	Bilophila
0.15	66637	42567	S	35833	Bilophila wadsworthia
0.03	13946	13946	-	1408428	Bilophila wadsworthia ATCC 49260
0.02	10124	10124	-	563192	Bilophila wadsworthia 3_1_6
0.01	4066	4066	S	693988	Bilophila sp. 4_1_30
0.08	34912	520	C	1236	Gammaproteobacteria
0.04	16843	0	O	91347	Enterobacteriales
0.04	16843	6187	F	543	Enterobacteriaceae
0.01	6579	0	G	702	Plesiomonas
0.01	6579	0	S	703	Plesiomonas shigelloides
0.01	6579	6579	-	1315976	Plesiomonas shigelloides 302-73
0.01	3017	1600	G	570	Klebsiella
0.03	13127	0	O	135625	Pasteurellales
0.03	13127	502	F	712	Pasteurellaceae
0.03	12457	1172	G	724	Haemophilus
0.02	10767	5981	S	729	Haemophilus parainfluenzae
0.01	2384	2384	-	862965	Haemophilus parainfluenzae T3T1
0.01	3773	0	O	72274	Pseudomonadales
0.01	3492	0	F	468	Moraxellaceae
0.01	3483	33	G	469	Acinetobacter
0.01	3240	2	-	909768	Acinetobacter calcoaceticus/baumannii complex
0.01	3233	981	S	470	Acinetobacter baumannii
0.07	31766	678	C	28216	Betaproteobacteria
0.07	30973	7806	O	80840	Burkholderiales
0.03	13121	208	F	80864	Comamonadaceae
0.02	9704	138	G	283	Comamonas
0.02	9497	5513	S	285	Comamonas testosteroni
0.01	2828	2828	-	563045	Comamonas testosteroni S44
0.01	3074	2416	G	80865	Delftia
0.01	6486	0	F	995019	Sutterellaceae
0.01	3942	1013	G	577310	Parasutterella
0.01	2544	12	G	40544	Sutterella
0.01	2489	3	-	286132	environmental samples
0.01	2482	2482	S	1262975	Sutterella sp. CAG:351
0.04	15983	0	-	47936	environmental samples
0.04	15983	15983	S	1262986	Proteobacteria bacterium CAG:139
0.01	5675	454	C	28211	Alphaproteobacteria
0.01	3343	3	O	204441	Rhodospirillales
0.08	33374	0	-	2323	unclassified Bacteria
0.08	33339	0	-	49928	unclassified Bacteria (miscellaneous)
0.08	33334	33334	S	1504823	bacterium LF-3
0.17	74552	0	D	2759	Eukaryota
0.17	74552	20	-	33154	Opisthokonta
0.17	74515	0	K	33208	Metazoa
0.17	74515	0	-	6072	Eumetazoa
0.17	74515	0	-	33213	Bilateria
0.17	74515	0	-	33511	Deuterostomia
0.17	74515	0	P	7711	Chordata
0.17	74515	0	-	89593	Craniata
0.17	74515	0	-	7742	Vertebrata
0.17	74515	0	-	7776	Gnathostomata
0.17	74515	0	-	117570	Teleostomi
0.17	74515	0	-	117571	Euteleostomi
0.17	74515	0	-	8287	Sarcopterygii
0.17	74515	0	-	1338369	Dipnotetrapodomorpha
0.17	74515	0	-	32523	Tetrapoda
0.17	74515	0	-	32524	Amniota
0.17	74515	0	C	40674	Mammalia
0.17	74515	0	-	32525	Theria
0.17	74515	0	-	9347	Eutheria
0.17	74515	0	-	1437010	Boreoeutheria
0.17	74515	0	-	314146	Euarchontoglires
0.17	74515	0	O	9443	Primates
0.17	74515	0	-	376913	Haplorrhini
0.17	74515	0	-	314293	Simiiformes
0.17	74515	0	-	9526	Catarrhini
0.17	74515	0	-	314295	Hominoidea
0.17	74515	0	F	9604	Hominidae
0.17	74515	0	-	207598	Homininae
0.17	74515	0	G	9605	Homo
0.17	74515	74515	S	9606	Homo sapiens
