# Supplementary material for: Long-term taxonomic and functional divergence from donor bacterial strains following fecal microbiota transplantation in immunocompromised patients
Source: PLoS One. 2017 Aug 21;12(8):e0182585. doi: 10.1371/journal.pone.0182585 (PMC5565110; doi:10.1371/journal.pone.0182585)
Supplement: S3 File — (ZIP) [file pone.0182585.s008.zip › classification_reports/Donor 29 Timepoint 1 Kraken Report.txt]

Percentage of reads covered by the clade rooted at this taxon	Number of reads covered by the clade rooted at this taxon	Number of reads assigned directly to this taxon	A rank code, indicating (U)nclassified, (D)omain, (K)ingdom, (P)hylum, (C)lass, (O)rder, (F)amily, (G)enus, or (S)pecies. All other ranks are simply '-'.	NCBI taxonomy ID	Indented scientific name
40.74	8202915	8202915	U	0	unclassified
59.26	11933387	2717	-	1	root
59.23	11926650	2517	-	131567	cellular organisms
59.13	11906414	181633	D	2	Bacteria
44.90	9041401	367986	P	1239	Firmicutes
33.17	6678423	218	C	186801	Clostridia
33.16	6678163	1367550	O	186802	Clostridiales
14.83	2985842	160780	F	186803	Lachnospiraceae
9.18	1848145	23629	G	841	Roseburia
8.73	1758515	21347	-	512313	environmental samples
8.36	1684173	1684173	S	1262941	Roseburia sp. CAG:18
0.12	24936	24936	S	1262944	Roseburia sp. CAG:303
0.09	18784	18784	S	1262943	Roseburia sp. CAG:197
0.01	2591	2591	S	1262940	Roseburia sp. CAG:100
0.01	1960	1960	S	1262945	Roseburia sp. CAG:309
0.01	1380	1380	S	1262948	Roseburia sp. CAG:471
0.23	46060	0	S	166486	Roseburia intestinalis
0.23	46060	46060	-	536231	Roseburia intestinalis L1-82
0.06	12822	0	S	360807	Roseburia inulinivorans
0.06	12822	12822	-	622312	Roseburia inulinivorans DSM 16841
0.04	7119	0	S	301301	Roseburia hominis
0.04	7119	7119	-	585394	Roseburia hominis A2-183
3.27	658066	31083	G	572511	Blautia
2.20	442287	74	-	765820	environmental samples
2.09	419875	419875	S	1262757	Blautia sp. CAG:37
0.06	11356	11356	S	1262758	Blautia sp. CAG:52
0.05	10712	10712	S	1262756	Blautia sp. CAG:257
0.52	105488	10205	S	418240	Blautia wexlerae
0.37	73703	73703	-	1121115	Blautia wexlerae DSM 19850
0.11	21580	21580	-	1280691	Blautia wexlerae AGR2146
0.27	55023	55023	S	1226324	Blautia sp. KLE 1732
0.07	13396	612	S	33038	[Ruminococcus] gnavus
0.04	7828	7828	-	411470	Ruminococcus gnavus ATCC 29149
0.02	4804	4804	-	1384063	Ruminococcus gnavus AGR2154
0.03	5922	0	S	180164	Blautia schinkii
0.03	5922	5922	-	1410649	Blautia schinkii DSM 10518
0.01	2598	0	S	40520	Blautia obeum
0.01	2598	2598	-	411459	Blautia obeum ATCC 29174
0.01	1491	0	S	1322	Blautia hansenii
0.01	1491	1491	-	537007	Blautia hansenii DSM 20583
0.63	127003	66940	G	189330	Dorea
0.14	29192	2051	S	88431	Dorea longicatena
0.07	13807	13807	-	1280698	Dorea longicatena AGR2136
0.07	13334	13334	-	411462	Dorea longicatena DSM 13814
0.08	16611	461	S	39486	Dorea formicigenerans
0.06	12181	12181	-	742765	Dorea formicigenerans 4_6_53AFAA
0.02	3969	3969	-	411461	Dorea formicigenerans ATCC 27755
0.05	10170	7	-	286137	environmental samples
0.04	8477	8477	S	1263074	Dorea longicatena CAG:42
0.02	3533	3533	S	1280669	Dorea sp. AGR2135
0.27	53759	3114	G	1506553	Lachnoclostridium
0.10	19144	3440	S	1531	[Clostridium] clostridioforme
0.04	7211	7211	-	999408	[Clostridium] clostridioforme 90A8
0.01	2015	2015	-	999407	[Clostridium] clostridioforme 90A7
0.01	1527	1527	-	999403	[Clostridium] clostridioforme 90A1
0.01	1476	1476	-	742735	[Clostridium] clostridioforme 2_1_49FAA
0.01	1310	1310	-	999406	[Clostridium] clostridioforme 90A6
0.01	1051	1051	-	1280695	[Clostridium] clostridioforme AGR2157
0.07	13599	35	S	1512	[Clostridium] symbiosum
0.06	12284	12284	-	742740	[Clostridium] symbiosum WAL-14163
0.01	1280	1280	-	742741	[Clostridium] symbiosum WAL-14673
0.04	7504	0	S	358743	[Clostridium] citroniae
0.04	7504	7504	-	742733	[Clostridium] citroniae WAL-17108
0.03	7009	1349	S	208479	[Clostridium] bolteae
0.01	1788	1788	-	997895	[Clostridium] bolteae 90B3
0.01	1595	1595	-	997897	[Clostridium] bolteae 90B8
0.01	1116	1116	-	997894	[Clostridium] bolteae 90A9
0.01	1780	0	S	333367	[Clostridium] asparagiforme
0.01	1780	1780	-	518636	[Clostridium asparagiforme] DSM 15981
0.25	50477	4443	-	186928	unclassified Lachnospiraceae
0.12	24434	24434	S	658089	Lachnospiraceae bacterium 5_1_63FAA
0.06	12878	12878	S	658087	Lachnospiraceae bacterium 7_1_58FAA
0.01	1069	1069	S	658088	Lachnospiraceae bacterium 9_1_43BFAA
0.01	1036	1036	S	397288	Lachnospiraceae bacterium 3-1
0.16	31913	947	G	207244	Anaerostipes
0.15	30487	0	S	649756	Anaerostipes hadrus
0.15	30487	30487	-	649757	Anaerostipes hadrus DSM 3319
0.09	17938	2	-	189703	environmental samples
0.09	17726	17726	S	1262984	Lachnospiraceae bacterium CAG:25
0.08	15178	669	G	33042	Coprococcus
0.04	7408	0	S	410072	Coprococcus comes
0.04	7408	7408	-	470146	Coprococcus comes ATCC 27758
0.02	4655	4655	S	1078090	Coprococcus sp. HPP0074
0.01	1386	0	S	33043	Coprococcus eutactus
0.01	1386	1386	-	411474	Coprococcus eutactus ATCC 27759
0.06	12536	0	G	1506577	Tyzzerella
0.06	12536	0	S	29361	Tyzzerella nexilis
0.06	12536	12536	-	500632	Tyzzerella nexilis DSM 1787
0.03	6594	573	G	830	Butyrivibrio
0.02	4509	0	S	45851	Butyrivibrio crossotus
0.02	4509	4509	-	511680	Butyrivibrio crossotus DSM 2876
0.01	1214	3	-	135026	environmental samples
5.77	1162614	28596	F	541000	Ruminococcaceae
4.22	848987	48913	G	216851	Faecalibacterium
3.75	754772	263785	S	853	Faecalibacterium prausnitzii
0.98	197170	197170	-	748224	Faecalibacterium cf. prausnitzii KLE1255
0.92	185155	185155	-	411485	Faecalibacterium prausnitzii M21/2
0.54	108662	108662	-	411483	Faecalibacterium prausnitzii A2-165
0.22	45302	1	-	259314	environmental samples
0.22	44811	44811	S	1262898	Faecalibacterium sp. CAG:82
0.59	118391	27079	G	1263	Ruminococcus
0.19	39100	39100	S	457412	Ruminococcus sp. 5_1_39BFAA
0.18	35451	226	-	129701	environmental samples
0.09	18660	18660	S	1262967	Ruminococcus sp. CAG:9
0.04	7824	7824	S	1263106	Ruminococcus gnavus CAG:126
0.02	4806	4806	S	1262962	Ruminococcus sp. CAG:57
0.01	1973	1973	S	1262964	Ruminococcus sp. CAG:60
0.06	11119	11119	S	1095771	Ruminococcus sp. JC304
0.03	5321	1400	S	46228	Ruminococcus lactaris
0.01	2930	2930	-	1073376	Ruminococcus lactaris CC59_002D
0.45	91528	234	G	292632	Subdoligranulum
0.37	73965	73965	S	665956	Subdoligranulum sp. 4_3_54A2FAA
0.09	17329	0	S	214851	Subdoligranulum variabile
0.09	17329	17329	-	411471	Subdoligranulum variabile DSM 15176
0.23	45824	0	-	552397	unclassified Ruminococcaceae
0.23	45823	45823	S	552398	Ruminococcaceae bacterium D16
0.13	26900	0	G	244127	Anaerotruncus
0.13	26423	0	S	169435	Anaerotruncus colihominis
0.13	26423	26423	-	445972	Anaerotruncus colihominis DSM 17241
0.01	2361	14	G	1508657	Ruminiclostridium
0.01	1839	0	S	84026	[Clostridium] methylpentosum
0.01	1839	1839	-	537013	[Clostridium] methylpentosum DSM 5476
2.98	601034	1401	F	31979	Clostridiaceae
2.92	587152	2135	G	1485	Clostridium
2.66	535566	2154	-	59619	environmental samples
1.57	315835	315835	S	1262828	Clostridium sp. CAG:62
0.37	73756	73756	S	1262783	Clostridium sp. CAG:242
0.20	40755	40755	S	1262845	Clostridium sp. CAG:91
0.19	37443	37443	S	1262836	Clostridium sp. CAG:75
0.13	26424	26424	S	1262842	Clostridium sp. CAG:81
0.10	20055	20055	S	1262824	Clostridium sp. CAG:58
0.03	5169	5169	S	1263069	Clostridium nexile CAG:348
0.01	1491	1491	S	1262832	Clostridium sp. CAG:7
0.01	1456	1456	S	1262805	Clostridium sp. CAG:43
0.01	1451	1451	S	1262785	Clostridium sp. CAG:253
0.01	1329	1329	S	1262774	Clostridium sp. CAG:127
0.01	1118	1118	S	1263064	Clostridium bolteae CAG:59
0.16	32207	32207	S	411484	Clostridium sp. SS2/1
0.05	10118	10118	S	411486	Clostridium sp. M62/1
0.01	2612	2612	S	665940	Clostridium sp. 7_3_54FAA
0.01	1606	1606	S	411489	Clostridium sp. L2-50
0.05	9721	0	G	1649459	Hungatella
0.05	9721	7857	S	154046	Hungatella hathewayi
0.01	2759	0	G	580596	Butyricicoccus
0.01	2759	0	S	501571	Butyricicoccus pullicaecorum
0.01	2759	2759	-	1203606	Butyricicoccus pullicaecorum 1.2
1.86	373622	22	F	186806	Eubacteriaceae
1.86	373594	107458	G	1730	Eubacterium
0.91	182560	490	-	84372	environmental samples
0.41	83472	83472	S	1263077	Eubacterium eligens CAG:72
0.30	61069	61069	S	1262889	Eubacterium sp. CAG:38
0.15	30665	30665	S	1263079	Eubacterium rectale CAG:36
0.01	2443	2443	S	1262888	Eubacterium sp. CAG:274
0.01	1547	1547	S	1262885	Eubacterium sp. CAG:248
0.21	41542	0	S	39491	Eubacterium rectale
0.21	41542	41542	-	515619	Eubacterium rectale ATCC 33656
0.11	22873	0	S	39485	[Eubacterium] eligens
0.11	22873	22873	-	515620	[Eubacterium] eligens ATCC 27750
0.05	9254	0	S	39488	[Eubacterium] hallii
0.05	9254	9254	-	411469	[Eubacterium] hallii DSM 3353
0.02	4374	4374	S	457402	Eubacterium sp. 3_1_31
0.01	2447	0	S	39496	Eubacterium ventriosum
0.01	2447	2447	-	411463	Eubacterium ventriosum ATCC 27560
0.01	1788	0	S	39484	Eubacterium desmolans
0.01	1788	1788	-	1408437	Eubacterium desmolans ATCC 43058
0.81	162980	14239	-	186813	unclassified Clostridiales
0.43	86158	9496	-	39779	unclassified Clostridiales (miscellaneous)
0.19	38878	38878	S	1232457	Clostridiales bacterium VE202-27
0.06	11558	11558	S	1232439	Clostridiales bacterium VE202-03
0.06	11482	11482	S	1232447	Clostridiales bacterium VE202-09
0.03	6612	6612	S	1232453	Clostridiales bacterium VE202-21
0.01	3008	3008	S	1232445	Clostridiales bacterium VE202-16
0.01	1671	1671	S	1232458	Clostridiales bacterium VE202-29
0.19	37314	0	G	1017280	Pseudoflavonifractor
0.19	37314	0	S	106588	Pseudoflavonifractor capillosus
0.19	37314	37314	-	411467	Pseudoflavonifractor capillosus ATCC 29799
0.09	17736	0	G	946234	Flavonifractor
0.09	17736	0	S	292800	Flavonifractor plautii
0.09	17736	17736	-	411475	Flavonifractor plautii ATCC 29863
0.04	7533	0	S	384638	[Bacteroides] pectinophilus
0.04	7533	7533	-	483218	[Bacteroides] pectinophilus ATCC 43243
0.08	17055	33	F	186804	Peptostreptococcaceae
0.08	15844	4	G	1481960	Peptoclostridium
0.08	15833	6748	S	1496	Peptoclostridium difficile
0.02	3370	3370	-	1151372	Peptoclostridium difficile F501
0.01	1408	1408	-	1232197	Peptoclostridium difficile F665
0.01	1122	1122	-	1151410	Peptoclostridium difficile P28
0.04	7049	0	F	216572	Oscillospiraceae
0.04	7049	1281	G	459786	Oscillibacter
0.02	3333	66	-	876090	environmental samples
0.01	2788	2788	S	1262910	Oscillibacter sp. CAG:155
0.01	1760	1760	S	1235797	Oscillibacter sp. 1-3
7.10	1429665	0	C	909932	Negativicutes
7.10	1429665	335	O	909929	Selenomonadales
7.09	1428489	1735	F	31977	Veillonellaceae
6.02	1211772	621604	G	39948	Dialister
1.70	342627	0	S	218538	Dialister invisus
1.70	342627	342627	-	592028	Dialister invisus DSM 15470
1.23	247341	69	-	135034	environmental samples
1.23	247192	247192	S	1263072	Dialister invisus CAG:218
1.06	213919	105274	G	29465	Veillonella
0.26	52541	52541	S	1403932	Veillonella sp. DORA_A_3_16_22
0.10	20791	7441	S	29466	Veillonella parvula
0.02	4434	4434	-	768727	Veillonella parvula ACS-068-V-Sch12
0.02	3633	3633	-	479436	Veillonella parvula DSM 2008
0.01	2792	2792	-	1316254	Veillonella parvula HSIVP1
0.01	2491	2491	-	686660	Veillonella parvula ATCC 17745
0.09	18162	274	S	39778	Veillonella dispar
0.07	14396	14396	-	546273	Veillonella dispar ATCC 17748
0.02	3492	3492	-	1403949	Veillonella dispar DORA_11
0.05	9192	0	S	671228	Veillonella sp. oral taxon 158
0.05	9192	9192	-	879309	Veillonella sp. oral taxon 158 str. F0412
0.01	2108	2108	S	450749	Veillonella sp. 6_1_27
0.01	1894	1894	S	457416	Veillonella sp. 3_1_44
0.01	1115	1115	S	1403933	Veillonella sp. DORA_B_18_19_23
0.01	1024	265	S	39777	Veillonella atypica
2.15	432119	827	-	47928	environmental samples
1.24	249674	249674	S	1263012	Firmicutes bacterium CAG:24
0.52	103834	103834	S	1263021	Firmicutes bacterium CAG:41
0.26	52327	52327	S	1262994	Firmicutes bacterium CAG:65
0.06	11664	11664	S	1262989	Firmicutes bacterium CAG:94
0.02	5014	5014	S	1263014	Firmicutes bacterium CAG:270
0.01	1130	1130	S	1263009	Firmicutes bacterium CAG:212
0.44	89533	304	C	91061	Bacilli
0.44	88164	1400	O	186826	Lactobacillales
0.38	76310	179	F	1300	Streptococcaceae
0.32	64425	42486	G	1301	Streptococcus
0.08	15695	14880	S	1308	Streptococcus thermophilus
0.01	1025	182	S	68892	Streptococcus infantis
0.01	1024	26	S	1307	Streptococcus suis
0.06	11706	246	G	1357	Lactococcus
0.06	11418	1496	S	1358	Lactococcus lactis
0.05	9539	9018	-	1360	Lactococcus lactis subsp. lactis
0.04	7629	6	F	33958	Lactobacillaceae
0.04	7546	360	G	1578	Lactobacillus
0.01	2784	64	S	1623	Lactobacillus ruminis
0.01	2300	2300	-	1069534	Lactobacillus ruminis ATCC 27782
0.01	1419	735	S	1584	Lactobacillus delbrueckii
0.01	1280	1138	S	47770	Lactobacillus crispatus
0.01	1165	924	S	1596	Lactobacillus gasseri
0.01	2131	0	F	81852	Enterococcaceae
0.01	2130	24	G	1350	Enterococcus
0.01	1205	29	S	1352	Enterococcus faecium
0.01	1065	70	O	1385	Bacillales
0.20	40717	0	C	526524	Erysipelotrichia
0.20	40717	0	O	526525	Erysipelotrichales
0.20	40717	4840	F	128827	Erysipelotrichaceae
0.08	16134	195	-	433334	unclassified Erysipelotrichaceae
0.07	15041	811	-	544447	unclassified Erysipelotrichaceae (miscellaneous)
0.04	8795	8795	S	457422	Erysipelotrichaceae bacterium 2_2_44A
0.02	3209	3209	S	658659	Erysipelotrichaceae bacterium 3_1_53
0.01	1229	1229	S	469614	Erysipelotrichaceae bacterium 6_1_45
0.04	8710	458	G	61170	Holdemania
0.04	7453	0	S	61171	Holdemania filiformis
0.04	7453	7453	-	545696	Holdemania filiformis DSM 12042
0.02	3949	9	G	1505663	Erysipelatoclostridium
0.01	2766	0	S	29348	[Clostridium] spiroforme
0.01	2766	2766	-	428126	[Clostridium] spiroforme DSM 1552
0.01	1035	0	S	341225	[Clostridium] saccharogumia
0.01	1035	1035	-	1121333	[Clostridium] saccharogumia DSM 17460
0.01	2988	0	G	1573534	Faecalitalea
0.01	2988	4	S	39483	Faecalitalea cylindroides
0.01	1604	1604	-	649755	Faecalitalea cylindroides ATCC 27803
0.01	1380	1380	-	717960	Faecalitalea cylindroides T2-87
0.01	1814	1215	G	100883	Coprobacillus
0.01	2958	0	-	33974	unclassified Firmicutes sensu stricto
0.01	2958	0	-	84086	unclassified Firmicutes sensu stricto (miscellaneous)
0.01	2956	2956	S	1378168	Firmicutes bacterium ASF500
6.85	1380008	1	-	68336	Bacteroidetes/Chlorobi group
6.83	1375959	0	C	200643	Bacteroidia
6.83	1375959	24869	O	171549	Bacteroidales
6.69	1347417	21001	F	171552	Prevotellaceae
6.58	1324154	890295	G	838	Prevotella
1.60	322833	134713	S	28126	Prevotella buccae
0.49	98363	98363	-	873513	Prevotella buccae ATCC 33574
0.45	89757	89757	-	575611	Prevotella buccae D17
0.40	80082	80082	S	1032506	Prevotella sp. MSX73
0.03	6155	44	S	439703	Prevotella maculosa
0.03	5653	5653	-	1122986	Prevotella maculosa DSM 19339 = JCM 15638
0.02	4004	342	S	28129	Prevotella denticola
0.01	2169	2169	-	944557	Prevotella denticola CRIS 18C-A
0.01	1046	1046	-	1122982	Prevotella denticola DSM 20614 = JCM 13449
0.02	3530	0	S	52227	Prevotella dentalis
0.02	3530	3530	-	908937	Prevotella dentalis DSM 3688
0.01	2372	123	S	28133	Prevotella nigrescens
0.01	1512	179	S	633701	Prevotella saccharolytica
0.01	1409	0	S	28131	Prevotella intermedia
0.01	1022	1022	-	1122984	Prevotella intermedia ATCC 25611 = DSM 20706
0.01	1212	106	S	28135	Prevotella oris
0.01	1505	23	G	1283313	Alloprevotella
0.01	2499	2	F	171551	Porphyromonadaceae
0.01	2371	476	G	836	Porphyromonas
0.01	1160	0	F	815	Bacteroidaceae
0.01	1160	63	G	816	Bacteroides
6.04	1216220	4278	P	1224	Proteobacteria
3.07	617579	2983	C	1236	Gammaproteobacteria
2.41	484937	0	O	91347	Enterobacteriales
2.41	484937	228706	F	543	Enterobacteriaceae
1.16	234476	128047	G	561	Escherichia
0.53	106401	104758	S	562	Escherichia coli
0.10	21015	6164	G	583	Proteus
0.05	9117	0	S	183417	Proteus hauseri
0.05	9117	9117	-	1312367	Proteus hauseri ZMd44
0.02	4602	0	S	102862	Proteus penneri
0.02	4602	4602	-	471881	Proteus penneri ATCC 35198
0.01	1132	547	S	584	Proteus mirabilis
0.63	127115	0	O	135625	Pasteurellales
0.63	127115	4606	F	712	Pasteurellaceae
0.60	120527	10614	G	724	Haemophilus
0.51	103444	56613	S	729	Haemophilus parainfluenzae
0.10	19845	19845	-	862965	Haemophilus parainfluenzae T3T1
0.10	19443	19443	-	888828	Haemophilus parainfluenzae ATCC 33392
0.02	4301	4301	-	1095746	Haemophilus parainfluenzae HK2019
0.02	3242	3242	-	1095745	Haemophilus parainfluenzae HK262
0.02	3588	970	S	726	Haemophilus haemolyticus
0.01	1097	0	S	249188	Haemophilus pittmaniae
0.01	1097	1097	-	1035188	Haemophilus pittmaniae HK 85
0.01	1760	137	G	416916	Aggregatibacter
0.01	2197	0	O	72274	Pseudomonadales
0.01	2120	0	F	468	Moraxellaceae
0.01	2107	108	G	469	Acinetobacter
0.01	1893	3	-	909768	Acinetobacter calcoaceticus/baumannii complex
0.01	1885	310	S	470	Acinetobacter baumannii
0.01	1574	1574	-	1310949	Acinetobacter baumannii 24975_5
2.94	592382	0	-	68525	delta/epsilon subdivisions
2.93	590034	70	C	28221	Deltaproteobacteria
2.93	589865	52	O	213115	Desulfovibrionales
2.93	589792	672	F	194924	Desulfovibrionaceae
2.93	589005	245425	G	35832	Bilophila
1.58	318083	213253	S	35833	Bilophila wadsworthia
0.26	52666	52666	-	1408428	Bilophila wadsworthia ATCC 49260
0.26	52164	52164	-	563192	Bilophila wadsworthia 3_1_6
0.13	25497	25497	S	693988	Bilophila sp. 4_1_30
0.01	2348	3	C	29547	Epsilonproteobacteria
0.01	2344	2	O	213849	Campylobacterales
0.01	2338	2	F	72294	Campylobacteraceae
0.01	2322	597	G	194	Campylobacter
0.01	1041	243	S	199	Campylobacter concisus
0.01	1668	36	C	28216	Betaproteobacteria
0.01	1021	23	O	80840	Burkholderiales
0.42	85177	559	P	201174	Actinobacteria
0.33	66753	790	C	1760	Actinobacteria
0.32	64322	0	O	85004	Bifidobacteriales
0.32	64322	20	F	31953	Bifidobacteriaceae
0.32	64295	13161	G	1678	Bifidobacterium
0.24	48311	43207	S	1685	Bifidobacterium breve
0.02	4199	4199	-	1261072	Bifidobacterium breve JCP7499
0.01	1946	124	S	216816	Bifidobacterium longum
0.01	1385	225	-	1679	Bifidobacterium longum subsp. longum
0.09	17861	142	C	84998	Coriobacteriia
0.08	16915	0	O	1643822	Eggerthellales
0.08	16915	250	F	1643826	Eggerthellaceae
0.08	16419	9616	G	84111	Eggerthella
0.02	3407	0	S	84112	Eggerthella lenta
0.02	3407	3407	-	479437	Eggerthella lenta DSM 2243
0.01	1691	1691	S	665943	Eggerthella sp. 1_3_56FAA
0.01	1442	1442	S	910311	Eggerthella sp. HGA1
0.01	1019	0	P	32066	Fusobacteria
0.01	1019	0	C	203490	Fusobacteriia
0.01	1019	1	O	203491	Fusobacteriales
0.09	17708	0	D	2759	Eukaryota
0.09	17708	5	-	33154	Opisthokonta
0.09	17703	0	K	33208	Metazoa
0.09	17703	0	-	6072	Eumetazoa
0.09	17703	0	-	33213	Bilateria
0.09	17703	0	-	33511	Deuterostomia
0.09	17703	0	P	7711	Chordata
0.09	17703	0	-	89593	Craniata
0.09	17703	0	-	7742	Vertebrata
0.09	17703	0	-	7776	Gnathostomata
0.09	17703	0	-	117570	Teleostomi
0.09	17703	0	-	117571	Euteleostomi
0.09	17703	0	-	8287	Sarcopterygii
0.09	17703	0	-	1338369	Dipnotetrapodomorpha
0.09	17703	0	-	32523	Tetrapoda
0.09	17703	0	-	32524	Amniota
0.09	17703	0	C	40674	Mammalia
0.09	17703	0	-	32525	Theria
0.09	17703	0	-	9347	Eutheria
0.09	17703	0	-	1437010	Boreoeutheria
0.09	17703	0	-	314146	Euarchontoglires
0.09	17703	0	O	9443	Primates
0.09	17703	0	-	376913	Haplorrhini
0.09	17703	0	-	314293	Simiiformes
0.09	17703	0	-	9526	Catarrhini
0.09	17703	0	-	314295	Hominoidea
0.09	17703	0	F	9604	Hominidae
0.09	17703	0	-	207598	Homininae
0.09	17703	0	G	9605	Homo
0.09	17703	17703	S	9606	Homo sapiens
0.02	4020	2	D	10239	Viruses
0.02	4016	0	-	35237	dsDNA viruses, no RNA stage
0.02	4016	0	O	28883	Caudovirales
0.02	3924	3	F	10699	Siphoviridae
0.02	3895	402	G	186532	C2likevirus
0.01	2537	2537	S	36343	Lactococcus phage bIL67
