# Supplementary material for: Long-term taxonomic and functional divergence from donor bacterial strains following fecal microbiota transplantation in immunocompromised patients
Source: PLoS One. 2017 Aug 21;12(8):e0182585. doi: 10.1371/journal.pone.0182585 (PMC5565110; doi:10.1371/journal.pone.0182585)
Supplement: S3 File — (ZIP) [file pone.0182585.s008.zip › classification_reports/Donor 29 Timepoint 14 Kraken Report.txt]

44.32	16272081	16272081	U	0	unclassified
55.68	20445109	3061	-	1	root
55.67	20441748	14336	-	131567	cellular organisms
55.34	20317572	350222	D	2	Bacteria
52.84	19401188	806704	P	1239	Firmicutes
44.77	16437292	345	C	186801	Clostridia
44.77	16436928	2872055	O	186802	Clostridiales
22.91	8411639	298058	F	186803	Lachnospiraceae
17.68	6493055	66078	G	841	Roseburia
16.93	6217756	70766	-	512313	environmental samples
16.20	5946641	5946641	S	1262941	Roseburia sp. CAG:18
0.32	116437	116437	S	1262944	Roseburia sp. CAG:303
0.17	60717	60717	S	1262943	Roseburia sp. CAG:197
0.03	9593	9593	S	1262940	Roseburia sp. CAG:100
0.01	3244	3244	S	1262947	Roseburia sp. CAG:45
0.01	2432	2432	S	1262942	Roseburia sp. CAG:182
0.01	2130	2130	S	1263104	Roseburia intestinalis CAG:13
0.01	2071	2071	S	1262945	Roseburia sp. CAG:309
0.40	147058	0	S	166486	Roseburia intestinalis
0.40	147058	147058	-	536231	Roseburia intestinalis L1-82
0.10	36983	0	S	360807	Roseburia inulinivorans
0.10	36983	36983	-	622312	Roseburia inulinivorans DSM 16841
0.07	25180	0	S	301301	Roseburia hominis
0.07	25180	25180	-	585394	Roseburia hominis A2-183
2.74	1005674	68953	G	572511	Blautia
1.10	402498	108	-	765820	environmental samples
1.07	392203	392203	S	1262757	Blautia sp. CAG:37
0.02	6231	6231	S	1262756	Blautia sp. CAG:257
0.01	3601	3601	S	1262758	Blautia sp. CAG:52
0.95	349250	37165	S	418240	Blautia wexlerae
0.65	238953	238953	-	1121115	Blautia wexlerae DSM 19850
0.20	73132	73132	-	1280691	Blautia wexlerae AGR2146
0.37	137680	137680	S	1226324	Blautia sp. KLE 1732
0.08	30576	1691	S	33038	[Ruminococcus] gnavus
0.04	16067	16067	-	411470	Ruminococcus gnavus ATCC 29149
0.03	12393	12393	-	1384063	Ruminococcus gnavus AGR2154
0.02	7435	0	S	40520	Blautia obeum
0.02	7435	7435	-	411459	Blautia obeum ATCC 29174
0.02	5673	0	S	1322	Blautia hansenii
0.02	5673	5673	-	537007	Blautia hansenii DSM 20583
0.01	1945	0	S	33035	Blautia producta
0.01	1945	1945	-	1121114	Blautia producta ATCC 27340 = DSM 2950
0.88	323273	167054	G	189330	Dorea
0.21	78639	5983	S	88431	Dorea longicatena
0.10	38411	38411	-	411462	Dorea longicatena DSM 13814
0.09	34245	34245	-	1280698	Dorea longicatena AGR2136
0.12	42595	638	S	39486	Dorea formicigenerans
0.09	33633	33633	-	742765	Dorea formicigenerans 4_6_53AFAA
0.02	8324	8324	-	411461	Dorea formicigenerans ATCC 27755
0.07	27126	37	-	286137	environmental samples
0.07	24430	24430	S	1263074	Dorea longicatena CAG:42
0.02	6682	6682	S	1280669	Dorea sp. AGR2135
0.22	80768	4116	G	1506553	Lachnoclostridium
0.09	34415	4045	S	1531	[Clostridium] clostridioforme
0.05	19651	19651	-	999408	[Clostridium] clostridioforme 90A8
0.01	3410	3410	-	742735	[Clostridium] clostridioforme 2_1_49FAA
0.01	2161	2161	-	999403	[Clostridium] clostridioforme 90A1
0.06	21250	26	S	1512	[Clostridium] symbiosum
0.05	20086	20086	-	742740	[Clostridium] symbiosum WAL-14163
0.04	15059	2399	S	208479	[Clostridium] bolteae
0.01	3735	3735	-	997897	[Clostridium] bolteae 90B8
0.01	3181	3181	-	997895	[Clostridium] bolteae 90B3
0.01	3140	3140	-	997893	[Clostridium] bolteae 90A5
0.01	2462	2462	-	997894	[Clostridium] bolteae 90A9
0.01	2370	0	S	358743	[Clostridium] citroniae
0.01	2370	2370	-	742733	[Clostridium] citroniae WAL-17108
0.18	66053	8361	-	186928	unclassified Lachnospiraceae
0.08	29134	29134	S	658089	Lachnospiraceae bacterium 5_1_63FAA
0.03	12105	12105	S	658087	Lachnospiraceae bacterium 7_1_58FAA
0.01	2389	2389	S	397288	Lachnospiraceae bacterium 3-1
0.01	1945	1945	S	658088	Lachnospiraceae bacterium 9_1_43BFAA
0.10	35359	2053	G	33042	Coprococcus
0.04	15735	15735	S	1078090	Coprococcus sp. HPP0074
0.04	13322	0	S	410072	Coprococcus comes
0.04	13322	13322	-	470146	Coprococcus comes ATCC 27758
0.01	2194	0	S	33043	Coprococcus eutactus
0.01	2194	2194	-	411474	Coprococcus eutactus ATCC 27759
0.10	35091	279	G	207244	Anaerostipes
0.09	34438	0	S	649756	Anaerostipes hadrus
0.09	34438	34438	-	649757	Anaerostipes hadrus DSM 3319
0.07	26324	0	G	1506577	Tyzzerella
0.07	26324	0	S	29361	Tyzzerella nexilis
0.07	26324	26324	-	500632	Tyzzerella nexilis DSM 1787
0.06	20611	13	-	189703	environmental samples
0.06	20484	20484	S	1262984	Lachnospiraceae bacterium CAG:25
0.05	19621	950	G	830	Butyrivibrio
0.04	14296	0	S	45851	Butyrivibrio crossotus
0.04	14296	14296	-	511680	Butyrivibrio crossotus DSM 2876
0.01	3996	16	-	135026	environmental samples
0.01	2336	2336	S	1262761	Butyrivibrio sp. CAG:318
0.01	2338	0	G	248744	Marvinbryantia
0.01	2338	0	S	168384	Marvinbryantia formatexigens
0.01	2338	2338	-	478749	Marvinbryantia formatexigens DSM 14469
7.93	2912859	76186	F	541000	Ruminococcaceae
6.38	2341197	176817	G	216851	Faecalibacterium
5.55	2036795	736579	S	853	Faecalibacterium prausnitzii
1.42	519661	519661	-	748224	Faecalibacterium cf. prausnitzii KLE1255
1.32	485595	485595	-	411485	Faecalibacterium prausnitzii M21/2
0.80	294960	294960	-	411483	Faecalibacterium prausnitzii A2-165
0.35	127585	96	-	259314	environmental samples
0.34	126315	126315	S	1262898	Faecalibacterium sp. CAG:82
0.95	349591	91656	G	1263	Ruminococcus
0.31	115117	115117	S	457412	Ruminococcus sp. 5_1_39BFAA
0.26	96025	831	-	129701	environmental samples
0.17	62338	62338	S	1262967	Ruminococcus sp. CAG:9
0.06	20922	20922	S	1263106	Ruminococcus gnavus CAG:126
0.01	5027	5027	S	1262964	Ruminococcus sp. CAG:60
0.01	2097	2097	S	1262960	Ruminococcus sp. CAG:55
0.09	34249	34249	S	1095771	Ruminococcus sp. JC304
0.03	12253	3470	S	46228	Ruminococcus lactaris
0.02	5861	5861	-	1073376	Ruminococcus lactaris CC59_002D
0.01	2922	2922	-	471875	Ruminococcus lactaris ATCC 29176
0.18	65258	1402	G	292632	Subdoligranulum
0.10	35915	35915	S	665956	Subdoligranulum sp. 4_3_54A2FAA
0.08	27941	0	S	214851	Subdoligranulum variabile
0.08	27941	27941	-	411471	Subdoligranulum variabile DSM 15176
0.11	40040	0	-	552397	unclassified Ruminococcaceae
0.11	40040	40040	S	552398	Ruminococcaceae bacterium D16
0.11	39692	0	G	244127	Anaerotruncus
0.11	39106	0	S	169435	Anaerotruncus colihominis
0.11	39106	39106	-	445972	Anaerotruncus colihominis DSM 17241
4.62	1697829	13	F	186806	Eubacteriaceae
4.62	1697786	450779	G	1730	Eubacterium
2.51	920593	1636	-	84372	environmental samples
1.63	599418	599418	S	1262889	Eubacterium sp. CAG:38
0.59	217037	217037	S	1263079	Eubacterium rectale CAG:36
0.23	83314	83314	S	1263077	Eubacterium eligens CAG:72
0.02	5712	5712	S	1262888	Eubacterium sp. CAG:274
0.01	4991	4991	S	1262885	Eubacterium sp. CAG:248
0.70	258359	0	S	39491	Eubacterium rectale
0.70	258359	258359	-	515619	Eubacterium rectale ATCC 33656
0.08	27963	0	S	39485	[Eubacterium] eligens
0.08	27963	27963	-	515620	[Eubacterium] eligens ATCC 27750
0.05	17853	0	S	39488	[Eubacterium] hallii
0.05	17853	17853	-	411469	[Eubacterium] hallii DSM 3353
0.02	7501	0	S	39496	Eubacterium ventriosum
0.02	7501	7501	-	411463	Eubacterium ventriosum ATCC 27560
0.02	6989	6989	S	457402	Eubacterium sp. 3_1_31
0.02	5987	0	S	39484	Eubacterium desmolans
0.02	5987	5987	-	1408437	Eubacterium desmolans ATCC 43058
1.00	368496	1046	F	31979	Clostridiaceae
0.98	358563	2052	G	1485	Clostridium
0.76	278842	2443	-	59619	environmental samples
0.20	73820	73820	S	1262828	Clostridium sp. CAG:62
0.16	58259	58259	S	1262845	Clostridium sp. CAG:91
0.13	49074	49074	S	1262783	Clostridium sp. CAG:242
0.13	46177	46177	S	1262842	Clostridium sp. CAG:81
0.04	15403	15403	S	1262824	Clostridium sp. CAG:58
0.02	8186	8186	S	1263069	Clostridium nexile CAG:348
0.01	3396	3396	S	1262836	Clostridium sp. CAG:75
0.01	3192	3192	S	1262774	Clostridium sp. CAG:127
0.01	2778	2778	S	1262805	Clostridium sp. CAG:43
0.01	1870	1870	S	1263064	Clostridium bolteae CAG:59
0.10	38320	38320	S	411484	Clostridium sp. SS2/1
0.06	23588	23588	S	411486	Clostridium sp. M62/1
0.02	6609	6609	S	665940	Clostridium sp. 7_3_54FAA
0.01	4917	4917	S	411489	Clostridium sp. L2-50
0.02	6820	0	G	1649459	Hungatella
0.02	6820	5495	S	154046	Hungatella hathewayi
0.01	2064	0	G	580596	Butyricicoccus
0.01	2064	0	S	501571	Butyricicoccus pullicaecorum
0.01	2064	2064	-	1203606	Butyricicoccus pullicaecorum 1.2
0.37	134877	15046	-	186813	unclassified Clostridiales
0.18	64758	16417	-	39779	unclassified Clostridiales (miscellaneous)
0.04	13457	13457	S	1232439	Clostridiales bacterium VE202-03
0.03	10689	10689	S	1232457	Clostridiales bacterium VE202-27
0.02	8911	8911	S	1232445	Clostridiales bacterium VE202-16
0.01	4759	4759	S	1232458	Clostridiales bacterium VE202-29
0.01	2994	2994	S	1232453	Clostridiales bacterium VE202-21
0.01	2378	2378	S	1232442	Clostridiales bacterium VE202-06
0.07	24866	0	S	384638	[Bacteroides] pectinophilus
0.07	24866	24866	-	483218	[Bacteroides] pectinophilus ATCC 43243
0.06	22018	0	G	946234	Flavonifractor
0.06	22018	0	S	292800	Flavonifractor plautii
0.06	22018	22018	-	411475	Flavonifractor plautii ATCC 29863
0.02	8189	0	G	1017280	Pseudoflavonifractor
0.02	8189	0	S	106588	Pseudoflavonifractor capillosus
0.02	8189	8189	-	411467	Pseudoflavonifractor capillosus ATCC 29799
0.10	35712	323	F	186804	Peptostreptococcaceae
0.09	33536	141	G	1481960	Peptoclostridium
0.09	33214	15379	S	1496	Peptoclostridium difficile
0.02	6622	6622	-	1151372	Peptoclostridium difficile F501
0.01	3690	3690	-	1232197	Peptoclostridium difficile F665
0.01	3165	0	F	216572	Oscillospiraceae
0.01	3165	493	G	459786	Oscillibacter
2.99	1097302	1919	-	47928	environmental samples
2.66	975749	975749	S	1263012	Firmicutes bacterium CAG:24
0.14	51937	51937	S	1262994	Firmicutes bacterium CAG:65
0.11	41243	41243	S	1263021	Firmicutes bacterium CAG:41
0.02	6055	6055	S	1262989	Firmicutes bacterium CAG:94
0.01	5178	5178	S	1263014	Firmicutes bacterium CAG:270
0.01	3203	3203	S	1263009	Firmicutes bacterium CAG:212
0.01	2275	2275	S	1263000	Firmicutes bacterium CAG:110
2.49	915402	0	C	909932	Negativicutes
2.49	915402	237	O	909929	Selenomonadales
2.49	912961	1318	F	31977	Veillonellaceae
1.82	668571	333738	G	39948	Dialister
0.53	195148	0	S	218538	Dialister invisus
0.53	195148	195148	-	592028	Dialister invisus DSM 15470
0.38	139569	52	-	135034	environmental samples
0.38	138526	138526	S	1263072	Dialister invisus CAG:218
0.66	241746	108950	G	29465	Veillonella
0.19	68634	68634	S	1403932	Veillonella sp. DORA_A_3_16_22
0.06	21816	332	S	39778	Veillonella dispar
0.05	18458	18458	-	546273	Veillonella dispar ATCC 17748
0.01	3026	3026	-	1403949	Veillonella dispar DORA_11
0.05	19139	6804	S	29466	Veillonella parvula
0.01	3651	3651	-	479436	Veillonella parvula DSM 2008
0.01	3494	3494	-	768727	Veillonella parvula ACS-068-V-Sch12
0.01	2774	2774	-	1316254	Veillonella parvula HSIVP1
0.01	2416	2416	-	686660	Veillonella parvula ATCC 17745
0.04	14466	0	S	671228	Veillonella sp. oral taxon 158
0.04	14466	14466	-	879309	Veillonella sp. oral taxon 158 str. F0412
0.01	1946	1946	S	450749	Veillonella sp. 6_1_27
0.01	2204	2	F	909930	Acidaminococcaceae
0.01	2044	0	G	33024	Phascolarctobacterium
0.20	74778	304	C	91061	Bacilli
0.20	72327	633	O	186826	Lactobacillales
0.09	34536	60	F	1300	Streptococcaceae
0.09	33961	20945	G	1301	Streptococcus
0.01	5125	2643	S	1304	Streptococcus salivarius
0.01	1889	1170	S	1318	Streptococcus parasanguinis
0.09	33068	30	F	33958	Lactobacillaceae
0.09	32940	1317	G	1578	Lactobacillus
0.05	17937	15605	S	1596	Lactobacillus gasseri
0.03	10263	407	S	1623	Lactobacillus ruminis
0.02	8394	8394	-	1069534	Lactobacillus ruminis ATCC 27782
0.01	2128	2025	S	1613	Lactobacillus fermentum
0.01	3598	0	F	81852	Enterococcaceae
0.01	3598	49	G	1350	Enterococcus
0.01	1904	72	S	1352	Enterococcus faecium
0.01	2147	36	O	1385	Bacillales
0.19	69031	0	C	526524	Erysipelotrichia
0.19	69031	0	O	526525	Erysipelotrichales
0.19	69031	4678	F	128827	Erysipelotrichaceae
0.07	26513	547	-	433334	unclassified Erysipelotrichaceae
0.06	23797	633	-	544447	unclassified Erysipelotrichaceae (miscellaneous)
0.05	17997	17997	S	457422	Erysipelotrichaceae bacterium 2_2_44A
0.01	2807	2807	S	469614	Erysipelotrichaceae bacterium 6_1_45
0.01	2169	0	S	31971	[Eubacterium] dolichum
0.01	2169	2169	-	428127	[Eubacterium] dolichum DSM 3991
0.04	15867	908	G	61170	Holdemania
0.04	14585	0	S	61171	Holdemania filiformis
0.04	14585	14585	-	545696	Holdemania filiformis DSM 12042
0.02	8257	0	G	1573534	Faecalitalea
0.02	8257	11	S	39483	Faecalitalea cylindroides
0.01	5060	5060	-	649755	Faecalitalea cylindroides ATCC 27803
0.01	3186	3186	-	717960	Faecalitalea cylindroides T2-87
0.01	5250	10	G	1505663	Erysipelatoclostridium
0.01	3401	0	S	29348	[Clostridium] spiroforme
0.01	3401	3401	-	428126	[Clostridium] spiroforme DSM 1552
0.01	4978	3686	G	100883	Coprobacillus
0.75	276039	3269	P	1224	Proteobacteria
0.50	183530	1103	C	1236	Gammaproteobacteria
0.33	122057	0	O	91347	Enterobacteriales
0.33	122057	51207	F	543	Enterobacteriaceae
0.19	70711	49169	G	561	Escherichia
0.06	21536	20582	S	562	Escherichia coli
0.15	55951	0	O	135625	Pasteurellales
0.15	55951	2185	F	712	Pasteurellaceae
0.14	52947	5236	G	724	Haemophilus
0.12	44998	24823	S	729	Haemophilus parainfluenzae
0.02	8956	8956	-	862965	Haemophilus parainfluenzae T3T1
0.02	8044	8044	-	888828	Haemophilus parainfluenzae ATCC 33392
0.01	4013	0	O	72274	Pseudomonadales
0.01	3592	0	F	468	Moraxellaceae
0.01	3584	26	G	469	Acinetobacter
0.01	3530	2	-	909768	Acinetobacter calcoaceticus/baumannii complex
0.01	3523	246	S	470	Acinetobacter baumannii
0.01	3269	3269	-	1310949	Acinetobacter baumannii 24975_5
0.22	79328	0	-	68525	delta/epsilon subdivisions
0.22	79186	18	C	28221	Deltaproteobacteria
0.22	78978	2	O	213115	Desulfovibrionales
0.22	78974	58	F	194924	Desulfovibrionaceae
0.21	78766	30732	G	35832	Bilophila
0.12	44499	30098	S	35833	Bilophila wadsworthia
0.02	7209	7209	-	1408428	Bilophila wadsworthia ATCC 49260
0.02	7192	7192	-	563192	Bilophila wadsworthia 3_1_6
0.01	3535	3535	S	693988	Bilophila sp. 4_1_30
0.02	6808	193	C	28216	Betaproteobacteria
0.02	6025	145	O	80840	Burkholderiales
0.01	4646	80	F	80864	Comamonadaceae
0.01	3459	40	G	283	Comamonas
0.01	3395	1977	S	285	Comamonas testosteroni
0.01	3065	217	C	28211	Alphaproteobacteria
0.01	2172	62	O	356	Rhizobiales
0.01	1920	28	F	82115	Rhizobiaceae
0.01	1891	1151	-	227290	Rhizobium/Agrobacterium group
0.56	207112	1000	P	201174	Actinobacteria
0.46	168631	1657	C	1760	Actinobacteria
0.45	164004	0	O	85004	Bifidobacteriales
0.45	164004	28	F	31953	Bifidobacteriaceae
0.45	163961	33083	G	1678	Bifidobacterium
0.34	125174	111285	S	1685	Bifidobacterium breve
0.03	11352	11352	-	1261072	Bifidobacterium breve JCP7499
0.01	4006	481	S	216816	Bifidobacterium longum
0.01	2376	610	-	1679	Bifidobacterium longum subsp. longum
0.10	37481	540	C	84998	Coriobacteriia
0.10	35391	0	O	1643822	Eggerthellales
0.10	35391	612	F	1643826	Eggerthellaceae
0.09	34223	20042	G	84111	Eggerthella
0.02	6753	0	S	84112	Eggerthella lenta
0.02	6753	6753	-	479437	Eggerthella lenta DSM 2243
0.01	3682	3682	S	665943	Eggerthella sp. 1_3_56FAA
0.01	3095	3095	S	910311	Eggerthella sp. HGA1
0.22	80079	15	-	68336	Bacteroidetes/Chlorobi group
0.22	80064	401	P	976	Bacteroidetes
0.22	79655	0	C	200643	Bacteroidia
0.22	79655	6073	O	171549	Bacteroidales
0.12	42881	11	F	815	Bacteroidaceae
0.12	42870	32156	G	816	Bacteroides
0.01	4024	8	-	139043	environmental samples
0.01	2547	2547	S	1263051	Bacteroides pectinophilus CAG:437
0.01	3122	1975	S	821	Bacteroides vulgatus
0.06	23594	422	F	171552	Prevotellaceae
0.06	23133	14826	G	838	Prevotella
0.02	5887	2517	S	28126	Prevotella buccae
0.01	4142	1	F	171550	Rikenellaceae
0.01	4141	2686	G	239759	Alistipes
0.01	2939	85	F	171551	Porphyromonadaceae
0.01	2204	1444	G	375288	Parabacteroides
0.30	109839	0	D	2759	Eukaryota
0.30	109839	27	-	33154	Opisthokonta
0.30	109811	0	K	33208	Metazoa
0.30	109811	0	-	6072	Eumetazoa
0.30	109811	0	-	33213	Bilateria
0.30	109811	0	-	33511	Deuterostomia
0.30	109811	0	P	7711	Chordata
0.30	109811	0	-	89593	Craniata
0.30	109811	0	-	7742	Vertebrata
0.30	109811	0	-	7776	Gnathostomata
0.30	109811	0	-	117570	Teleostomi
0.30	109811	0	-	117571	Euteleostomi
0.30	109811	0	-	8287	Sarcopterygii
0.30	109811	0	-	1338369	Dipnotetrapodomorpha
0.30	109811	0	-	32523	Tetrapoda
0.30	109811	0	-	32524	Amniota
0.30	109811	0	C	40674	Mammalia
0.30	109811	0	-	32525	Theria
0.30	109811	0	-	9347	Eutheria
0.30	109811	0	-	1437010	Boreoeutheria
0.30	109811	0	-	314146	Euarchontoglires
0.30	109811	0	O	9443	Primates
0.30	109811	0	-	376913	Haplorrhini
0.30	109811	0	-	314293	Simiiformes
0.30	109811	0	-	9526	Catarrhini
0.30	109811	0	-	314295	Hominoidea
0.30	109811	0	F	9604	Hominidae
0.30	109811	0	-	207598	Homininae
0.30	109811	0	G	9605	Homo
0.30	109811	109811	S	9606	Homo sapiens
