# Supplementary material for: Long-term taxonomic and functional divergence from donor bacterial strains following fecal microbiota transplantation in immunocompromised patients
Source: PLoS One. 2017 Aug 21;12(8):e0182585. doi: 10.1371/journal.pone.0182585 (PMC5565110; doi:10.1371/journal.pone.0182585)
Supplement: S3 File — (ZIP) [file pone.0182585.s008.zip › classification_reports/Donor 29 Timepoint 2 Kraken Report.txt]

Percentage of reads covered by the clade rooted at this taxon	Number of reads covered by the clade rooted at this taxon	Number of reads assigned directly to this taxon	A rank code, indicating (U)nclassified, (D)omain, (K)ingdom, (P)hylum, (C)lass, (O)rder, (F)amily, (G)enus, or (S)pecies. All other ranks are simply '-'.	NCBI taxonomy ID	Indented scientific name
40.11	6343979	6343979	U	0	unclassified
59.89	9473507	2100	-	1	root
59.87	9469633	2914	-	131567	cellular organisms
59.66	9435942	121199	D	2	Bacteria
46.65	7378269	270264	P	1239	Firmicutes
36.86	5829855	221	C	186801	Clostridia
36.86	5829597	896444	O	186802	Clostridiales
13.19	2087098	90983	F	186803	Lachnospiraceae
7.96	1259465	16558	G	841	Roseburia
7.56	1196433	14969	-	512313	environmental samples
7.23	1143025	1143025	S	1262941	Roseburia sp. CAG:18
0.10	15187	15187	S	1262944	Roseburia sp. CAG:303
0.08	13137	13137	S	1262943	Roseburia sp. CAG:197
0.03	4946	4946	S	1262945	Roseburia sp. CAG:309
0.01	1831	1831	S	1262940	Roseburia sp. CAG:100
0.01	931	931	S	1262948	Roseburia sp. CAG:471
0.20	32043	0	S	166486	Roseburia intestinalis
0.20	32043	32043	-	536231	Roseburia intestinalis L1-82
0.06	9636	0	S	360807	Roseburia inulinivorans
0.06	9636	9636	-	622312	Roseburia inulinivorans DSM 16841
0.03	4795	0	S	301301	Roseburia hominis
0.03	4795	4795	-	585394	Roseburia hominis A2-183
3.31	523584	21207	G	572511	Blautia
2.40	380252	49	-	765820	environmental samples
2.27	359308	359308	S	1262757	Blautia sp. CAG:37
0.09	13879	13879	S	1262756	Blautia sp. CAG:257
0.04	6827	6827	S	1262758	Blautia sp. CAG:52
0.43	68061	6613	S	418240	Blautia wexlerae
0.30	46839	46839	-	1121115	Blautia wexlerae DSM 19850
0.09	14609	14609	-	1280691	Blautia wexlerae AGR2146
0.22	35415	35415	S	1226324	Blautia sp. KLE 1732
0.07	10759	556	S	33038	[Ruminococcus] gnavus
0.04	6293	6293	-	411470	Ruminococcus gnavus ATCC 29149
0.02	3783	3783	-	1384063	Ruminococcus gnavus AGR2154
0.03	4216	0	S	180164	Blautia schinkii
0.03	4216	4216	-	1410649	Blautia schinkii DSM 10518
0.01	2094	0	S	40520	Blautia obeum
0.01	2094	2094	-	411459	Blautia obeum ATCC 29174
0.01	864	0	S	1322	Blautia hansenii
0.01	864	864	-	537007	Blautia hansenii DSM 20583
0.53	83296	42246	G	189330	Dorea
0.13	20396	1345	S	88431	Dorea longicatena
0.06	9851	9851	-	1280698	Dorea longicatena AGR2136
0.06	9200	9200	-	411462	Dorea longicatena DSM 13814
0.07	10607	281	S	39486	Dorea formicigenerans
0.05	7779	7779	-	742765	Dorea formicigenerans 4_6_53AFAA
0.02	2547	2547	-	411461	Dorea formicigenerans ATCC 27755
0.04	6792	8	-	286137	environmental samples
0.03	5171	5171	S	1263074	Dorea longicatena CAG:42
0.01	860	860	S	1263073	Dorea formicigenerans CAG:28
0.02	2654	2654	S	1280669	Dorea sp. AGR2135
0.31	48602	2296	G	1506553	Lachnoclostridium
0.10	15041	2881	S	1531	[Clostridium] clostridioforme
0.03	5017	5017	-	999408	[Clostridium] clostridioforme 90A8
0.01	1620	1620	-	999406	[Clostridium] clostridioforme 90A6
0.01	1550	1550	-	999407	[Clostridium] clostridioforme 90A7
0.01	1109	1109	-	999403	[Clostridium] clostridioforme 90A1
0.01	1093	1093	-	742735	[Clostridium] clostridioforme 2_1_49FAA
0.01	1024	1024	-	1280695	[Clostridium] clostridioforme AGR2157
0.08	12568	16	S	1512	[Clostridium] symbiosum
0.06	9268	9268	-	742740	[Clostridium] symbiosum WAL-14163
0.02	3284	3284	-	742741	[Clostridium] symbiosum WAL-14673
0.07	10899	0	S	358743	[Clostridium] citroniae
0.07	10899	10899	-	742733	[Clostridium] citroniae WAL-17108
0.03	5101	768	S	208479	[Clostridium] bolteae
0.01	1822	1822	-	997895	[Clostridium] bolteae 90B3
0.01	1064	1064	-	997897	[Clostridium] bolteae 90B8
0.01	1386	0	S	333367	[Clostridium] asparagiforme
0.01	1386	1386	-	518636	[Clostridium asparagiforme] DSM 15981
0.20	31358	3784	-	186928	unclassified Lachnospiraceae
0.07	10961	10961	S	658087	Lachnospiraceae bacterium 7_1_58FAA
0.06	8743	8743	S	658089	Lachnospiraceae bacterium 5_1_63FAA
0.01	1355	1355	S	658088	Lachnospiraceae bacterium 9_1_43BFAA
0.01	1012	1012	S	397288	Lachnospiraceae bacterium 3-1
0.08	12816	0	G	1506577	Tyzzerella
0.08	12816	0	S	29361	Tyzzerella nexilis
0.08	12816	12816	-	500632	Tyzzerella nexilis DSM 1787
0.08	12462	587	G	33042	Coprococcus
0.04	6731	0	S	410072	Coprococcus comes
0.04	6731	6731	-	470146	Coprococcus comes ATCC 27758
0.02	3225	3225	S	1078090	Coprococcus sp. HPP0074
0.01	1114	0	S	33043	Coprococcus eutactus
0.01	1114	1114	-	411474	Coprococcus eutactus ATCC 27759
0.07	11295	522	G	207244	Anaerostipes
0.07	10587	0	S	649756	Anaerostipes hadrus
0.07	10587	10587	-	649757	Anaerostipes hadrus DSM 3319
0.04	6305	12	-	189703	environmental samples
0.04	6134	6134	S	1262984	Lachnospiraceae bacterium CAG:25
0.03	4309	391	G	830	Butyrivibrio
0.02	2907	0	S	45851	Butyrivibrio crossotus
0.02	2907	2907	-	511680	Butyrivibrio crossotus DSM 2876
9.22	1459068	1803	F	31979	Clostridiaceae
9.15	1447101	1920	G	1485	Clostridium
8.99	1421538	2979	-	59619	environmental samples
6.46	1021581	1021581	S	1262828	Clostridium sp. CAG:62
1.77	280695	280695	S	1262783	Clostridium sp. CAG:242
0.23	35748	35748	S	1262845	Clostridium sp. CAG:91
0.20	30965	30965	S	1262836	Clostridium sp. CAG:75
0.10	16508	16508	S	1262824	Clostridium sp. CAG:58
0.08	12563	12563	S	1262842	Clostridium sp. CAG:81
0.05	7198	7198	S	1263069	Clostridium nexile CAG:348
0.01	1788	1788	S	1262777	Clostridium sp. CAG:167
0.01	1100	1100	S	1262832	Clostridium sp. CAG:7
0.01	1045	1045	S	1263063	Clostridium bartlettii CAG:1329
0.01	946	946	S	1262805	Clostridium sp. CAG:43
0.01	900	900	S	1262774	Clostridium sp. CAG:127
0.01	802	802	S	1263067	Clostridium hathewayi CAG:224
0.07	11408	11408	S	411484	Clostridium sp. SS2/1
0.04	6240	6240	S	411486	Clostridium sp. M62/1
0.02	2790	2790	S	665940	Clostridium sp. 7_3_54FAA
0.01	1209	1209	S	411489	Clostridium sp. L2-50
0.05	8060	0	G	1649459	Hungatella
0.05	8060	6630	S	154046	Hungatella hathewayi
0.01	2103	0	G	580596	Butyricicoccus
0.01	2103	0	S	501571	Butyricicoccus pullicaecorum
0.01	2103	2103	-	1203606	Butyricicoccus pullicaecorum 1.2
6.23	985165	22975	F	541000	Ruminococcaceae
4.45	703322	41107	G	216851	Faecalibacterium
3.95	624939	218565	S	853	Faecalibacterium prausnitzii
1.05	165863	165863	-	748224	Faecalibacterium cf. prausnitzii KLE1255
0.96	151194	151194	-	411485	Faecalibacterium prausnitzii M21/2
0.56	89317	89317	-	411483	Faecalibacterium prausnitzii A2-165
0.24	37276	3	-	259314	environmental samples
0.23	36858	36858	S	1262898	Faecalibacterium sp. CAG:82
0.70	110762	202	G	292632	Subdoligranulum
0.63	99009	99009	S	665956	Subdoligranulum sp. 4_3_54A2FAA
0.07	11551	0	S	214851	Subdoligranulum variabile
0.07	11551	11551	-	411471	Subdoligranulum variabile DSM 15176
0.58	91412	16898	G	1263	Ruminococcus
0.25	39225	218	-	129701	environmental samples
0.11	17859	17859	S	1262962	Ruminococcus sp. CAG:57
0.07	11229	11229	S	1262967	Ruminococcus sp. CAG:9
0.04	6368	6368	S	1263106	Ruminococcus gnavus CAG:126
0.01	1760	1760	S	1262964	Ruminococcus sp. CAG:60
0.15	23508	23508	S	457412	Ruminococcus sp. 5_1_39BFAA
0.05	7713	7713	S	1095771	Ruminococcus sp. JC304
0.02	3765	889	S	46228	Ruminococcus lactaris
0.01	2161	2161	-	1073376	Ruminococcus lactaris CC59_002D
0.21	32696	0	-	552397	unclassified Ruminococcaceae
0.21	32695	32695	S	552398	Ruminococcaceae bacterium D16
0.14	21654	1	G	244127	Anaerotruncus
0.13	21173	0	S	169435	Anaerotruncus colihominis
0.13	21173	21173	-	445972	Anaerotruncus colihominis DSM 17241
0.01	2326	12	G	1508657	Ruminiclostridium
0.01	1562	0	S	84026	[Clostridium] methylpentosum
0.01	1562	1562	-	537013	[Clostridium] methylpentosum DSM 5476
1.53	241244	6	F	186806	Eubacteriaceae
1.53	241229	77776	G	1730	Eubacterium
0.63	99539	269	-	84372	environmental samples
0.21	33124	33124	S	1263077	Eubacterium eligens CAG:72
0.20	32281	32281	S	1262889	Eubacterium sp. CAG:38
0.19	29347	29347	S	1263079	Eubacterium rectale CAG:36
0.01	1762	1762	S	1262888	Eubacterium sp. CAG:274
0.01	1018	1018	S	1262885	Eubacterium sp. CAG:248
0.23	36582	0	S	39491	Eubacterium rectale
0.23	36582	36582	-	515619	Eubacterium rectale ATCC 33656
0.06	9556	0	S	39485	[Eubacterium] eligens
0.06	9556	9556	-	515620	[Eubacterium] eligens ATCC 27750
0.06	8821	0	S	39488	[Eubacterium] hallii
0.06	8821	8821	-	411469	[Eubacterium] hallii DSM 3353
0.03	4365	4365	S	457402	Eubacterium sp. 3_1_31
0.01	2034	0	S	39496	Eubacterium ventriosum
0.01	2034	2034	-	411463	Eubacterium ventriosum ATCC 27560
0.01	1313	0	S	39484	Eubacterium desmolans
0.01	1313	1313	-	1408437	Eubacterium desmolans ATCC 43058
0.91	143230	11527	-	186813	unclassified Clostridiales
0.43	68491	9362	-	39779	unclassified Clostridiales (miscellaneous)
0.21	33684	33684	S	1232457	Clostridiales bacterium VE202-27
0.06	9444	9444	S	1232439	Clostridiales bacterium VE202-03
0.04	5754	5754	S	1232447	Clostridiales bacterium VE202-09
0.03	4123	4123	S	1232453	Clostridiales bacterium VE202-21
0.01	2184	2184	S	1232445	Clostridiales bacterium VE202-16
0.01	1057	1057	S	1232458	Clostridiales bacterium VE202-29
0.28	43558	0	G	1017280	Pseudoflavonifractor
0.28	43558	0	S	106588	Pseudoflavonifractor capillosus
0.28	43558	43558	-	411467	Pseudoflavonifractor capillosus ATCC 29799
0.09	14634	0	G	946234	Flavonifractor
0.09	14634	0	S	292800	Flavonifractor plautii
0.09	14634	14634	-	411475	Flavonifractor plautii ATCC 29863
0.03	5020	0	S	384638	[Bacteroides] pectinophilus
0.03	5020	5020	-	483218	[Bacteroides] pectinophilus ATCC 43243
0.08	13086	74	F	186804	Peptostreptococcaceae
0.07	10843	4	G	1481960	Peptoclostridium
0.07	10829	5336	S	1496	Peptoclostridium difficile
0.01	1098	1098	-	1151410	Peptoclostridium difficile P28
0.01	1066	1066	-	1232197	Peptoclostridium difficile F665
0.01	950	950	-	1151372	Peptoclostridium difficile F501
0.01	1988	0	G	1505657	Intestinibacter
0.01	1988	596	S	261299	Intestinibacter bartlettii
0.01	906	906	-	445973	Intestinibacter bartlettii DSM 16795
0.03	3969	0	F	216572	Oscillospiraceae
0.03	3969	705	G	459786	Oscillibacter
0.01	1958	42	-	876090	environmental samples
0.01	1639	1639	S	1262910	Oscillibacter sp. CAG:155
0.01	914	914	S	1235797	Oscillibacter sp. 1-3
6.43	1016743	0	C	909932	Negativicutes
6.43	1016743	234	O	909929	Selenomonadales
6.42	1015884	1090	F	31977	Veillonellaceae
5.60	885021	453190	G	39948	Dialister
1.59	252000	0	S	218538	Dialister invisus
1.59	252000	252000	-	592028	Dialister invisus DSM 15470
1.14	179719	56	-	135034	environmental samples
1.14	179599	179599	S	1263072	Dialister invisus CAG:218
0.82	129278	71414	G	29465	Veillonella
0.14	21457	21457	S	1403932	Veillonella sp. DORA_A_3_16_22
0.11	17763	6461	S	29466	Veillonella parvula
0.02	3674	3674	-	768727	Veillonella parvula ACS-068-V-Sch12
0.02	3094	3094	-	479436	Veillonella parvula DSM 2008
0.02	2408	2408	-	1316254	Veillonella parvula HSIVP1
0.01	2126	2126	-	686660	Veillonella parvula ATCC 17745
0.05	8696	120	S	39778	Veillonella dispar
0.04	5950	5950	-	546273	Veillonella dispar ATCC 17748
0.02	2626	2626	-	1403949	Veillonella dispar DORA_11
0.03	4064	0	S	671228	Veillonella sp. oral taxon 158
0.03	4064	4064	-	879309	Veillonella sp. oral taxon 158 str. F0412
0.01	1842	1842	S	450749	Veillonella sp. 6_1_27
0.01	1592	1592	S	457416	Veillonella sp. 3_1_44
0.01	944	944	S	1403933	Veillonella sp. DORA_B_18_19_23
1.21	190982	573	-	47928	environmental samples
0.28	44666	44666	S	1262994	Firmicutes bacterium CAG:65
0.17	27430	27430	S	1263021	Firmicutes bacterium CAG:41
0.05	7369	7369	S	1262989	Firmicutes bacterium CAG:94
0.01	1681	1681	S	1263014	Firmicutes bacterium CAG:270
0.01	825	825	S	1263009	Firmicutes bacterium CAG:212
0.22	35360	0	C	526524	Erysipelotrichia
0.22	35360	0	O	526525	Erysipelotrichales
0.22	35360	2724	F	128827	Erysipelotrichaceae
0.07	11744	118	-	433334	unclassified Erysipelotrichaceae
0.07	10958	333	-	544447	unclassified Erysipelotrichaceae (miscellaneous)
0.05	8384	8384	S	457422	Erysipelotrichaceae bacterium 2_2_44A
0.01	875	875	S	469614	Erysipelotrichaceae bacterium 6_1_45
0.01	870	870	S	658659	Erysipelotrichaceae bacterium 3_1_53
0.06	10088	629	G	61170	Holdemania
0.06	9107	0	S	61171	Holdemania filiformis
0.06	9107	9107	-	545696	Holdemania filiformis DSM 12042
0.03	4995	13	G	1505663	Erysipelatoclostridium
0.02	3799	0	S	29348	[Clostridium] spiroforme
0.02	3799	3799	-	428126	[Clostridium] spiroforme DSM 1552
0.01	961	0	S	341225	[Clostridium] saccharogumia
0.01	961	961	-	1121333	[Clostridium] saccharogumia DSM 17460
0.02	2412	0	G	1573534	Faecalitalea
0.02	2412	6	S	39483	Faecalitalea cylindroides
0.01	1218	1218	-	717960	Faecalitalea cylindroides T2-87
0.01	1188	1188	-	649755	Faecalitalea cylindroides ATCC 27803
0.01	1856	1087	G	100883	Coprobacillus
0.21	33099	172	C	91061	Bacilli
0.20	32180	496	O	186826	Lactobacillales
0.16	25414	51	F	1300	Streptococcaceae
0.15	23095	12515	G	1301	Streptococcus
0.03	3997	3735	S	1308	Streptococcus thermophilus
0.02	3787	19	S	1307	Streptococcus suis
0.02	3663	3663	-	1214177	Streptococcus suis 92-1400
0.01	2268	51	G	1357	Lactococcus
0.01	2126	254	S	1358	Lactococcus lactis
0.01	1348	1222	-	1360	Lactococcus lactis subsp. lactis
0.02	3606	3	F	33958	Lactobacillaceae
0.02	3496	134	G	1578	Lactobacillus
0.01	1809	49	S	1623	Lactobacillus ruminis
0.01	1543	1543	-	1069534	Lactobacillus ruminis ATCC 27782
0.01	1894	0	F	81852	Enterococcaceae
0.01	1894	4	G	1350	Enterococcus
0.01	1142	42	S	1352	Enterococcus faecium
0.01	1966	0	-	33974	unclassified Firmicutes sensu stricto
0.01	1966	0	-	84086	unclassified Firmicutes sensu stricto (miscellaneous)
0.01	1964	1964	S	1378168	Firmicutes bacterium ASF500
6.05	957103	0	-	68336	Bacteroidetes/Chlorobi group
6.05	957093	2702	P	976	Bacteroidetes
6.03	954244	0	C	200643	Bacteroidia
6.03	954244	17637	O	171549	Bacteroidales
5.91	934117	14727	F	171552	Prevotellaceae
5.80	917833	617563	G	838	Prevotella
1.41	223765	94180	S	28126	Prevotella buccae
0.43	67588	67588	-	873513	Prevotella buccae ATCC 33574
0.39	61997	61997	-	575611	Prevotella buccae D17
0.35	55078	55078	S	1032506	Prevotella sp. MSX73
0.03	4217	35	S	439703	Prevotella maculosa
0.02	3886	3886	-	1122986	Prevotella maculosa DSM 19339 = JCM 15638
0.02	2818	241	S	28129	Prevotella denticola
0.01	1499	1499	-	944557	Prevotella denticola CRIS 18C-A
0.02	2444	0	S	52227	Prevotella dentalis
0.02	2444	2444	-	908937	Prevotella dentalis DSM 3688
0.01	1589	113	S	28133	Prevotella nigrescens
0.01	1032	127	S	633701	Prevotella saccharolytica
0.01	990	0	S	28131	Prevotella intermedia
0.01	897	96	S	28135	Prevotella oris
0.01	1026	12	G	1283313	Alloprevotella
0.01	1684	7	F	171551	Porphyromonadaceae
0.01	1573	316	G	836	Porphyromonas
0.01	801	0	F	815	Bacteroidaceae
0.01	801	29	G	816	Bacteroides
5.75	908857	2601	P	1224	Proteobacteria
3.83	605086	2	-	68525	delta/epsilon subdivisions
3.81	602227	72	C	28221	Deltaproteobacteria
3.81	602043	59	O	213115	Desulfovibrionales
3.81	601980	638	F	194924	Desulfovibrionaceae
3.80	601258	249639	G	35832	Bilophila
2.06	325051	217709	S	35833	Bilophila wadsworthia
0.34	54150	54150	-	1408428	Bilophila wadsworthia ATCC 49260
0.34	53192	53192	-	563192	Bilophila wadsworthia 3_1_6
0.17	26568	26568	S	693988	Bilophila sp. 4_1_30
0.02	2857	2	C	29547	Epsilonproteobacteria
0.02	2855	3	O	213849	Campylobacterales
0.02	2843	1	F	72294	Campylobacteraceae
0.02	2823	450	G	194	Campylobacter
0.01	1326	0	S	824	Campylobacter gracilis
0.01	1326	1326	-	553220	Campylobacter gracilis RM3268
1.89	299283	1202	C	1236	Gammaproteobacteria
1.80	285112	0	O	91347	Enterobacteriales
1.80	285112	132461	F	543	Enterobacteriaceae
0.91	143722	86144	G	561	Escherichia
0.36	57561	56588	S	562	Escherichia coli
0.04	6528	1871	G	583	Proteus
0.02	2790	0	S	183417	Proteus hauseri
0.02	2790	2790	-	1312367	Proteus hauseri ZMd44
0.01	1514	0	S	102862	Proteus penneri
0.01	1514	1514	-	471881	Proteus penneri ATCC 35198
0.01	1258	406	G	53335	Pantoea
0.07	10676	0	O	135625	Pasteurellales
0.07	10676	376	F	712	Pasteurellaceae
0.06	10163	871	G	724	Haemophilus
0.06	8856	4835	S	729	Haemophilus parainfluenzae
0.01	1812	1812	-	888828	Haemophilus parainfluenzae ATCC 33392
0.01	1534	1534	-	862965	Haemophilus parainfluenzae T3T1
0.01	1990	0	O	72274	Pseudomonadales
0.01	1908	3	F	468	Moraxellaceae
0.01	1882	223	G	469	Acinetobacter
0.01	1413	0	-	909768	Acinetobacter calcoaceticus/baumannii complex
0.01	1408	240	S	470	Acinetobacter baumannii
0.01	1164	1164	-	1310949	Acinetobacter baumannii 24975_5
0.01	1585	42	C	28216	Betaproteobacteria
0.01	1256	24	O	80840	Burkholderiales
0.01	962	27	F	80864	Comamonadaceae
0.44	69331	350	P	201174	Actinobacteria
0.40	62741	645	C	1760	Actinobacteria
0.39	61145	0	O	85004	Bifidobacteriales
0.39	61145	19	F	31953	Bifidobacteriaceae
0.39	61112	12645	G	1678	Bifidobacterium
0.29	46167	41318	S	1685	Bifidobacterium breve
0.02	3942	3942	-	1261072	Bifidobacterium breve JCP7499
0.01	1593	133	S	216816	Bifidobacterium longum
0.01	1022	197	-	1679	Bifidobacterium longum subsp. longum
0.04	6240	80	C	84998	Coriobacteriia
0.04	5542	0	O	1643822	Eggerthellales
0.04	5542	124	F	1643826	Eggerthellaceae
0.03	5311	3063	G	84111	Eggerthella
0.01	1082	0	S	84112	Eggerthella lenta
0.01	1082	1082	-	479437	Eggerthella lenta DSM 2243
0.19	30774	0	D	2759	Eukaryota
0.19	30774	18	-	33154	Opisthokonta
0.19	30756	0	K	33208	Metazoa
0.19	30756	0	-	6072	Eumetazoa
0.19	30756	0	-	33213	Bilateria
0.19	30756	0	-	33511	Deuterostomia
0.19	30756	0	P	7711	Chordata
0.19	30756	0	-	89593	Craniata
0.19	30756	0	-	7742	Vertebrata
0.19	30756	0	-	7776	Gnathostomata
0.19	30756	0	-	117570	Teleostomi
0.19	30756	0	-	117571	Euteleostomi
0.19	30756	0	-	8287	Sarcopterygii
0.19	30756	0	-	1338369	Dipnotetrapodomorpha
0.19	30756	0	-	32523	Tetrapoda
0.19	30756	0	-	32524	Amniota
0.19	30756	0	C	40674	Mammalia
0.19	30756	0	-	32525	Theria
0.19	30756	0	-	9347	Eutheria
0.19	30756	0	-	1437010	Boreoeutheria
0.19	30756	0	-	314146	Euarchontoglires
0.19	30756	0	O	9443	Primates
0.19	30756	0	-	376913	Haplorrhini
0.19	30756	0	-	314293	Simiiformes
0.19	30756	0	-	9526	Catarrhini
0.19	30756	0	-	314295	Hominoidea
0.19	30756	0	F	9604	Hominidae
0.19	30756	0	-	207598	Homininae
0.19	30756	0	G	9605	Homo
0.19	30756	30756	S	9606	Homo sapiens
0.01	1774	0	D	10239	Viruses
0.01	1774	0	-	35237	dsDNA viruses, no RNA stage
0.01	1774	0	O	28883	Caudovirales
0.01	1740	7	F	10699	Siphoviridae
0.01	1721	172	G	186532	C2likevirus
0.01	1140	1140	S	36343	Lactococcus phage bIL67
