# Supplementary material for: Long-term taxonomic and functional divergence from donor bacterial strains following fecal microbiota transplantation in immunocompromised patients
Source: PLoS One. 2017 Aug 21;12(8):e0182585. doi: 10.1371/journal.pone.0182585 (PMC5565110; doi:10.1371/journal.pone.0182585)
Supplement: S3 File — (ZIP) [file pone.0182585.s008.zip › classification_reports/Donor 29 Timepoint 3 Kraken Report.txt]

Percentage of reads covered by the clade rooted at this taxon	Number of reads covered by the clade rooted at this taxon	Number of reads assigned directly to this taxon	A rank code, indicating (U)nclassified, (D)omain, (K)ingdom, (P)hylum, (C)lass, (O)rder, (F)amily, (G)enus, or (S)pecies. All other ranks are simply '-'.	NCBI taxonomy ID	Indented scientific name
40.04	5731201	5731201	U	0	unclassified
59.96	8583607	3204	-	1	root
59.94	8580383	3969	-	131567	cellular organisms
59.34	8494645	150687	D	2	Bacteria
42.69	6111019	248984	P	1239	Firmicutes
32.86	4703508	239	C	186801	Clostridia
32.86	4703218	861296	O	186802	Clostridiales
10.39	1487857	2286	F	31979	Clostridiaceae
10.29	1473279	1511	G	1485	Clostridium
10.15	1452806	3010	-	59619	environmental samples
5.51	789119	789119	S	1262828	Clostridium sp. CAG:62
3.36	480489	480489	S	1262783	Clostridium sp. CAG:242
0.57	81132	81132	S	1262845	Clostridium sp. CAG:91
0.49	70203	70203	S	1262824	Clostridium sp. CAG:58
0.07	10086	10086	S	1262836	Clostridium sp. CAG:75
0.03	4796	4796	S	1263069	Clostridium nexile CAG:348
0.01	1296	1296	S	1262777	Clostridium sp. CAG:167
0.01	1094	1094	S	1262778	Clostridium sp. CAG:169
0.01	1068	1068	S	1263067	Clostridium hathewayi CAG:224
0.01	922	922	S	1263063	Clostridium bartlettii CAG:1329
0.01	917	917	S	1263064	Clostridium bolteae CAG:59
0.01	827	827	S	1262805	Clostridium sp. CAG:43
0.01	825	825	S	1262832	Clostridium sp. CAG:7
0.01	803	803	S	1262816	Clostridium sp. CAG:510
0.06	9263	9263	S	411486	Clostridium sp. M62/1
0.03	4329	4329	S	411484	Clostridium sp. SS2/1
0.01	1775	1775	S	665940	Clostridium sp. 7_3_54FAA
0.01	1347	1347	S	411489	Clostridium sp. L2-50
0.05	7865	0	G	1649459	Hungatella
0.05	7865	6128	S	154046	Hungatella hathewayi
0.01	890	890	-	566550	Hungatella hathewayi DSM 13479
0.03	4425	0	G	580596	Butyricicoccus
0.03	4425	0	S	501571	Butyricicoccus pullicaecorum
0.03	4425	4425	-	1203606	Butyricicoccus pullicaecorum 1.2
7.61	1089847	70151	F	186803	Lachnospiraceae
3.03	434174	10981	G	841	Roseburia
2.76	394439	5161	-	512313	environmental samples
2.52	360915	360915	S	1262941	Roseburia sp. CAG:18
0.12	16635	16635	S	1262944	Roseburia sp. CAG:303
0.03	4609	4609	S	1262943	Roseburia sp. CAG:197
0.03	3647	3647	S	1262945	Roseburia sp. CAG:309
0.01	1074	1074	S	1262940	Roseburia sp. CAG:100
0.01	789	789	S	1262948	Roseburia sp. CAG:471
0.13	18000	0	S	166486	Roseburia intestinalis
0.13	18000	18000	-	536231	Roseburia intestinalis L1-82
0.05	6734	0	S	360807	Roseburia inulinivorans
0.05	6734	6734	-	622312	Roseburia inulinivorans DSM 16841
0.03	4020	0	S	301301	Roseburia hominis
0.03	4020	4020	-	585394	Roseburia hominis A2-183
2.75	393236	15573	G	572511	Blautia
1.77	253382	56	-	765820	environmental samples
1.59	227854	227854	S	1262757	Blautia sp. CAG:37
0.14	19525	19525	S	1262756	Blautia sp. CAG:257
0.04	5754	5754	S	1262758	Blautia sp. CAG:52
0.49	69513	7755	S	418240	Blautia wexlerae
0.32	45969	45969	-	1121115	Blautia wexlerae DSM 19850
0.11	15789	15789	-	1280691	Blautia wexlerae AGR2146
0.20	28450	28450	S	1226324	Blautia sp. KLE 1732
0.09	13278	650	S	33038	[Ruminococcus] gnavus
0.05	7758	7758	-	411470	Ruminococcus gnavus ATCC 29149
0.03	4707	4707	-	1384063	Ruminococcus gnavus AGR2154
0.06	7996	0	S	180164	Blautia schinkii
0.06	7996	7996	-	1410649	Blautia schinkii DSM 10518
0.02	2813	0	S	40520	Blautia obeum
0.02	2813	2813	-	411459	Blautia obeum ATCC 29174
0.01	1828	0	S	1322	Blautia hansenii
0.01	1828	1828	-	537007	Blautia hansenii DSM 20583
0.48	68183	3310	G	1506553	Lachnoclostridium
0.14	20123	4921	S	1531	[Clostridium] clostridioforme
0.03	3882	3882	-	999406	[Clostridium] clostridioforme 90A6
0.02	3481	3481	-	999408	[Clostridium] clostridioforme 90A8
0.01	1953	1953	-	999407	[Clostridium] clostridioforme 90A7
0.01	1921	1921	-	999403	[Clostridium] clostridioforme 90A1
0.01	1464	1464	-	1280695	[Clostridium] clostridioforme AGR2157
0.01	1262	1262	-	999410	[Clostridium] clostridioforme CM201
0.01	1054	1054	-	742735	[Clostridium] clostridioforme 2_1_49FAA
0.13	18665	17	S	1512	[Clostridium] symbiosum
0.09	13133	13133	-	742740	[Clostridium] symbiosum WAL-14163
0.04	5515	5515	-	742741	[Clostridium] symbiosum WAL-14673
0.11	15763	0	S	358743	[Clostridium] citroniae
0.11	15763	15763	-	742733	[Clostridium] citroniae WAL-17108
0.04	6239	1368	S	208479	[Clostridium] bolteae
0.02	2476	2476	-	997895	[Clostridium] bolteae 90B3
0.01	1136	1136	-	997897	[Clostridium] bolteae 90B8
0.02	2756	0	S	333367	[Clostridium] asparagiforme
0.02	2756	2756	-	518636	[Clostridium asparagiforme] DSM 15981
0.40	57233	29194	G	189330	Dorea
0.08	11925	743	S	88431	Dorea longicatena
0.04	6260	6260	-	1280698	Dorea longicatena AGR2136
0.03	4922	4922	-	411462	Dorea longicatena DSM 13814
0.07	9459	517	S	39486	Dorea formicigenerans
0.04	5644	5644	-	742765	Dorea formicigenerans 4_6_53AFAA
0.02	3298	3298	-	411461	Dorea formicigenerans ATCC 27755
0.03	3988	4	-	286137	environmental samples
0.02	2907	2907	S	1263074	Dorea longicatena CAG:42
0.01	2091	2091	S	1280669	Dorea sp. AGR2135
0.25	35287	2928	-	186928	unclassified Lachnospiraceae
0.14	19326	19326	S	658087	Lachnospiraceae bacterium 7_1_58FAA
0.03	3865	3865	S	658089	Lachnospiraceae bacterium 5_1_63FAA
0.01	1362	1362	S	658088	Lachnospiraceae bacterium 9_1_43BFAA
0.01	806	806	S	397288	Lachnospiraceae bacterium 3-1
0.01	797	797	S	658655	Lachnospiraceae bacterium 1_4_56FAA
0.07	9373	0	G	1506577	Tyzzerella
0.07	9373	0	S	29361	Tyzzerella nexilis
0.07	9373	9373	-	500632	Tyzzerella nexilis DSM 1787
0.06	9158	531	G	33042	Coprococcus
0.04	5430	0	S	410072	Coprococcus comes
0.04	5430	5430	-	470146	Coprococcus comes ATCC 27758
0.01	1431	1431	S	1078090	Coprococcus sp. HPP0074
0.01	1064	0	S	33043	Coprococcus eutactus
0.01	1064	1064	-	411474	Coprococcus eutactus ATCC 27759
0.03	4996	1007	G	207244	Anaerostipes
0.03	3820	0	S	649756	Anaerostipes hadrus
0.03	3820	3820	-	649757	Anaerostipes hadrus DSM 3319
0.02	3367	413	G	830	Butyrivibrio
0.02	2319	0	S	45851	Butyrivibrio crossotus
0.02	2319	2319	-	511680	Butyrivibrio crossotus DSM 2876
0.02	2288	2	-	189703	environmental samples
0.01	2042	2042	S	1262984	Lachnospiraceae bacterium CAG:25
4.19	599763	10411	F	541000	Ruminococcaceae
1.67	238696	13403	G	216851	Faecalibacterium
1.49	213111	74763	S	853	Faecalibacterium prausnitzii
0.38	54472	54472	-	748224	Faecalibacterium cf. prausnitzii KLE1255
0.36	51909	51909	-	411485	Faecalibacterium prausnitzii M21/2
0.22	31967	31967	-	411483	Faecalibacterium prausnitzii A2-165
0.09	12182	2	-	259314	environmental samples
0.08	12055	12055	S	1262898	Faecalibacterium sp. CAG:82
1.02	146248	257	G	292632	Subdoligranulum
0.91	130945	130945	S	665956	Subdoligranulum sp. 4_3_54A2FAA
0.11	15046	0	S	214851	Subdoligranulum variabile
0.11	15046	15046	-	411471	Subdoligranulum variabile DSM 15176
0.71	100954	22144	G	1263	Ruminococcus
0.26	36645	221	-	129701	environmental samples
0.11	15073	15073	S	1262967	Ruminococcus sp. CAG:9
0.06	9141	9141	S	1262962	Ruminococcus sp. CAG:57
0.06	9068	9068	S	1263106	Ruminococcus gnavus CAG:126
0.01	1586	1586	S	1262964	Ruminococcus sp. CAG:60
0.22	31161	31161	S	457412	Ruminococcus sp. 5_1_39BFAA
0.05	7542	7542	S	1095771	Ruminococcus sp. JC304
0.02	3145	1117	S	46228	Ruminococcus lactaris
0.01	1385	1385	-	1073376	Ruminococcus lactaris CC59_002D
0.47	67063	0	-	552397	unclassified Ruminococcaceae
0.47	67060	67060	S	552398	Ruminococcaceae bacterium D16
0.21	30614	0	G	244127	Anaerotruncus
0.21	29799	0	S	169435	Anaerotruncus colihominis
0.21	29799	29799	-	445972	Anaerotruncus colihominis DSM 17241
0.01	784	784	S	1235835	Anaerotruncus sp. G3(2012)
0.04	5745	37	G	1508657	Ruminiclostridium
0.03	4232	0	S	84026	[Clostridium] methylpentosum
0.03	4232	4232	-	537013	[Clostridium] methylpentosum DSM 5476
0.01	1104	0	S	1535	[Clostridium] leptum
0.01	1104	1104	-	428125	[Clostridium] leptum DSM 753
2.28	326118	1	F	186806	Eubacteriaceae
2.28	326114	96143	G	1730	Eubacterium
1.16	165610	402	-	84372	environmental samples
0.52	74842	74842	S	1263077	Eubacterium eligens CAG:72
0.46	66299	66299	S	1262889	Eubacterium sp. CAG:38
0.14	20391	20391	S	1263079	Eubacterium rectale CAG:36
0.01	1153	1153	S	1262888	Eubacterium sp. CAG:274
0.21	29865	0	S	39491	Eubacterium rectale
0.21	29865	29865	-	515619	Eubacterium rectale ATCC 33656
0.13	19239	0	S	39485	[Eubacterium] eligens
0.13	19239	19239	-	515620	[Eubacterium] eligens ATCC 27750
0.05	7831	0	S	39488	[Eubacterium] hallii
0.05	7831	7831	-	411469	[Eubacterium] hallii DSM 3353
0.03	3776	3776	S	457402	Eubacterium sp. 3_1_31
0.01	1405	0	S	39496	Eubacterium ventriosum
0.01	1405	1405	-	411463	Eubacterium ventriosum ATCC 27560
0.01	979	0	S	39484	Eubacterium desmolans
0.01	979	979	-	1408437	Eubacterium desmolans ATCC 43058
2.20	314463	21828	-	186813	unclassified Clostridiales
0.93	132794	0	G	1017280	Pseudoflavonifractor
0.93	132794	0	S	106588	Pseudoflavonifractor capillosus
0.93	132794	132794	-	411467	Pseudoflavonifractor capillosus ATCC 29799
0.90	129292	8684	-	39779	unclassified Clostridiales (miscellaneous)
0.59	84575	84575	S	1232457	Clostridiales bacterium VE202-27
0.13	18495	18495	S	1232439	Clostridiales bacterium VE202-03
0.04	5814	5814	S	1232447	Clostridiales bacterium VE202-09
0.04	5681	5681	S	1232453	Clostridiales bacterium VE202-21
0.01	1800	1800	S	1232445	Clostridiales bacterium VE202-16
0.01	802	802	S	1232452	Clostridiales bacterium VE202-14
0.01	765	765	S	1232460	Clostridiales bacterium VE202-28
0.19	26781	0	G	946234	Flavonifractor
0.19	26781	0	S	292800	Flavonifractor plautii
0.19	26781	26781	-	411475	Flavonifractor plautii ATCC 29863
0.03	3767	0	S	384638	[Bacteroides] pectinophilus
0.03	3767	3767	-	483218	[Bacteroides] pectinophilus ATCC 43243
0.11	15765	42	F	186804	Peptostreptococcaceae
0.10	13856	6	G	1481960	Peptoclostridium
0.10	13839	6097	S	1496	Peptoclostridium difficile
0.02	2897	2897	-	1151372	Peptoclostridium difficile F501
0.01	1479	1479	-	691161	Peptoclostridium difficile 6534
0.01	899	899	-	1151410	Peptoclostridium difficile P28
0.01	799	799	-	1232197	Peptoclostridium difficile F665
0.01	1695	0	G	1505657	Intestinibacter
0.01	1695	539	S	261299	Intestinibacter bartlettii
0.01	783	783	-	445973	Intestinibacter bartlettii DSM 16795
0.05	7852	0	F	216572	Oscillospiraceae
0.05	7852	1407	G	459786	Oscillibacter
0.03	4016	81	-	876090	environmental samples
0.02	3378	3378	S	1262910	Oscillibacter sp. CAG:155
0.01	1797	1797	S	1235797	Oscillibacter sp. 1-3
3.90	558528	0	C	909932	Negativicutes
3.90	558528	141	O	909929	Selenomonadales
3.90	558040	697	F	31977	Veillonellaceae
3.78	541560	277112	G	39948	Dialister
1.08	154331	0	S	218538	Dialister invisus
1.08	154331	154331	-	592028	Dialister invisus DSM 15470
0.77	110050	22	-	135034	environmental samples
0.77	109981	109981	S	1263072	Dialister invisus CAG:218
0.11	15548	8982	G	29465	Veillonella
0.02	2516	888	S	29466	Veillonella parvula
0.01	1892	1892	S	1403932	Veillonella sp. DORA_A_3_16_22
0.01	795	10	S	39778	Veillonella dispar
3.56	509271	883	-	47928	environmental samples
2.28	326012	326012	S	1263012	Firmicutes bacterium CAG:24
0.57	80936	80936	S	1262994	Firmicutes bacterium CAG:65
0.39	56310	56310	S	1263021	Firmicutes bacterium CAG:41
0.26	37076	37076	S	1262989	Firmicutes bacterium CAG:94
0.01	890	890	S	1262999	Firmicutes bacterium CAG:103
0.01	727	727	S	1263027	Firmicutes bacterium CAG:534
0.32	46040	0	C	526524	Erysipelotrichia
0.32	46040	0	O	526525	Erysipelotrichales
0.32	46040	4369	F	128827	Erysipelotrichaceae
0.14	19902	1107	G	61170	Holdemania
0.12	17738	0	S	61171	Holdemania filiformis
0.12	17738	17738	-	545696	Holdemania filiformis DSM 12042
0.01	1057	0	S	1468449	Holdemania massiliensis
0.01	1057	1057	-	1211819	Holdemania massiliensis AP2
0.09	12191	126	-	433334	unclassified Erysipelotrichaceae
0.08	11616	698	-	544447	unclassified Erysipelotrichaceae (miscellaneous)
0.05	7563	7563	S	457422	Erysipelotrichaceae bacterium 2_2_44A
0.01	1416	1416	S	658659	Erysipelotrichaceae bacterium 3_1_53
0.01	927	927	S	469614	Erysipelotrichaceae bacterium 6_1_45
0.01	858	858	S	658657	Erysipelotrichaceae bacterium 21_3
0.03	3640	7	G	1505663	Erysipelatoclostridium
0.02	2548	0	S	29348	[Clostridium] spiroforme
0.02	2548	2548	-	428126	[Clostridium] spiroforme DSM 1552
0.01	882	0	S	341225	[Clostridium] saccharogumia
0.01	882	882	-	1121333	[Clostridium] saccharogumia DSM 17460
0.02	2472	0	G	1573534	Faecalitalea
0.02	2472	7	S	39483	Faecalitalea cylindroides
0.01	1949	1949	-	717960	Faecalitalea cylindroides T2-87
0.01	1589	1109	G	100883	Coprobacillus
0.29	40971	290	C	91061	Bacilli
0.28	39966	516	O	186826	Lactobacillales
0.25	35150	89	F	1300	Streptococcaceae
0.22	31874	16959	G	1301	Streptococcus
0.04	6162	5829	S	1308	Streptococcus thermophilus
0.04	5870	30	S	1307	Streptococcus suis
0.04	5737	5737	-	1214177	Streptococcus suis 92-1400
0.02	3187	88	G	1357	Lactococcus
0.02	2997	415	S	1358	Lactococcus lactis
0.01	1398	1252	-	1360	Lactococcus lactis subsp. lactis
0.01	1184	1065	-	1359	Lactococcus lactis subsp. cremoris
0.01	1861	3	F	33958	Lactobacillaceae
0.01	1691	79	G	1578	Lactobacillus
0.01	1039	26	S	1623	Lactobacillus ruminis
0.01	1595	0	F	81852	Enterococcaceae
0.01	1595	34	G	1350	Enterococcus
0.01	915	70	S	1352	Enterococcus faecium
0.03	3717	0	-	33974	unclassified Firmicutes sensu stricto
0.03	3717	0	-	84086	unclassified Firmicutes sensu stricto (miscellaneous)
0.03	3716	3716	S	1378168	Firmicutes bacterium ASF500
14.03	2008570	4673	P	1224	Proteobacteria
8.91	1274752	5	-	68525	delta/epsilon subdivisions
8.90	1274338	145	C	28221	Deltaproteobacteria
8.90	1274110	76	O	213115	Desulfovibrionales
8.90	1274013	1333	F	194924	Desulfovibrionaceae
8.89	1272532	523976	G	35832	Bilophila
4.84	692352	460849	S	35833	Bilophila wadsworthia
0.82	116671	116671	-	1408428	Bilophila wadsworthia ATCC 49260
0.80	114832	114832	-	563192	Bilophila wadsworthia 3_1_6
0.39	56204	56204	S	693988	Bilophila sp. 4_1_30
5.08	727464	2354	C	1236	Gammaproteobacteria
5.04	721973	0	O	91347	Enterobacteriales
5.04	721973	350727	F	543	Enterobacteriaceae
2.56	366993	199116	G	561	Escherichia
1.17	167844	165916	S	562	Escherichia coli
0.01	795	795	-	869672	Escherichia coli 97.0259
0.02	3535	1070	G	583	Proteus
0.01	1510	0	S	183417	Proteus hauseri
0.01	1510	1510	-	1312367	Proteus hauseri ZMd44
0.01	756	0	S	102862	Proteus penneri
0.01	756	756	-	471881	Proteus penneri ATCC 35198
0.01	1665	0	O	135625	Pasteurellales
0.01	1665	54	F	712	Pasteurellaceae
0.01	1594	130	G	724	Haemophilus
0.01	1379	768	S	729	Haemophilus parainfluenzae
0.01	1287	0	O	72274	Pseudomonadales
0.01	1194	2	F	468	Moraxellaceae
0.01	1164	172	G	469	Acinetobacter
0.01	778	3	-	909768	Acinetobacter calcoaceticus/baumannii complex
0.01	773	150	S	470	Acinetobacter baumannii
0.01	1407	57	C	28216	Betaproteobacteria
0.01	1218	22	O	80840	Burkholderiales
0.01	834	28	F	80864	Comamonadaceae
1.15	164579	0	-	68336	Bacteroidetes/Chlorobi group
1.15	164572	473	P	976	Bacteroidetes
1.15	164030	0	C	200643	Bacteroidia
1.15	164030	3151	O	171549	Bacteroidales
1.12	160047	2721	F	171552	Prevotellaceae
1.10	157007	105345	G	838	Prevotella
0.27	38218	15855	S	28126	Prevotella buccae
0.08	11861	11861	-	873513	Prevotella buccae ATCC 33574
0.07	10502	10502	-	575611	Prevotella buccae D17
0.07	9513	9513	S	1032506	Prevotella sp. MSX73
0.01	721	12	S	439703	Prevotella maculosa
0.41	58808	360	P	201174	Actinobacteria
0.30	43562	485	C	1760	Actinobacteria
0.29	42110	0	O	85004	Bifidobacteriales
0.29	42110	16	F	31953	Bifidobacteriaceae
0.29	42069	8404	G	1678	Bifidobacterium
0.22	31134	27892	S	1685	Bifidobacterium breve
0.02	2710	2710	-	1261072	Bifidobacterium breve JCP7499
0.01	1412	110	S	216816	Bifidobacterium longum
0.01	922	151	-	1679	Bifidobacterium longum subsp. longum
0.10	14884	107	C	84998	Coriobacteriia
0.10	14124	0	O	1643822	Eggerthellales
0.10	14124	191	F	1643826	Eggerthellaceae
0.10	13762	8079	G	84111	Eggerthella
0.02	2674	0	S	84112	Eggerthella lenta
0.02	2674	2674	-	479437	Eggerthella lenta DSM 2243
0.01	1483	1483	S	665943	Eggerthella sp. 1_3_56FAA
0.01	1328	1328	S	910311	Eggerthella sp. HGA1
0.57	81767	0	D	2759	Eukaryota
0.57	81767	0	-	33154	Opisthokonta
0.57	81765	0	K	33208	Metazoa
0.57	81765	0	-	6072	Eumetazoa
0.57	81765	0	-	33213	Bilateria
0.57	81765	0	-	33511	Deuterostomia
0.57	81765	0	P	7711	Chordata
0.57	81765	0	-	89593	Craniata
0.57	81765	0	-	7742	Vertebrata
0.57	81765	0	-	7776	Gnathostomata
0.57	81765	0	-	117570	Teleostomi
0.57	81765	0	-	117571	Euteleostomi
0.57	81765	0	-	8287	Sarcopterygii
0.57	81765	0	-	1338369	Dipnotetrapodomorpha
0.57	81765	0	-	32523	Tetrapoda
0.57	81765	0	-	32524	Amniota
0.57	81765	0	C	40674	Mammalia
0.57	81765	0	-	32525	Theria
0.57	81765	0	-	9347	Eutheria
0.57	81765	0	-	1437010	Boreoeutheria
0.57	81765	0	-	314146	Euarchontoglires
0.57	81765	0	O	9443	Primates
0.57	81765	0	-	376913	Haplorrhini
0.57	81765	0	-	314293	Simiiformes
0.57	81765	0	-	9526	Catarrhini
0.57	81765	0	-	314295	Hominoidea
0.57	81765	0	F	9604	Hominidae
0.57	81765	0	-	207598	Homininae
0.57	81765	0	G	9605	Homo
0.57	81765	81765	S	9606	Homo sapiens
