# Supplementary material for: Long-term taxonomic and functional divergence from donor bacterial strains following fecal microbiota transplantation in immunocompromised patients
Source: PLoS One. 2017 Aug 21;12(8):e0182585. doi: 10.1371/journal.pone.0182585 (PMC5565110; doi:10.1371/journal.pone.0182585)
Supplement: S3 File — (ZIP) [file pone.0182585.s008.zip › classification_reports/Donor 29 Timepoint 4 Kraken Report.txt]

Percentage of reads covered by the clade rooted at this taxon	Number of reads covered by the clade rooted at this taxon	Number of reads assigned directly to this taxon	A rank code, indicating (U)nclassified, (D)omain, (K)ingdom, (P)hylum, (C)lass, (O)rder, (F)amily, (G)enus, or (S)pecies. All other ranks are simply '-'.	NCBI taxonomy ID	Indented scientific name
38.32	11905287	11905287	U	0	unclassified
61.68	19160023	3288	-	1	root
61.66	19156423	4088	-	131567	cellular organisms
61.51	19109341	244119	D	2	Bacteria
46.23	14361808	557855	P	1239	Firmicutes
32.76	10177116	423	C	186801	Clostridia
32.76	10176623	1777244	O	186802	Clostridiales
13.09	4066962	156355	F	186803	Lachnospiraceae
7.98	2480423	32946	G	841	Roseburia
7.52	2337621	25860	-	512313	environmental samples
6.39	1983685	1983685	S	1262941	Roseburia sp. CAG:18
0.93	289106	289106	S	1262944	Roseburia sp. CAG:303
0.07	22003	22003	S	1262943	Roseburia sp. CAG:197
0.01	3941	3941	S	1262940	Roseburia sp. CAG:100
0.01	3822	3822	S	1262945	Roseburia sp. CAG:309
0.01	2265	2265	S	1262947	Roseburia sp. CAG:45
0.01	2163	2163	S	1262948	Roseburia sp. CAG:471
0.24	73457	0	S	166486	Roseburia intestinalis
0.24	73457	73457	-	536231	Roseburia intestinalis L1-82
0.07	22210	0	S	360807	Roseburia inulinivorans
0.07	22210	22210	-	622312	Roseburia inulinivorans DSM 16841
0.05	14189	0	S	301301	Roseburia hominis
0.05	14189	14189	-	585394	Roseburia hominis A2-183
3.08	957248	48430	G	572511	Blautia
1.91	593100	95	-	765820	environmental samples
1.83	568616	568616	S	1262757	Blautia sp. CAG:37
0.05	16249	16249	S	1262758	Blautia sp. CAG:52
0.02	7706	7706	S	1262756	Blautia sp. CAG:257
0.62	192032	19424	S	418240	Blautia wexlerae
0.43	132483	132483	-	1121115	Blautia wexlerae DSM 19850
0.13	40125	40125	-	1280691	Blautia wexlerae AGR2146
0.29	88826	88826	S	1226324	Blautia sp. KLE 1732
0.06	19580	560	S	33038	[Ruminococcus] gnavus
0.05	14416	14416	-	411470	Ruminococcus gnavus ATCC 29149
0.01	4417	4417	-	1384063	Ruminococcus gnavus AGR2154
0.02	5475	0	S	40520	Blautia obeum
0.02	5475	5475	-	411459	Blautia obeum ATCC 29174
0.02	5328	0	S	1322	Blautia hansenii
0.02	5328	5328	-	537007	Blautia hansenii DSM 20583
0.01	3356	0	S	180164	Blautia schinkii
0.01	3356	3356	-	1410649	Blautia schinkii DSM 10518
0.71	219512	121522	G	189330	Dorea
0.14	43863	3005	S	88431	Dorea longicatena
0.07	20458	20458	-	411462	Dorea longicatena DSM 13814
0.10	32220	1904	S	39486	Dorea formicigenerans
0.06	18543	18543	-	742765	Dorea formicigenerans 4_6_53AFAA
0.04	11773	11773	-	411461	Dorea formicigenerans ATCC 27755
0.05	15680	17	-	286137	environmental samples
0.04	12869	12869	S	1263074	Dorea longicatena CAG:42
0.02	5147	5147	S	1280669	Dorea sp. AGR2135
0.37	116129	5545	G	1506553	Lachnoclostridium
0.10	31474	65	S	1512	[Clostridium] symbiosum
0.09	27065	27065	-	742740	[Clostridium] symbiosum WAL-14163
0.01	4344	4344	-	742741	[Clostridium] symbiosum WAL-14673
0.10	30440	4902	S	1531	[Clostridium] clostridioforme
0.04	10983	10983	-	999408	[Clostridium] clostridioforme 90A8
0.01	4231	4231	-	999407	[Clostridium] clostridioforme 90A7
0.01	2682	2682	-	999406	[Clostridium] clostridioforme 90A6
0.01	2070	2070	-	999410	[Clostridium] clostridioforme CM201
0.01	2004	2004	-	742735	[Clostridium] clostridioforme 2_1_49FAA
0.01	1583	1583	-	1280695	[Clostridium] clostridioforme AGR2157
0.09	27410	0	S	358743	[Clostridium] citroniae
0.09	27410	27410	-	742733	[Clostridium] citroniae WAL-17108
0.04	13944	3095	S	208479	[Clostridium] bolteae
0.01	4305	4305	-	997895	[Clostridium] bolteae 90B3
0.01	3082	3082	-	997897	[Clostridium] bolteae 90B8
0.01	1871	1871	-	997894	[Clostridium] bolteae 90A9
0.01	4179	0	S	333367	[Clostridium] asparagiforme
0.01	4179	4179	-	518636	[Clostridium asparagiforme] DSM 15981
0.18	54641	6645	-	186928	unclassified Lachnospiraceae
0.07	22166	22166	S	658087	Lachnospiraceae bacterium 7_1_58FAA
0.03	10061	10061	S	658089	Lachnospiraceae bacterium 5_1_63FAA
0.01	1885	1885	S	397288	Lachnospiraceae bacterium 3-1
0.07	22511	1354	G	33042	Coprococcus
0.04	11535	0	S	410072	Coprococcus comes
0.04	11535	11535	-	470146	Coprococcus comes ATCC 27758
0.02	5513	5513	S	1078090	Coprococcus sp. HPP0074
0.01	2528	0	S	33043	Coprococcus eutactus
0.01	2528	2528	-	411474	Coprococcus eutactus ATCC 27759
0.06	18320	0	G	1506577	Tyzzerella
0.06	18320	0	S	29361	Tyzzerella nexilis
0.06	18320	18320	-	500632	Tyzzerella nexilis DSM 1787
0.06	17695	7094	G	207244	Anaerostipes
0.03	9898	0	S	649756	Anaerostipes hadrus
0.03	9898	9898	-	649757	Anaerostipes hadrus DSM 3319
0.04	12226	1339	G	830	Butyrivibrio
0.03	8422	0	S	45851	Butyrivibrio crossotus
0.03	8422	8422	-	511680	Butyrivibrio crossotus DSM 2876
0.01	1717	3	-	135026	environmental samples
0.02	5876	2	-	189703	environmental samples
0.02	5612	5612	S	1262984	Lachnospiraceae bacterium CAG:25
0.01	1712	0	G	248744	Marvinbryantia
0.01	1712	0	S	168384	Marvinbryantia formatexigens
0.01	1712	1712	-	478749	Marvinbryantia formatexigens DSM 14469
5.24	1628545	4023	F	31979	Clostridiaceae
5.14	1596382	3904	G	1485	Clostridium
4.98	1546107	4659	-	59619	environmental samples
2.33	723670	723670	S	1262828	Clostridium sp. CAG:62
1.08	334547	334547	S	1262783	Clostridium sp. CAG:242
0.85	264394	264394	S	1262845	Clostridium sp. CAG:91
0.30	94449	94449	S	1262836	Clostridium sp. CAG:75
0.16	51218	51218	S	1262842	Clostridium sp. CAG:81
0.13	39819	39819	S	1262824	Clostridium sp. CAG:58
0.02	6388	6388	S	1263069	Clostridium nexile CAG:348
0.01	2930	2930	S	1262805	Clostridium sp. CAG:43
0.01	2580	2580	S	1263064	Clostridium bolteae CAG:59
0.01	2196	2196	S	1262832	Clostridium sp. CAG:7
0.01	2137	2137	S	1262816	Clostridium sp. CAG:510
0.01	1920	1920	S	1263067	Clostridium hathewayi CAG:224
0.01	1685	1685	S	1262774	Clostridium sp. CAG:127
0.01	1620	1620	S	1263066	Clostridium clostridioforme CAG:511
0.07	20391	20391	S	411486	Clostridium sp. M62/1
0.04	11488	11488	S	411484	Clostridium sp. SS2/1
0.02	5955	5955	S	665940	Clostridium sp. 7_3_54FAA
0.01	3336	3336	S	411489	Clostridium sp. L2-50
0.07	22483	0	G	1649459	Hungatella
0.07	22483	18412	S	154046	Hungatella hathewayi
0.01	2101	2101	-	999412	Hungatella hathewayi 12489931
0.02	5648	0	G	580596	Butyricicoccus
0.02	5648	0	S	501571	Butyricicoccus pullicaecorum
0.02	5648	5648	-	1203606	Butyricicoccus pullicaecorum 1.2
4.66	1446801	30124	F	541000	Ruminococcaceae
2.65	823156	46862	G	216851	Faecalibacterium
2.36	733299	256415	S	853	Faecalibacterium prausnitzii
0.62	192412	192412	-	748224	Faecalibacterium cf. prausnitzii KLE1255
0.57	178294	178294	-	411485	Faecalibacterium prausnitzii M21/2
0.34	106178	106178	-	411483	Faecalibacterium prausnitzii A2-165
0.14	42995	5	-	259314	environmental samples
0.14	42555	42555	S	1262898	Faecalibacterium sp. CAG:82
0.78	241004	0	-	552397	unclassified Ruminococcaceae
0.78	241000	241000	S	552398	Ruminococcaceae bacterium D16
0.64	199549	49939	G	1263	Ruminococcus
0.22	67067	67067	S	457412	Ruminococcus sp. 5_1_39BFAA
0.18	54664	525	-	129701	environmental samples
0.11	33724	33724	S	1262967	Ruminococcus sp. CAG:9
0.02	7303	7303	S	1263106	Ruminococcus gnavus CAG:126
0.02	6243	6243	S	1262962	Ruminococcus sp. CAG:57
0.01	2235	2235	S	1262964	Ruminococcus sp. CAG:60
0.06	19035	19035	S	1095771	Ruminococcus sp. JC304
0.03	8382	3006	S	46228	Ruminococcus lactaris
0.01	3682	3682	-	1073376	Ruminococcus lactaris CC59_002D
0.01	1694	1694	-	471875	Ruminococcus lactaris ATCC 29176
0.30	92975	302	G	292632	Subdoligranulum
0.22	66926	66926	S	665956	Subdoligranulum sp. 4_3_54A2FAA
0.08	25747	0	S	214851	Subdoligranulum variabile
0.08	25747	25747	-	411471	Subdoligranulum variabile DSM 15176
0.18	56914	0	G	244127	Anaerotruncus
0.18	56021	0	S	169435	Anaerotruncus colihominis
0.18	56021	56021	-	445972	Anaerotruncus colihominis DSM 17241
0.01	3008	36	G	1508657	Ruminiclostridium
0.01	1986	0	S	84026	[Clostridium] methylpentosum
0.01	1986	1986	-	537013	[Clostridium] methylpentosum DSM 5476
3.07	955077	18	F	186806	Eubacteriaceae
3.07	955023	315574	G	1730	Eubacterium
1.38	429495	1054	-	84372	environmental samples
0.55	169325	169325	S	1262889	Eubacterium sp. CAG:38
0.46	142154	142154	S	1263077	Eubacterium eligens CAG:72
0.34	105534	105534	S	1263079	Eubacterium rectale CAG:36
0.01	3414	3414	S	1262888	Eubacterium sp. CAG:274
0.01	2291	2291	S	1262885	Eubacterium sp. CAG:248
0.45	138850	0	S	39491	Eubacterium rectale
0.45	138850	138850	-	515619	Eubacterium rectale ATCC 33656
0.13	40427	0	S	39485	[Eubacterium] eligens
0.13	40427	40427	-	515620	[Eubacterium] eligens ATCC 27750
0.05	14292	0	S	39488	[Eubacterium] hallii
0.05	14292	14292	-	411469	[Eubacterium] hallii DSM 3353
0.02	6453	6453	S	457402	Eubacterium sp. 3_1_31
0.01	3957	0	S	39484	Eubacterium desmolans
0.01	3957	3957	-	1408437	Eubacterium desmolans ATCC 43058
0.01	3678	0	S	39496	Eubacterium ventriosum
0.01	3678	3678	-	411463	Eubacterium ventriosum ATCC 27560
0.84	259966	24514	-	186813	unclassified Clostridiales
0.42	131078	14105	-	39779	unclassified Clostridiales (miscellaneous)
0.21	63714	63714	S	1232457	Clostridiales bacterium VE202-27
0.07	21309	21309	S	1232439	Clostridiales bacterium VE202-03
0.03	9640	9640	S	1232447	Clostridiales bacterium VE202-09
0.03	9439	9439	S	1232453	Clostridiales bacterium VE202-21
0.02	4798	4798	S	1232445	Clostridiales bacterium VE202-16
0.01	2056	2056	S	1232458	Clostridiales bacterium VE202-29
0.01	1657	1657	S	1232452	Clostridiales bacterium VE202-14
0.18	56436	0	G	1017280	Pseudoflavonifractor
0.18	56436	0	S	106588	Pseudoflavonifractor capillosus
0.18	56436	56436	-	411467	Pseudoflavonifractor capillosus ATCC 29799
0.11	34614	0	G	946234	Flavonifractor
0.11	34614	0	S	292800	Flavonifractor plautii
0.11	34614	34614	-	411475	Flavonifractor plautii ATCC 29863
0.04	13324	0	S	384638	[Bacteroides] pectinophilus
0.04	13324	13324	-	483218	[Bacteroides] pectinophilus ATCC 43243
0.10	31753	41	F	186804	Peptostreptococcaceae
0.10	29757	7	G	1481960	Peptoclostridium
0.10	29724	11543	S	1496	Peptoclostridium difficile
0.02	4826	4826	-	691161	Peptoclostridium difficile 6534
0.01	4097	4097	-	1151372	Peptoclostridium difficile F501
0.01	2329	2329	-	1232197	Peptoclostridium difficile F665
0.01	2005	2005	-	1151410	Peptoclostridium difficile P28
0.01	1807	1807	-	1232192	Peptoclostridium difficile F200
0.01	1596	0	G	1505657	Intestinibacter
0.01	1596	423	S	261299	Intestinibacter bartlettii
0.03	9589	0	F	216572	Oscillospiraceae
0.03	9589	1855	G	459786	Oscillibacter
0.02	4968	96	-	876090	environmental samples
0.01	4419	4419	S	1262910	Oscillibacter sp. CAG:155
0.01	2001	2001	S	1235797	Oscillibacter sp. 1-3
6.09	1891867	0	C	909932	Negativicutes
6.09	1891867	412	O	909929	Selenomonadales
6.08	1890319	1963	F	31977	Veillonellaceae
5.21	1619392	829867	G	39948	Dialister
1.48	459655	0	S	218538	Dialister invisus
1.48	459655	459655	-	592028	Dialister invisus DSM 15470
1.06	329620	81	-	135034	environmental samples
1.06	329422	329422	S	1263072	Dialister invisus CAG:218
0.86	268132	160716	G	29465	Veillonella
0.15	45119	16470	S	29466	Veillonella parvula
0.03	8794	8794	-	479436	Veillonella parvula DSM 2008
0.03	8055	8055	-	768727	Veillonella parvula ACS-068-V-Sch12
0.02	6347	6347	-	1316254	Veillonella parvula HSIVP1
0.02	5453	5453	-	686660	Veillonella parvula ATCC 17745
0.09	28223	28223	S	1403932	Veillonella sp. DORA_A_3_16_22
0.05	14540	178	S	39778	Veillonella dispar
0.03	8002	8002	-	546273	Veillonella dispar ATCC 17748
0.02	6360	6360	-	1403949	Veillonella dispar DORA_11
0.02	5719	0	S	671228	Veillonella sp. oral taxon 158
0.02	5719	5719	-	879309	Veillonella sp. oral taxon 158 str. F0412
0.01	4633	4633	S	450749	Veillonella sp. 6_1_27
0.01	4003	4003	S	457416	Veillonella sp. 3_1_44
0.01	2476	2476	S	1403933	Veillonella sp. DORA_B_18_19_23
4.93	1530365	1866	-	47928	environmental samples
2.82	875563	875563	S	1263012	Firmicutes bacterium CAG:24
1.33	412085	412085	S	1263021	Firmicutes bacterium CAG:41
0.67	207413	207413	S	1262994	Firmicutes bacterium CAG:65
0.06	18290	18290	S	1262989	Firmicutes bacterium CAG:94
0.01	1971	1971	S	1263027	Firmicutes bacterium CAG:534
0.01	1634	1634	S	1263014	Firmicutes bacterium CAG:270
0.01	1589	1589	S	1263009	Firmicutes bacterium CAG:212
0.42	129589	693	C	91061	Bacilli
0.41	127300	3188	O	186826	Lactobacillales
0.34	104696	672	F	1300	Streptococcaceae
0.21	63849	39888	G	1301	Streptococcus
0.02	7389	4021	S	1304	Streptococcus salivarius
0.01	1919	1919	-	347253	Streptococcus salivarius JIM8777
0.01	3977	37	S	1307	Streptococcus suis
0.01	3809	3809	-	1214177	Streptococcus suis 92-1400
0.01	3126	2900	S	1308	Streptococcus thermophilus
0.01	1892	1100	S	1318	Streptococcus parasanguinis
0.13	40175	1062	G	1357	Lactococcus
0.12	38431	6019	S	1358	Lactococcus lactis
0.10	31304	29394	-	1360	Lactococcus lactis subsp. lactis
0.05	14512	179	F	33958	Lactobacillaceae
0.03	9835	445	G	1578	Lactobacillus
0.01	3858	142	S	1623	Lactobacillus ruminis
0.01	2614	2614	-	1069534	Lactobacillus ruminis ATCC 27782
0.01	3512	2806	S	1596	Lactobacillus gasseri
0.01	4293	63	G	1253	Pediococcus
0.01	4228	2404	-	1670797	Pediococcus acidilactici group
0.01	1798	717	S	1254	Pediococcus acidilactici
0.01	3868	0	F	81852	Enterococcaceae
0.01	3866	26	G	1350	Enterococcus
0.01	1896	97	S	1352	Enterococcus faecium
0.01	1596	180	O	1385	Bacillales
0.24	73399	0	C	526524	Erysipelotrichia
0.24	73399	0	O	526525	Erysipelotrichales
0.24	73399	7773	F	128827	Erysipelotrichaceae
0.10	30939	321	-	433334	unclassified Erysipelotrichaceae
0.09	29361	1247	-	544447	unclassified Erysipelotrichaceae (miscellaneous)
0.05	14730	14730	S	457422	Erysipelotrichaceae bacterium 2_2_44A
0.03	9355	9355	S	658659	Erysipelotrichaceae bacterium 3_1_53
0.01	2274	2274	S	469614	Erysipelotrichaceae bacterium 6_1_45
0.01	1574	1574	S	658657	Erysipelotrichaceae bacterium 21_3
0.05	15438	804	G	61170	Holdemania
0.04	13074	0	S	61171	Holdemania filiformis
0.04	13074	13074	-	545696	Holdemania filiformis DSM 12042
0.01	1560	0	S	1468449	Holdemania massiliensis
0.01	1560	1560	-	1211819	Holdemania massiliensis AP2
0.02	6910	14	G	1505663	Erysipelatoclostridium
0.02	4810	0	S	29348	[Clostridium] spiroforme
0.02	4810	4810	-	428126	[Clostridium] spiroforme DSM 1552
0.01	1765	0	S	341225	[Clostridium] saccharogumia
0.01	1765	1765	-	1121333	[Clostridium] saccharogumia DSM 17460
0.01	4442	0	G	1573534	Faecalitalea
0.01	4442	22	S	39483	Faecalitalea cylindroides
0.01	2387	2387	-	717960	Faecalitalea cylindroides T2-87
0.01	2033	2033	-	649755	Faecalitalea cylindroides ATCC 27803
0.01	3347	2238	G	100883	Coprobacillus
0.01	1617	0	-	33974	unclassified Firmicutes sensu stricto
0.01	1617	0	-	84086	unclassified Firmicutes sensu stricto (miscellaneous)
0.01	1617	1617	S	1378168	Firmicutes bacterium ASF500
7.81	2425004	1	-	68336	Bacteroidetes/Chlorobi group
7.81	2424989	6979	P	976	Bacteroidetes
7.78	2417709	0	C	200643	Bacteroidia
7.78	2417709	45671	O	171549	Bacteroidales
7.61	2365473	39241	F	171552	Prevotellaceae
7.47	2322115	1559746	G	838	Prevotella
1.82	566330	235519	S	28126	Prevotella buccae
0.56	173267	173267	-	873513	Prevotella buccae ATCC 33574
0.51	157544	157544	-	575611	Prevotella buccae D17
0.45	140151	140151	S	1032506	Prevotella sp. MSX73
0.04	11142	89	S	439703	Prevotella maculosa
0.03	10271	10271	-	1122986	Prevotella maculosa DSM 19339 = JCM 15638
0.02	7731	655	S	28129	Prevotella denticola
0.01	4142	4142	-	944557	Prevotella denticola CRIS 18C-A
0.01	1890	1890	-	1122982	Prevotella denticola DSM 20614 = JCM 13449
0.02	5925	0	S	52227	Prevotella dentalis
0.02	5925	5925	-	908937	Prevotella dentalis DSM 3688
0.01	4410	234	S	28133	Prevotella nigrescens
0.01	2704	311	S	633701	Prevotella saccharolytica
0.01	2578	0	S	28131	Prevotella intermedia
0.01	1861	1861	-	1122984	Prevotella intermedia ATCC 25611 = DSM 20706
0.01	2227	222	S	28135	Prevotella oris
0.01	2674	38	G	1283313	Alloprevotella
0.02	4882	6	F	171551	Porphyromonadaceae
0.01	4532	950	G	836	Porphyromonas
0.01	1610	110	S	837	Porphyromonas gingivalis
0.01	1664	0	F	815	Bacteroidaceae
0.01	1664	25	G	816	Bacteroides
6.50	2017899	3947	P	1224	Proteobacteria
5.02	1557979	2	-	68525	delta/epsilon subdivisions
5.01	1556325	184	C	28221	Deltaproteobacteria
5.01	1556034	111	O	213115	Desulfovibrionales
5.01	1555906	1657	F	194924	Desulfovibrionaceae
5.00	1554058	641507	G	35832	Bilophila
2.72	844304	562800	S	35833	Bilophila wadsworthia
0.46	142012	142012	-	1408428	Bilophila wadsworthia ATCC 49260
0.45	139492	139492	-	563192	Bilophila wadsworthia 3_1_6
0.22	68247	68247	S	693988	Bilophila sp. 4_1_30
0.01	1652	1	C	29547	Epsilonproteobacteria
0.01	1651	0	O	213849	Campylobacterales
0.01	1639	0	F	72294	Campylobacteraceae
0.01	1619	336	G	194	Campylobacter
1.46	453541	2227	C	1236	Gammaproteobacteria
1.41	436773	0	O	91347	Enterobacteriales
1.41	436773	193983	F	543	Enterobacteriaceae
0.65	203059	114593	G	561	Escherichia
0.28	88447	87147	S	562	Escherichia coli
0.12	38588	11302	G	583	Proteus
0.05	17038	0	S	183417	Proteus hauseri
0.05	17038	17038	-	1312367	Proteus hauseri ZMd44
0.03	8184	0	S	102862	Proteus penneri
0.03	8184	8184	-	471881	Proteus penneri ATCC 35198
0.01	2064	908	S	584	Proteus mirabilis
0.04	11226	0	O	135625	Pasteurellales
0.04	11226	409	F	712	Pasteurellaceae
0.03	10656	734	G	724	Haemophilus
0.03	9605	5552	S	729	Haemophilus parainfluenzae
0.01	2173	2173	-	888828	Haemophilus parainfluenzae ATCC 33392
0.01	2947	0	O	72274	Pseudomonadales
0.01	2840	0	F	468	Moraxellaceae
0.01	2815	244	G	469	Acinetobacter
0.01	2357	1	-	909768	Acinetobacter calcoaceticus/baumannii complex
0.01	2354	329	S	470	Acinetobacter baumannii
0.01	2016	2016	-	1310949	Acinetobacter baumannii 24975_5
0.01	2017	55	C	28216	Betaproteobacteria
0.01	1646	43	O	80840	Burkholderiales
0.19	57977	538	P	201174	Actinobacteria
0.12	35781	847	C	1760	Actinobacteria
0.10	32490	0	O	85004	Bifidobacteriales
0.10	32490	29	F	31953	Bifidobacteriaceae
0.10	32370	6445	G	1678	Bifidobacterium
0.07	22713	20174	S	1685	Bifidobacterium breve
0.01	2154	2154	-	1261072	Bifidobacterium breve JCP7499
0.01	1838	64	S	216816	Bifidobacterium longum
0.07	21657	132	C	84998	Coriobacteriia
0.07	20379	0	O	1643822	Eggerthellales
0.07	20379	317	F	1643826	Eggerthellaceae
0.06	19849	11665	G	84111	Eggerthella
0.01	4093	0	S	84112	Eggerthella lenta
0.01	4093	4093	-	479437	Eggerthella lenta DSM 2243
0.01	2018	2018	S	665943	Eggerthella sp. 1_3_56FAA
0.01	1724	1724	S	910311	Eggerthella sp. HGA1
0.14	42978	1	D	2759	Eukaryota
0.14	42977	8	-	33154	Opisthokonta
0.14	42968	0	K	33208	Metazoa
0.14	42968	0	-	6072	Eumetazoa
0.14	42968	0	-	33213	Bilateria
0.14	42968	0	-	33511	Deuterostomia
0.14	42968	0	P	7711	Chordata
0.14	42968	0	-	89593	Craniata
0.14	42968	0	-	7742	Vertebrata
0.14	42968	0	-	7776	Gnathostomata
0.14	42968	0	-	117570	Teleostomi
0.14	42968	0	-	117571	Euteleostomi
0.14	42968	0	-	8287	Sarcopterygii
0.14	42968	0	-	1338369	Dipnotetrapodomorpha
0.14	42968	0	-	32523	Tetrapoda
0.14	42968	0	-	32524	Amniota
0.14	42968	0	C	40674	Mammalia
0.14	42968	0	-	32525	Theria
0.14	42968	0	-	9347	Eutheria
0.14	42968	0	-	1437010	Boreoeutheria
0.14	42968	0	-	314146	Euarchontoglires
0.14	42968	0	O	9443	Primates
0.14	42968	0	-	376913	Haplorrhini
0.14	42968	0	-	314293	Simiiformes
0.14	42968	0	-	9526	Catarrhini
0.14	42968	0	-	314295	Hominoidea
0.14	42968	0	F	9604	Hominidae
0.14	42968	0	-	207598	Homininae
0.14	42968	0	G	9605	Homo
0.14	42968	42968	S	9606	Homo sapiens
