# Supplementary material for: Long-term taxonomic and functional divergence from donor bacterial strains following fecal microbiota transplantation in immunocompromised patients
Source: PLoS One. 2017 Aug 21;12(8):e0182585. doi: 10.1371/journal.pone.0182585 (PMC5565110; doi:10.1371/journal.pone.0182585)
Supplement: S3 File — (ZIP) [file pone.0182585.s008.zip › classification_reports/Donor 29 Timepoint 5 Kraken Report.txt]

34.66	10034933	10034933	U	0	unclassified
65.34	18919505	4654	-	1	root
65.33	18914757	5035	-	131567	cellular organisms
65.08	18843789	222949	D	2	Bacteria
52.65	15245083	437445	P	1239	Firmicutes
39.33	11388431	364	C	186801	Clostridia
39.33	11388010	1470360	O	186802	Clostridiales
12.17	3525107	30369	F	31979	Clostridiaceae
11.97	3466034	1797	G	1485	Clostridium
11.81	3419940	6552	-	59619	environmental samples
8.19	2372450	2372450	S	1262828	Clostridium sp. CAG:62
2.17	628102	628102	S	1262783	Clostridium sp. CAG:242
0.51	147555	147555	S	1262845	Clostridium sp. CAG:91
0.29	83323	83323	S	1262824	Clostridium sp. CAG:58
0.27	78825	78825	S	1262836	Clostridium sp. CAG:75
0.14	40260	40260	S	1262842	Clostridium sp. CAG:81
0.08	23488	23488	S	1263067	Clostridium hathewayi CAG:224
0.04	10702	10702	S	1263069	Clostridium nexile CAG:348
0.02	4495	4495	S	1262777	Clostridium sp. CAG:167
0.01	2511	2511	S	1262805	Clostridium sp. CAG:43
0.01	2389	2389	S	1263063	Clostridium bartlettii CAG:1329
0.01	1865	1865	S	1262832	Clostridium sp. CAG:7
0.01	1818	1818	S	1262790	Clostridium sp. CAG:277
0.01	1541	1541	S	1262773	Clostridium sp. CAG:122
0.01	1514	1514	S	1262782	Clostridium sp. CAG:230
0.09	26101	26101	S	411486	Clostridium sp. M62/1
0.02	6546	6546	S	411484	Clostridium sp. SS2/1
0.02	4985	4985	S	411489	Clostridium sp. L2-50
0.01	2611	2611	S	665940	Clostridium sp. 7_3_54FAA
0.09	25303	0	G	1649459	Hungatella
0.09	25303	18488	S	154046	Hungatella hathewayi
0.01	3680	3680	-	566550	Hungatella hathewayi DSM 13479
0.01	2388	2388	-	999412	Hungatella hathewayi 12489931
0.01	3398	0	G	580596	Butyricicoccus
0.01	3398	0	S	501571	Butyricicoccus pullicaecorum
0.01	3398	3398	-	1203606	Butyricicoccus pullicaecorum 1.2
10.52	3047238	158191	F	186803	Lachnospiraceae
5.82	1686229	38322	G	841	Roseburia
5.34	1544880	17600	-	512313	environmental samples
4.77	1381410	1381410	S	1262941	Roseburia sp. CAG:18
0.35	102316	102316	S	1262944	Roseburia sp. CAG:303
0.06	17125	17125	S	1262943	Roseburia sp. CAG:197
0.04	11129	11129	S	1262945	Roseburia sp. CAG:309
0.01	3375	3375	S	1263104	Roseburia intestinalis CAG:13
0.01	3336	3336	S	1262948	Roseburia sp. CAG:471
0.01	3231	3231	S	1262940	Roseburia sp. CAG:100
0.01	1981	1981	S	1263105	Roseburia inulinivorans CAG:15
0.01	1453	1453	S	1262947	Roseburia sp. CAG:45
0.23	65301	0	S	166486	Roseburia intestinalis
0.23	65301	65301	-	536231	Roseburia intestinalis L1-82
0.07	21105	0	S	360807	Roseburia inulinivorans
0.07	21105	21105	-	622312	Roseburia inulinivorans DSM 16841
0.06	16621	0	S	301301	Roseburia hominis
0.06	16621	16621	-	585394	Roseburia hominis A2-183
3.11	901809	33896	G	572511	Blautia
2.25	650829	122	-	765820	environmental samples
2.04	590793	590793	S	1262757	Blautia sp. CAG:37
0.11	31927	31927	S	1262758	Blautia sp. CAG:52
0.10	27701	27701	S	1262756	Blautia sp. CAG:257
0.36	105320	9766	S	418240	Blautia wexlerae
0.26	74985	74985	-	1121115	Blautia wexlerae DSM 19850
0.07	20569	20569	-	1280691	Blautia wexlerae AGR2146
0.23	66898	66898	S	1226324	Blautia sp. KLE 1732
0.09	25295	1323	S	33038	[Ruminococcus] gnavus
0.05	15243	15243	-	411470	Ruminococcus gnavus ATCC 29149
0.03	8445	8445	-	1384063	Ruminococcus gnavus AGR2154
0.02	6839	0	S	1322	Blautia hansenii
0.02	6839	6839	-	537007	Blautia hansenii DSM 20583
0.02	6641	0	S	180164	Blautia schinkii
0.02	6641	6641	-	1410649	Blautia schinkii DSM 10518
0.02	5152	0	S	40520	Blautia obeum
0.02	5152	5152	-	411459	Blautia obeum ATCC 29174
0.38	108948	4917	G	1506553	Lachnoclostridium
0.14	39305	128	S	1512	[Clostridium] symbiosum
0.11	31546	31546	-	742740	[Clostridium] symbiosum WAL-14163
0.03	7631	7631	-	742741	[Clostridium] symbiosum WAL-14673
0.09	27210	6309	S	1531	[Clostridium] clostridioforme
0.03	7528	7528	-	999408	[Clostridium] clostridioforme 90A8
0.02	4523	4523	-	999406	[Clostridium] clostridioforme 90A6
0.01	2181	2181	-	999407	[Clostridium] clostridioforme 90A7
0.01	1691	1691	-	1280695	[Clostridium] clostridioforme AGR2157
0.01	1630	1630	-	742735	[Clostridium] clostridioforme 2_1_49FAA
0.01	1480	1480	-	999403	[Clostridium] clostridioforme 90A1
0.01	1455	1455	-	999410	[Clostridium] clostridioforme CM201
0.04	11974	2070	S	208479	[Clostridium] bolteae
0.02	4634	4634	-	997895	[Clostridium] bolteae 90B3
0.01	2186	2186	-	997897	[Clostridium] bolteae 90B8
0.01	1632	1632	-	997894	[Clostridium] bolteae 90A9
0.04	11908	0	S	333367	[Clostridium] asparagiforme
0.04	11908	11908	-	518636	[Clostridium asparagiforme] DSM 15981
0.04	10893	0	S	358743	[Clostridium] citroniae
0.04	10893	10893	-	742733	[Clostridium] citroniae WAL-17108
0.24	69842	27067	G	189330	Dorea
0.06	17538	689	S	39486	Dorea formicigenerans
0.04	12527	12527	-	742765	Dorea formicigenerans 4_6_53AFAA
0.01	4322	4322	-	411461	Dorea formicigenerans ATCC 27755
0.06	16010	837	S	88431	Dorea longicatena
0.03	9789	9789	-	1280698	Dorea longicatena AGR2136
0.02	5384	5384	-	411462	Dorea longicatena DSM 13814
0.01	3874	9	-	286137	environmental samples
0.01	2441	2441	S	1263074	Dorea longicatena CAG:42
0.01	3671	3671	S	1280669	Dorea sp. AGR2135
0.01	1682	1682	S	1235798	Dorea sp. 5-2
0.19	54881	6205	-	186928	unclassified Lachnospiraceae
0.07	19549	19549	S	658087	Lachnospiraceae bacterium 7_1_58FAA
0.04	11756	11756	S	658089	Lachnospiraceae bacterium 5_1_63FAA
0.01	1932	1932	S	1408319	Lachnospiraceae bacterium AB2028
0.01	1842	1842	S	397288	Lachnospiraceae bacterium 3-1
0.01	1597	1597	S	658086	Lachnospiraceae bacterium 3_1_57FAA_CT1
0.01	1507	1507	S	658088	Lachnospiraceae bacterium 9_1_43BFAA
0.08	24245	0	G	1506577	Tyzzerella
0.08	24245	0	S	29361	Tyzzerella nexilis
0.08	24245	24245	-	500632	Tyzzerella nexilis DSM 1787
0.06	18332	1364	G	33042	Coprococcus
0.03	7897	0	S	410072	Coprococcus comes
0.03	7897	7897	-	470146	Coprococcus comes ATCC 27758
0.01	4314	4314	S	1078090	Coprococcus sp. HPP0074
0.01	3023	0	S	33043	Coprococcus eutactus
0.01	3023	3023	-	411474	Coprococcus eutactus ATCC 27759
0.04	11103	1233	G	830	Butyrivibrio
0.03	7934	0	S	45851	Butyrivibrio crossotus
0.03	7934	7934	-	511680	Butyrivibrio crossotus DSM 2876
0.02	5547	760	G	207244	Anaerostipes
0.02	4639	0	S	649756	Anaerostipes hadrus
0.02	4639	4639	-	649757	Anaerostipes hadrus DSM 3319
0.01	2525	8	-	189703	environmental samples
0.01	2241	2241	S	1262984	Lachnospiraceae bacterium CAG:25
0.01	1450	107	G	1164882	Lachnoanaerobaculum
7.30	2112246	10	F	186806	Eubacteriaceae
7.29	2112216	622492	G	1730	Eubacterium
4.06	1176003	3500	-	84372	environmental samples
3.00	868160	868160	S	1263077	Eubacterium eligens CAG:72
0.88	254549	254549	S	1262889	Eubacterium sp. CAG:38
0.10	30358	30358	S	1263079	Eubacterium rectale CAG:36
0.02	6266	6266	S	1262892	Eubacterium sp. CAG:76
0.02	4554	4554	S	1262895	Eubacterium sp. CAG:86
0.01	2054	2054	S	1262888	Eubacterium sp. CAG:274
0.01	2040	2040	S	1262885	Eubacterium sp. CAG:248
0.73	212695	0	S	39485	[Eubacterium] eligens
0.73	212695	212695	-	515620	[Eubacterium] eligens ATCC 27750
0.27	77139	0	S	39491	Eubacterium rectale
0.27	77139	77139	-	515619	Eubacterium rectale ATCC 33656
0.04	10661	0	S	39488	[Eubacterium] hallii
0.04	10661	10661	-	411469	[Eubacterium] hallii DSM 3353
0.02	4624	0	S	39496	Eubacterium ventriosum
0.02	4624	4624	-	411463	Eubacterium ventriosum ATCC 27560
0.01	3732	3732	S	457402	Eubacterium sp. 3_1_31
0.01	2373	0	S	39484	Eubacterium desmolans
0.01	2373	2373	-	1408437	Eubacterium desmolans ATCC 43058
3.18	921149	18562	F	541000	Ruminococcaceae
1.60	461997	33032	G	216851	Faecalibacterium
1.41	407713	149359	S	853	Faecalibacterium prausnitzii
0.37	108028	108028	-	748224	Faecalibacterium cf. prausnitzii KLE1255
0.32	92971	92971	-	411485	Faecalibacterium prausnitzii M21/2
0.20	57355	57355	-	411483	Faecalibacterium prausnitzii A2-165
0.07	21252	16	-	259314	environmental samples
0.07	20961	20961	S	1262898	Faecalibacterium sp. CAG:82
0.50	145281	0	-	552397	unclassified Ruminococcaceae
0.50	145279	145279	S	552398	Ruminococcaceae bacterium D16
0.45	131583	27434	G	1263	Ruminococcus
0.15	44735	44735	S	457412	Ruminococcus sp. 5_1_39BFAA
0.14	39250	212	-	129701	environmental samples
0.06	18092	18092	S	1262967	Ruminococcus sp. CAG:9
0.05	15748	15748	S	1263106	Ruminococcus gnavus CAG:126
0.01	2435	2435	S	1262964	Ruminococcus sp. CAG:60
0.04	10220	10220	S	1095771	Ruminococcus sp. JC304
0.03	9625	4114	S	46228	Ruminococcus lactaris
0.01	3418	3418	-	1073376	Ruminococcus lactaris CC59_002D
0.01	2093	2093	-	471875	Ruminococcus lactaris ATCC 29176
0.31	89643	517	G	292632	Subdoligranulum
0.24	70537	70537	S	665956	Subdoligranulum sp. 4_3_54A2FAA
0.06	18589	0	S	214851	Subdoligranulum variabile
0.06	18589	18589	-	411471	Subdoligranulum variabile DSM 15176
0.24	69889	3	G	244127	Anaerotruncus
0.24	69182	0	S	169435	Anaerotruncus colihominis
0.24	69182	69182	-	445972	Anaerotruncus colihominis DSM 17241
0.01	4117	15	G	1508657	Ruminiclostridium
0.01	2543	0	S	84026	[Clostridium] methylpentosum
0.01	2543	2543	-	537013	[Clostridium] methylpentosum DSM 5476
0.94	273085	22899	-	186813	unclassified Clostridiales
0.49	141861	10560	-	39779	unclassified Clostridiales (miscellaneous)
0.23	66830	66830	S	1232457	Clostridiales bacterium VE202-27
0.06	18233	18233	S	1232439	Clostridiales bacterium VE202-03
0.05	13341	13341	S	1232453	Clostridiales bacterium VE202-21
0.03	9331	9331	S	1232443	Clostridiales bacterium VE202-13
0.02	6627	6627	S	1232444	Clostridiales bacterium VE202-15
0.02	5624	5624	S	1232452	Clostridiales bacterium VE202-14
0.01	3582	3582	S	1232445	Clostridiales bacterium VE202-16
0.01	2403	2403	S	1232447	Clostridiales bacterium VE202-09
0.01	1477	1477	S	1232442	Clostridiales bacterium VE202-06
0.01	1468	1468	S	1232458	Clostridiales bacterium VE202-29
0.22	64298	0	G	1017280	Pseudoflavonifractor
0.22	64298	0	S	106588	Pseudoflavonifractor capillosus
0.22	64298	64298	-	411467	Pseudoflavonifractor capillosus ATCC 29799
0.10	28931	0	G	946234	Flavonifractor
0.10	28931	0	S	292800	Flavonifractor plautii
0.10	28931	28931	-	411475	Flavonifractor plautii ATCC 29863
0.05	15096	0	S	384638	[Bacteroides] pectinophilus
0.05	15096	15096	-	483218	[Bacteroides] pectinophilus ATCC 43243
0.09	27269	95	F	186804	Peptostreptococcaceae
0.08	22246	7	G	1481960	Peptoclostridium
0.08	22237	10512	S	1496	Peptoclostridium difficile
0.01	3099	3099	-	691161	Peptoclostridium difficile 6534
0.01	2499	2499	-	1151372	Peptoclostridium difficile F501
0.01	1455	1455	-	1232197	Peptoclostridium difficile F665
0.02	4693	0	G	1505657	Intestinibacter
0.02	4693	1439	S	261299	Intestinibacter bartlettii
0.01	2252	2252	-	445973	Intestinibacter bartlettii DSM 16795
0.04	10994	0	F	216572	Oscillospiraceae
0.04	10994	2509	G	459786	Oscillibacter
0.02	5157	100	-	876090	environmental samples
0.02	4450	4450	S	1262910	Oscillibacter sp. CAG:155
0.01	2568	2568	S	1235797	Oscillibacter sp. 1-3
5.65	1635498	2415	-	47928	environmental samples
4.87	1409439	1409439	S	1263012	Firmicutes bacterium CAG:24
0.47	136815	136815	S	1263021	Firmicutes bacterium CAG:41
0.22	63435	63435	S	1262994	Firmicutes bacterium CAG:65
0.03	9443	9443	S	1262989	Firmicutes bacterium CAG:94
0.01	2819	2819	S	1263027	Firmicutes bacterium CAG:534
4.62	1338532	0	C	909932	Negativicutes
4.62	1338532	250	O	909929	Selenomonadales
4.62	1337533	1583	F	31977	Veillonellaceae
3.81	1104042	553814	G	39948	Dialister
1.11	322070	0	S	218538	Dialister invisus
1.11	322070	322070	-	592028	Dialister invisus DSM 15470
0.79	228027	72	-	135034	environmental samples
0.79	227706	227706	S	1263072	Dialister invisus CAG:218
0.80	230821	110851	G	29465	Veillonella
0.21	60608	60608	S	1403932	Veillonella sp. DORA_A_3_16_22
0.08	21982	8119	S	29466	Veillonella parvula
0.02	4613	4613	-	768727	Veillonella parvula ACS-068-V-Sch12
0.01	3656	3656	-	479436	Veillonella parvula DSM 2008
0.01	3024	3024	-	1316254	Veillonella parvula HSIVP1
0.01	2570	2570	-	686660	Veillonella parvula ATCC 17745
0.07	19554	280	S	39778	Veillonella dispar
0.05	15724	15724	-	546273	Veillonella dispar ATCC 17748
0.01	3550	3550	-	1403949	Veillonella dispar DORA_11
0.03	9452	0	S	671228	Veillonella sp. oral taxon 158
0.03	9452	9452	-	879309	Veillonella sp. oral taxon 158 str. F0412
0.01	2246	2246	S	450749	Veillonella sp. 6_1_27
0.01	1981	1981	S	457416	Veillonella sp. 3_1_44
1.28	371439	792	C	91061	Bacilli
1.27	368646	3957	O	186826	Lactobacillales
1.12	324094	499	F	1300	Streptococcaceae
1.12	323477	208972	G	1301	Streptococcus
0.31	89478	81992	S	1308	Streptococcus thermophilus
0.01	2990	2990	-	322159	Streptococcus thermophilus LMD-9
0.03	7691	50	S	1307	Streptococcus suis
0.03	7457	7457	-	1214177	Streptococcus suis 92-1400
0.03	7246	3716	S	1304	Streptococcus salivarius
0.01	2253	2253	-	347253	Streptococcus salivarius JIM8777
0.01	2203	1271	S	1318	Streptococcus parasanguinis
0.01	2032	532	S	68892	Streptococcus infantis
0.13	37200	14	F	33958	Lactobacillaceae
0.13	36864	1504	G	1578	Lactobacillus
0.07	21399	10051	S	1584	Lactobacillus delbrueckii
0.04	11345	11320	-	1585	Lactobacillus delbrueckii subsp. bulgaricus
0.03	7333	7267	S	47715	Lactobacillus rhamnosus
0.01	3854	71	S	1623	Lactobacillus ruminis
0.01	2062	2062	-	1069534	Lactobacillus ruminis ATCC 27782
0.01	1665	1665	-	525362	Lactobacillus ruminis ATCC 25644
0.01	1502	1502	S	1579	Lactobacillus acidophilus
0.01	2815	1	F	81852	Enterococcaceae
0.01	2813	24	G	1350	Enterococcus
0.01	1731	47	S	1352	Enterococcus faecium
0.01	2001	48	O	1385	Bacillales
0.01	1479	0	F	90964	Staphylococcaceae
0.01	1479	76	G	1279	Staphylococcus
0.25	71534	0	C	526524	Erysipelotrichia
0.25	71534	0	O	526525	Erysipelotrichales
0.25	71534	2778	F	128827	Erysipelotrichaceae
0.10	29742	1983	G	61170	Holdemania
0.09	26934	0	S	61171	Holdemania filiformis
0.09	26934	26934	-	545696	Holdemania filiformis DSM 12042
0.06	18197	402	-	433334	unclassified Erysipelotrichaceae
0.06	16862	546	-	544447	unclassified Erysipelotrichaceae (miscellaneous)
0.04	12497	12497	S	457422	Erysipelotrichaceae bacterium 2_2_44A
0.01	1812	1812	S	469614	Erysipelotrichaceae bacterium 6_1_45
0.01	1627	1627	S	658659	Erysipelotrichaceae bacterium 3_1_53
0.03	9974	26	G	1505663	Erysipelatoclostridium
0.03	8703	0	S	29348	[Clostridium] spiroforme
0.03	8703	8703	-	428126	[Clostridium] spiroforme DSM 1552
0.01	3922	0	G	1573534	Faecalitalea
0.01	3922	4	S	39483	Faecalitalea cylindroides
0.01	2262	2262	-	717960	Faecalitalea cylindroides T2-87
0.01	1656	1656	-	649755	Faecalitalea cylindroides ATCC 27803
0.01	2652	1544	G	100883	Coprobacillus
0.01	2204	0	-	33974	unclassified Firmicutes sensu stricto
0.01	2204	0	-	84086	unclassified Firmicutes sensu stricto (miscellaneous)
0.01	2194	2194	S	1378168	Firmicutes bacterium ASF500
7.08	2049210	9	-	68336	Bacteroidetes/Chlorobi group
7.08	2049201	5898	P	976	Bacteroidetes
7.06	2043147	0	C	200643	Bacteroidia
7.06	2043147	42517	O	171549	Bacteroidales
6.86	1985622	34080	F	171552	Prevotellaceae
6.73	1948045	1286458	G	838	Prevotella
1.71	494436	210118	S	28126	Prevotella buccae
0.51	148906	148906	-	873513	Prevotella buccae ATCC 33574
0.47	135412	135412	-	575611	Prevotella buccae D17
0.41	118924	118924	S	1032506	Prevotella sp. MSX73
0.03	9900	104	S	439703	Prevotella maculosa
0.03	9224	9224	-	1122986	Prevotella maculosa DSM 19339 = JCM 15638
0.03	7543	660	S	28129	Prevotella denticola
0.01	3552	3552	-	944557	Prevotella denticola CRIS 18C-A
0.01	1675	1675	-	1122982	Prevotella denticola DSM 20614 = JCM 13449
0.01	1656	1656	-	767031	Prevotella denticola F0289
0.02	5141	0	S	52227	Prevotella dentalis
0.02	5141	5141	-	908937	Prevotella dentalis DSM 3688
0.01	3440	192	S	28133	Prevotella nigrescens
0.01	2246	258	S	633701	Prevotella saccharolytica
0.01	2167	0	S	28131	Prevotella intermedia
0.01	1658	1658	-	1122984	Prevotella intermedia ATCC 25611 = DSM 20706
0.01	1855	189	S	28135	Prevotella oris
0.01	2350	21	G	1283313	Alloprevotella
0.03	7282	2	F	815	Bacteroidaceae
0.03	7279	5146	G	816	Bacteroides
0.02	5574	50	F	171551	Porphyromonadaceae
0.01	3934	930	G	836	Porphyromonas
0.01	2150	0	F	171550	Rikenellaceae
0.01	2150	1531	G	239759	Alistipes
4.48	1296794	4112	P	1224	Proteobacteria
2.88	834395	3396	C	1236	Gammaproteobacteria
2.72	787629	0	O	91347	Enterobacteriales
2.72	787629	309492	F	543	Enterobacteriaceae
1.29	373054	215015	G	561	Escherichia
0.55	157963	154863	S	562	Escherichia coli
0.19	56201	951	G	544	Citrobacter
0.19	55018	55018	S	1080067	Citrobacter sp. S-77
0.16	46227	14721	G	583	Proteus
0.07	19980	0	S	183417	Proteus hauseri
0.07	19980	19980	-	1312367	Proteus hauseri ZMd44
0.03	9464	0	S	102862	Proteus penneri
0.03	9464	9464	-	471881	Proteus penneri ATCC 35198
0.01	2062	1016	S	584	Proteus mirabilis
0.13	37930	0	O	135625	Pasteurellales
0.13	37930	1467	F	712	Pasteurellaceae
0.12	36038	2525	G	724	Haemophilus
0.11	32473	18417	S	729	Haemophilus parainfluenzae
0.03	7612	7612	-	888828	Haemophilus parainfluenzae ATCC 33392
0.01	3616	3616	-	862965	Haemophilus parainfluenzae T3T1
0.01	1663	1663	-	1095746	Haemophilus parainfluenzae HK2019
0.02	5161	1	O	72274	Pseudomonadales
0.01	2781	1	F	135621	Pseudomonadaceae
0.01	2780	1715	G	286	Pseudomonas
0.01	2379	2	F	468	Moraxellaceae
0.01	2321	79	G	469	Acinetobacter
0.01	2222	1	-	909768	Acinetobacter calcoaceticus/baumannii complex
0.01	2215	317	S	470	Acinetobacter baumannii
0.01	1896	1896	-	1310949	Acinetobacter baumannii 24975_5
1.57	453384	0	-	68525	delta/epsilon subdivisions
1.55	449469	62	C	28221	Deltaproteobacteria
1.55	449176	24	O	213115	Desulfovibrionales
1.55	449151	393	F	194924	Desulfovibrionaceae
1.55	448669	174569	G	35832	Bilophila
0.88	254423	170250	S	35833	Bilophila wadsworthia
0.15	42185	42185	-	1408428	Bilophila wadsworthia ATCC 49260
0.15	41988	41988	-	563192	Bilophila wadsworthia 3_1_6
0.07	19677	19677	S	693988	Bilophila sp. 4_1_30
0.01	3915	1	C	29547	Epsilonproteobacteria
0.01	3914	3	O	213849	Campylobacterales
0.01	3890	2	F	72294	Campylobacteraceae
0.01	3888	1089	G	194	Campylobacter
0.01	4180	146	C	28216	Betaproteobacteria
0.01	3715	71	O	80840	Burkholderiales
0.01	2967	34	F	80864	Comamonadaceae
0.01	2150	36	G	283	Comamonas
0.01	2100	1231	S	285	Comamonas testosteroni
0.09	25903	208	P	201174	Actinobacteria
0.05	13956	405	C	1760	Actinobacteria
0.04	10794	0	O	85004	Bifidobacteriales
0.04	10794	9	F	31953	Bifidobacteriaceae
0.04	10758	1801	G	1678	Bifidobacterium
0.02	5907	5263	S	1685	Bifidobacterium breve
0.01	1773	19	S	216816	Bifidobacterium longum
0.04	11739	99	C	84998	Coriobacteriia
0.04	10840	0	O	1643822	Eggerthellales
0.04	10840	175	F	1643826	Eggerthellaceae
0.04	10418	6223	G	84111	Eggerthella
0.01	2301	0	S	84112	Eggerthella lenta
0.01	2301	2301	-	479437	Eggerthella lenta DSM 2243
0.01	1767	0	-	51290	Chlamydiae/Verrucomicrobia group
0.01	1767	0	P	74201	Verrucomicrobia
0.01	1767	0	C	203494	Verrucomicrobiae
0.01	1767	0	O	48461	Verrucomicrobiales
0.01	1767	0	F	1647988	Akkermansiaceae
0.01	1767	708	G	239934	Akkermansia
0.23	65933	0	D	2759	Eukaryota
0.23	65933	6	-	33154	Opisthokonta
0.23	65925	0	K	33208	Metazoa
0.23	65925	0	-	6072	Eumetazoa
0.23	65925	0	-	33213	Bilateria
0.23	65925	0	-	33511	Deuterostomia
0.23	65925	0	P	7711	Chordata
0.23	65925	0	-	89593	Craniata
0.23	65925	0	-	7742	Vertebrata
0.23	65925	0	-	7776	Gnathostomata
0.23	65925	0	-	117570	Teleostomi
0.23	65925	0	-	117571	Euteleostomi
0.23	65925	0	-	8287	Sarcopterygii
0.23	65925	0	-	1338369	Dipnotetrapodomorpha
0.23	65925	0	-	32523	Tetrapoda
0.23	65925	0	-	32524	Amniota
0.23	65925	0	C	40674	Mammalia
0.23	65925	0	-	32525	Theria
0.23	65925	0	-	9347	Eutheria
0.23	65925	0	-	1437010	Boreoeutheria
0.23	65925	0	-	314146	Euarchontoglires
0.23	65925	0	O	9443	Primates
0.23	65925	0	-	376913	Haplorrhini
0.23	65925	0	-	314293	Simiiformes
0.23	65925	0	-	9526	Catarrhini
0.23	65925	0	-	314295	Hominoidea
0.23	65925	0	F	9604	Hominidae
0.23	65925	0	-	207598	Homininae
0.23	65925	0	G	9605	Homo
0.23	65925	65925	S	9606	Homo sapiens
