# Supplementary material for: Long-term taxonomic and functional divergence from donor bacterial strains following fecal microbiota transplantation in immunocompromised patients
Source: PLoS One. 2017 Aug 21;12(8):e0182585. doi: 10.1371/journal.pone.0182585 (PMC5565110; doi:10.1371/journal.pone.0182585)
Supplement: S3 File — (ZIP) [file pone.0182585.s008.zip › classification_reports/Donor 29 Timepoint 6 Kraken Report.txt]

Percentage of reads covered by the clade rooted at this taxon	Number of reads covered by the clade rooted at this taxon	Number of reads assigned directly to this taxon	A rank code, indicating (U)nclassified, (D)omain, (K)ingdom, (P)hylum, (C)lass, (O)rder, (F)amily, (G)enus, or (S)pecies. All other ranks are simply '-'.	NCBI taxonomy ID	Indented scientific name
40.92	6246257	6246257	U	0	unclassified
59.08	9016779	1446	-	1	root
59.07	9015312	6365	-	131567	cellular organisms
58.02	8855728	110918	D	2	Bacteria
39.74	6065426	233183	P	1239	Firmicutes
31.83	4858020	183	C	186801	Clostridia
31.83	4857823	719977	O	186802	Clostridiales
8.73	1332549	67238	F	186803	Lachnospiraceae
5.46	834110	15049	G	841	Roseburia
5.06	772031	7735	-	512313	environmental samples
3.76	573165	573165	S	1262941	Roseburia sp. CAG:18
1.15	174766	174766	S	1262944	Roseburia sp. CAG:303
0.04	6713	6713	S	1262943	Roseburia sp. CAG:197
0.02	3171	3171	S	1262945	Roseburia sp. CAG:309
0.01	1536	1536	S	1262940	Roseburia sp. CAG:100
0.01	1230	1230	S	1262948	Roseburia sp. CAG:471
0.01	1108	1108	S	1263104	Roseburia intestinalis CAG:13
0.01	809	809	S	1262947	Roseburia sp. CAG:45
0.01	800	800	S	1262946	Roseburia sp. CAG:380
0.22	33244	0	S	166486	Roseburia intestinalis
0.22	33244	33244	-	536231	Roseburia intestinalis L1-82
0.06	8959	0	S	360807	Roseburia inulinivorans
0.06	8959	8959	-	622312	Roseburia inulinivorans DSM 16841
0.03	4827	0	S	301301	Roseburia hominis
0.03	4827	4827	-	585394	Roseburia hominis A2-183
1.85	281656	19669	G	572511	Blautia
0.93	141910	35	-	765820	environmental samples
0.85	129938	129938	S	1262757	Blautia sp. CAG:37
0.01	921	921	S	1262756	Blautia sp. CAG:257
0.46	69588	6859	S	418240	Blautia wexlerae
0.31	47083	47083	-	1121115	Blautia wexlerae DSM 19850
0.10	15646	15646	-	1280691	Blautia wexlerae AGR2146
0.25	38179	38179	S	1226324	Blautia sp. KLE 1732
0.04	6827	286	S	33038	[Ruminococcus] gnavus
0.03	4247	4247	-	411470	Ruminococcus gnavus ATCC 29149
0.01	2224	2224	-	1384063	Ruminococcus gnavus AGR2154
0.02	2908	0	S	40520	Blautia obeum
0.02	2908	2908	-	411459	Blautia obeum ATCC 29174
0.01	1395	0	S	1322	Blautia hansenii
0.01	1395	1395	-	537007	Blautia hansenii DSM 20583
0.38	57471	28777	G	189330	Dorea
0.08	12668	792	S	88431	Dorea longicatena
0.04	6205	6205	-	1280698	Dorea longicatena AGR2136
0.04	5671	5671	-	411462	Dorea longicatena DSM 13814
0.06	9153	276	S	39486	Dorea formicigenerans
0.04	6549	6549	-	742765	Dorea formicigenerans 4_6_53AFAA
0.02	2328	2328	-	411461	Dorea formicigenerans ATCC 27755
0.03	4455	6	-	286137	environmental samples
0.02	3395	3395	S	1263074	Dorea longicatena CAG:42
0.01	1973	1973	S	1280669	Dorea sp. AGR2135
0.21	31290	1790	G	1506553	Lachnoclostridium
0.07	11265	1422	S	1531	[Clostridium] clostridioforme
0.04	5558	5558	-	999408	[Clostridium] clostridioforme 90A8
0.01	965	965	-	742735	[Clostridium] clostridioforme 2_1_49FAA
0.01	954	954	-	999407	[Clostridium] clostridioforme 90A7
0.01	855	855	-	999406	[Clostridium] clostridioforme 90A6
0.06	9228	24	S	1512	[Clostridium] symbiosum
0.05	7761	7761	-	742740	[Clostridium] symbiosum WAL-14163
0.01	1443	1443	-	742741	[Clostridium] symbiosum WAL-14673
0.03	4379	490	S	208479	[Clostridium] bolteae
0.01	1442	1442	-	997895	[Clostridium] bolteae 90B3
0.01	1103	1103	-	997897	[Clostridium] bolteae 90B8
0.01	848	848	-	997894	[Clostridium] bolteae 90A9
0.02	2481	0	S	358743	[Clostridium] citroniae
0.02	2481	2481	-	742733	[Clostridium] citroniae WAL-17108
0.01	883	0	S	333367	[Clostridium] asparagiforme
0.01	883	883	-	518636	[Clostridium asparagiforme] DSM 15981
0.14	20652	2715	-	186928	unclassified Lachnospiraceae
0.05	7477	7477	S	658089	Lachnospiraceae bacterium 5_1_63FAA
0.03	4310	4310	S	658087	Lachnospiraceae bacterium 7_1_58FAA
0.01	908	908	S	658088	Lachnospiraceae bacterium 9_1_43BFAA
0.01	851	851	S	397288	Lachnospiraceae bacterium 3-1
0.07	10741	0	G	1506577	Tyzzerella
0.07	10741	0	S	29361	Tyzzerella nexilis
0.07	10741	10741	-	500632	Tyzzerella nexilis DSM 1787
0.06	9468	1346	G	207244	Anaerostipes
0.05	7907	0	S	649756	Anaerostipes hadrus
0.05	7907	7907	-	649757	Anaerostipes hadrus DSM 3319
0.05	8096	505	G	33042	Coprococcus
0.03	4433	0	S	410072	Coprococcus comes
0.03	4433	4433	-	470146	Coprococcus comes ATCC 27758
0.01	1668	1668	S	1078090	Coprococcus sp. HPP0074
0.01	984	0	S	33043	Coprococcus eutactus
0.01	984	984	-	411474	Coprococcus eutactus ATCC 27759
0.03	4714	334	G	830	Butyrivibrio
0.02	3545	0	S	45851	Butyrivibrio crossotus
0.02	3545	3545	-	511680	Butyrivibrio crossotus DSM 2876
0.03	4609	10	-	189703	environmental samples
0.03	4445	4445	S	1262984	Lachnospiraceae bacterium CAG:25
0.01	837	0	G	248744	Marvinbryantia
0.01	837	0	S	168384	Marvinbryantia formatexigens
0.01	837	837	-	478749	Marvinbryantia formatexigens DSM 14469
7.29	1112069	1099	F	31979	Clostridiaceae
7.23	1103864	1005	G	1485	Clostridium
7.11	1084675	2562	-	59619	environmental samples
4.07	620652	620652	S	1262828	Clostridium sp. CAG:62
1.03	157853	157853	S	1262845	Clostridium sp. CAG:91
0.92	139790	139790	S	1262836	Clostridium sp. CAG:75
0.67	102844	102844	S	1262783	Clostridium sp. CAG:242
0.19	29012	29012	S	1262842	Clostridium sp. CAG:81
0.09	14463	14463	S	1262824	Clostridium sp. CAG:58
0.04	5573	5573	S	1263069	Clostridium nexile CAG:348
0.01	1313	1313	S	1262816	Clostridium sp. CAG:510
0.01	1100	1100	S	1262777	Clostridium sp. CAG:167
0.01	1061	1061	S	1262805	Clostridium sp. CAG:43
0.01	966	966	S	1262790	Clostridium sp. CAG:277
0.01	816	816	S	1262785	Clostridium sp. CAG:253
0.06	8469	8469	S	411484	Clostridium sp. SS2/1
0.03	4786	4786	S	411486	Clostridium sp. M62/1
0.01	1825	1825	S	665940	Clostridium sp. 7_3_54FAA
0.01	1353	1353	S	411489	Clostridium sp. L2-50
0.03	5222	0	G	1649459	Hungatella
0.03	5222	4265	S	154046	Hungatella hathewayi
0.01	1883	0	G	580596	Butyricicoccus
0.01	1883	0	S	501571	Butyricicoccus pullicaecorum
0.01	1883	1883	-	1203606	Butyricicoccus pullicaecorum 1.2
6.88	1049529	27922	F	541000	Ruminococcaceae
5.74	875777	50147	G	216851	Faecalibacterium
5.10	777658	274465	S	853	Faecalibacterium prausnitzii
1.30	198311	198311	-	748224	Faecalibacterium cf. prausnitzii KLE1255
1.25	190678	190678	-	411485	Faecalibacterium prausnitzii M21/2
0.75	114204	114204	-	411483	Faecalibacterium prausnitzii A2-165
0.31	47972	4	-	259314	environmental samples
0.31	47505	47505	S	1262898	Faecalibacterium sp. CAG:82
0.44	67401	16159	G	1263	Ruminococcus
0.13	20491	20491	S	457412	Ruminococcus sp. 5_1_39BFAA
0.13	19934	223	-	129701	environmental samples
0.07	10562	10562	S	1262967	Ruminococcus sp. CAG:9
0.02	3499	3499	S	1263106	Ruminococcus gnavus CAG:126
0.01	1614	1614	S	1262962	Ruminococcus sp. CAG:57
0.01	1609	1609	S	1262964	Ruminococcus sp. CAG:60
0.01	846	846	S	1262968	Ruminococcus sp. CAG:90
0.05	7677	7677	S	1095771	Ruminococcus sp. JC304
0.02	2975	914	S	46228	Ruminococcus lactaris
0.01	1472	1472	-	1073376	Ruminococcus lactaris CC59_002D
0.21	31569	171	G	292632	Subdoligranulum
0.15	23471	23471	S	665956	Subdoligranulum sp. 4_3_54A2FAA
0.05	7927	0	S	214851	Subdoligranulum variabile
0.05	7927	7927	-	411471	Subdoligranulum variabile DSM 15176
0.20	29965	0	-	552397	unclassified Ruminococcaceae
0.20	29963	29963	S	552398	Ruminococcaceae bacterium D16
0.10	15983	0	G	244127	Anaerotruncus
0.10	15598	0	S	169435	Anaerotruncus colihominis
0.10	15598	15598	-	445972	Anaerotruncus colihominis DSM 17241
0.01	903	10	G	1508657	Ruminiclostridium
3.72	568149	6	F	186806	Eubacteriaceae
3.72	568139	164714	G	1730	Eubacterium
2.00	305702	810	-	84372	environmental samples
0.94	143707	143707	S	1262889	Eubacterium sp. CAG:38
0.76	116079	116079	S	1263077	Eubacterium eligens CAG:72
0.25	38436	38436	S	1263079	Eubacterium rectale CAG:36
0.02	2491	2491	S	1262888	Eubacterium sp. CAG:274
0.01	865	865	S	1262895	Eubacterium sp. CAG:86
0.01	824	824	S	1262892	Eubacterium sp. CAG:76
0.01	809	809	S	1262885	Eubacterium sp. CAG:248
0.35	53477	0	S	39491	Eubacterium rectale
0.35	53477	53477	-	515619	Eubacterium rectale ATCC 33656
0.21	31640	0	S	39485	[Eubacterium] eligens
0.21	31640	31640	-	515620	[Eubacterium] eligens ATCC 27750
0.04	6064	0	S	39488	[Eubacterium] hallii
0.04	6064	6064	-	411469	[Eubacterium] hallii DSM 3353
0.02	2965	2965	S	457402	Eubacterium sp. 3_1_31
0.01	1449	0	S	39496	Eubacterium ventriosum
0.01	1449	1449	-	411463	Eubacterium ventriosum ATCC 27560
0.01	1125	0	S	39484	Eubacterium desmolans
0.01	1125	1125	-	1408437	Eubacterium desmolans ATCC 43058
0.41	63073	4637	-	186813	unclassified Clostridiales
0.24	37130	5852	-	39779	unclassified Clostridiales (miscellaneous)
0.11	17221	17221	S	1232457	Clostridiales bacterium VE202-27
0.02	3801	3801	S	1232439	Clostridiales bacterium VE202-03
0.02	3153	3153	S	1232447	Clostridiales bacterium VE202-09
0.02	2554	2554	S	1232453	Clostridiales bacterium VE202-21
0.01	1954	1954	S	1232445	Clostridiales bacterium VE202-16
0.06	9138	0	G	1017280	Pseudoflavonifractor
0.06	9138	0	S	106588	Pseudoflavonifractor capillosus
0.06	9138	9138	-	411467	Pseudoflavonifractor capillosus ATCC 29799
0.05	7080	0	G	946234	Flavonifractor
0.05	7080	0	S	292800	Flavonifractor plautii
0.05	7080	7080	-	411475	Flavonifractor plautii ATCC 29863
0.03	5088	0	S	384638	[Bacteroides] pectinophilus
0.03	5088	5088	-	483218	[Bacteroides] pectinophilus ATCC 43243
0.07	10343	40	F	186804	Peptostreptococcaceae
0.06	8672	0	G	1481960	Peptoclostridium
0.06	8664	4434	S	1496	Peptoclostridium difficile
0.01	1212	1212	-	1232197	Peptoclostridium difficile F665
0.01	1507	0	G	1505657	Intestinibacter
0.01	1507	541	S	261299	Intestinibacter bartlettii
0.01	1955	0	F	216572	Oscillospiraceae
0.01	1955	377	G	459786	Oscillibacter
0.01	947	12	-	876090	environmental samples
0.01	789	789	S	1262910	Oscillibacter sp. CAG:155
3.01	459330	649	-	47928	environmental samples
1.17	178378	178378	S	1262994	Firmicutes bacterium CAG:65
0.97	147761	147761	S	1263012	Firmicutes bacterium CAG:24
0.78	118939	118939	S	1263021	Firmicutes bacterium CAG:41
0.04	6738	6738	S	1262989	Firmicutes bacterium CAG:94
0.01	1300	1300	S	1263014	Firmicutes bacterium CAG:270
0.01	1038	1038	S	1263000	Firmicutes bacterium CAG:110
2.50	381095	0	C	909932	Negativicutes
2.50	381095	124	O	909929	Selenomonadales
2.49	380626	563	F	31977	Veillonellaceae
1.88	286854	148289	G	39948	Dialister
0.53	81018	0	S	218538	Dialister invisus
0.53	81018	81018	-	592028	Dialister invisus DSM 15470
0.38	57516	17	-	135034	environmental samples
0.38	57468	57468	S	1263072	Dialister invisus CAG:218
0.61	92637	43894	G	29465	Veillonella
0.16	24336	24336	S	1403932	Veillonella sp. DORA_A_3_16_22
0.06	8407	3001	S	29466	Veillonella parvula
0.01	1768	1768	-	768727	Veillonella parvula ACS-068-V-Sch12
0.01	1525	1525	-	479436	Veillonella parvula DSM 2008
0.01	1131	1131	-	1316254	Veillonella parvula HSIVP1
0.01	982	982	-	686660	Veillonella parvula ATCC 17745
0.05	7989	134	S	39778	Veillonella dispar
0.04	6538	6538	-	546273	Veillonella dispar ATCC 17748
0.01	1317	1317	-	1403949	Veillonella dispar DORA_11
0.03	4495	0	S	671228	Veillonella sp. oral taxon 158
0.03	4495	4495	-	879309	Veillonella sp. oral taxon 158 str. F0412
0.01	795	795	S	457416	Veillonella sp. 3_1_44
0.01	779	779	S	450749	Veillonella sp. 6_1_27
0.70	106601	290	C	91061	Bacilli
0.66	100786	1297	O	186826	Lactobacillales
0.63	95549	141	F	1300	Streptococcaceae
0.62	94446	61042	G	1301	Streptococcus
0.13	20352	19258	S	1308	Streptococcus thermophilus
0.02	2670	1979	S	28037	Streptococcus mitis
0.02	2408	1223	S	1304	Streptococcus salivarius
0.01	1976	1199	S	1318	Streptococcus parasanguinis
0.01	1529	35	S	1307	Streptococcus suis
0.01	1421	1421	-	1214177	Streptococcus suis 92-1400
0.01	962	32	G	1357	Lactococcus
0.01	798	138	S	1358	Lactococcus lactis
0.01	2261	0	F	33958	Lactobacillaceae
0.01	2157	88	G	1578	Lactobacillus
0.01	1177	36	S	1623	Lactobacillus ruminis
0.01	804	804	-	1069534	Lactobacillus ruminis ATCC 27782
0.01	1252	0	F	81852	Enterococcaceae
0.01	1223	25	G	1350	Enterococcus
0.04	5525	41	O	1385	Bacillales
0.03	3987	0	F	90964	Staphylococcaceae
0.03	3987	129	G	1279	Staphylococcus
0.02	3694	275	S	1280	Staphylococcus aureus
0.02	3360	3342	-	46170	Staphylococcus aureus subsp. aureus
0.18	26902	0	C	526524	Erysipelotrichia
0.18	26902	0	O	526525	Erysipelotrichales
0.18	26902	2381	F	128827	Erysipelotrichaceae
0.06	8885	125	-	433334	unclassified Erysipelotrichaceae
0.05	8107	367	-	544447	unclassified Erysipelotrichaceae (miscellaneous)
0.04	5540	5540	S	457422	Erysipelotrichaceae bacterium 2_2_44A
0.01	1016	1016	S	658659	Erysipelotrichaceae bacterium 3_1_53
0.01	775	775	S	469614	Erysipelotrichaceae bacterium 6_1_45
0.05	8073	481	G	61170	Holdemania
0.05	7325	0	S	61171	Holdemania filiformis
0.05	7325	7325	-	545696	Holdemania filiformis DSM 12042
0.02	2611	7	G	1505663	Erysipelatoclostridium
0.01	1531	0	S	29348	[Clostridium] spiroforme
0.01	1531	1531	-	428126	[Clostridium] spiroforme DSM 1552
0.01	932	0	S	341225	[Clostridium] saccharogumia
0.01	932	932	-	1121333	[Clostridium] saccharogumia DSM 17460
0.01	2228	684	G	100883	Coprobacillus
0.01	1159	0	-	512291	environmental samples
0.01	1130	1130	S	1262854	Coprobacillus sp. CAG:235
0.01	1674	0	G	1573534	Faecalitalea
0.01	1674	0	S	39483	Faecalitalea cylindroides
0.01	1062	1062	-	717960	Faecalitalea cylindroides T2-87
15.14	2311500	1	-	68336	Bacteroidetes/Chlorobi group
15.14	2311496	6386	P	976	Bacteroidetes
15.10	2304797	0	C	200643	Bacteroidia
15.10	2304797	39771	O	171549	Bacteroidales
14.81	2260052	34731	F	171552	Prevotellaceae
14.56	2221628	1494885	G	838	Prevotella
3.56	543899	227979	S	28126	Prevotella buccae
1.08	164471	164471	-	873513	Prevotella buccae ATCC 33574
0.99	151449	151449	-	575611	Prevotella buccae D17
0.88	133982	133982	S	1032506	Prevotella sp. MSX73
0.07	10007	81	S	439703	Prevotella maculosa
0.06	9215	9215	-	1122986	Prevotella maculosa DSM 19339 = JCM 15638
0.04	6438	553	S	28129	Prevotella denticola
0.02	3503	3503	-	944557	Prevotella denticola CRIS 18C-A
0.01	1660	1660	-	1122982	Prevotella denticola DSM 20614 = JCM 13449
0.04	5411	0	S	52227	Prevotella dentalis
0.04	5411	5411	-	908937	Prevotella dentalis DSM 3688
0.03	3853	208	S	28133	Prevotella nigrescens
0.01	1258	1258	-	1073366	Prevotella nigrescens CC14M
0.01	1213	1213	-	702439	Prevotella nigrescens F0103
0.01	1174	1174	-	997352	Prevotella nigrescens ATCC 33563
0.02	2469	282	S	633701	Prevotella saccharolytica
0.01	1106	1106	-	1236516	Prevotella saccharolytica JCM 17484
0.01	1081	1081	-	1127699	Prevotella saccharolytica F0055
0.01	2263	1	S	28131	Prevotella intermedia
0.01	1667	1667	-	1122984	Prevotella intermedia ATCC 25611 = DSM 20706
0.01	2039	199	S	28135	Prevotella oris
0.01	1196	0	S	340486	Candidatus Prevotella conceptionensis
0.01	1196	1196	-	1197728	Candidatus Prevotella conceptionensis 9403948
0.01	1113	0	S	589436	Prevotella fusca
0.01	1113	1113	-	1236517	Prevotella fusca JCM 17724
0.01	1112	0	S	282402	Prevotella multiformis
0.01	1112	1112	-	888743	Prevotella multiformis DSM 16608
0.01	991	264	-	84374	environmental samples
0.01	975	975	S	563031	Prevotella sp. C561
0.01	945	37	S	28137	Prevotella veroralis
0.01	921	27	S	28136	Prevotella oulorum
0.01	769	769	-	1236497	Prevotella oulorum JCM 14966
0.02	2429	37	G	1283313	Alloprevotella
0.01	1265	0	S	671218	Alloprevotella rava
0.01	1265	1265	-	679199	Alloprevotella rava F0323
0.01	982	0	S	76122	Alloprevotella tannerae
0.01	982	982	-	626522	Prevotella tannerae ATCC 51259
0.01	1264	0	G	52228	Hallella
0.01	1264	0	S	52229	Hallella seregens
0.01	1264	1264	-	1336250	Hallella seregens ATCC 51272
0.03	4168	5	F	171551	Porphyromonadaceae
0.03	3934	725	G	836	Porphyromonas
0.01	1501	135	S	837	Porphyromonas gingivalis
0.01	891	0	S	28124	Porphyromonas endodontalis
0.01	891	891	-	553175	Porphyromonas endodontalis ATCC 35406
0.01	799	0	F	815	Bacteroidaceae
0.01	799	9	G	816	Bacteroides
2.29	349119	1905	P	1224	Proteobacteria
1.32	200914	1	-	68525	delta/epsilon subdivisions
1.31	200345	17	C	28221	Deltaproteobacteria
1.31	200234	20	O	213115	Desulfovibrionales
1.31	200212	227	F	194924	Desulfovibrionaceae
1.31	199923	83185	G	35832	Bilophila
0.71	107929	71800	S	35833	Bilophila wadsworthia
0.12	18153	18153	-	1408428	Bilophila wadsworthia ATCC 49260
0.12	17976	17976	-	563192	Bilophila wadsworthia 3_1_6
0.06	8809	8809	S	693988	Bilophila sp. 4_1_30
0.94	142787	725	C	1236	Gammaproteobacteria
0.73	112076	0	O	91347	Enterobacteriales
0.73	112076	48930	F	543	Enterobacteriaceae
0.40	61759	43406	G	561	Escherichia
0.12	18345	17799	S	562	Escherichia coli
0.01	1154	318	G	583	Proteus
0.19	28238	0	O	135625	Pasteurellales
0.19	28238	1122	F	712	Pasteurellaceae
0.17	26653	2348	G	724	Haemophilus
0.15	22894	12616	S	729	Haemophilus parainfluenzae
0.03	4485	4485	-	888828	Haemophilus parainfluenzae ATCC 33392
0.03	4116	4116	-	862965	Haemophilus parainfluenzae T3T1
0.01	959	959	-	1095746	Haemophilus parainfluenzae HK2019
0.01	1244	0	O	72274	Pseudomonadales
0.01	809	0	F	468	Moraxellaceae
0.01	764	71	G	469	Acinetobacter
0.02	2750	108	C	28216	Betaproteobacteria
0.01	2164	45	O	80840	Burkholderiales
0.01	1667	41	F	80864	Comamonadaceae
0.01	1284	18	G	283	Comamonas
0.01	1248	758	S	285	Comamonas testosteroni
0.09	14185	343	P	201174	Actinobacteria
0.06	9615	765	C	1760	Actinobacteria
0.03	4608	0	O	85004	Bifidobacteriales
0.03	4608	6	F	31953	Bifidobacteriaceae
0.03	4574	933	G	1678	Bifidobacterium
0.02	2743	2469	S	1685	Bifidobacterium breve
0.01	2137	2	O	85009	Propionibacteriales
0.01	2107	1	F	31957	Propionibacteriaceae
0.01	2105	1858	G	1743	Propionibacterium
0.01	1062	55	O	85006	Micrococcales
0.01	899	4	F	1268	Micrococcaceae
0.01	848	8	G	32207	Rothia
0.03	4224	50	C	84998	Coriobacteriia
0.02	3563	0	O	1643822	Eggerthellales
0.02	3563	157	F	1643826	Eggerthellaceae
0.02	3274	1904	G	84111	Eggerthella
0.03	3880	0	-	2323	unclassified Bacteria
0.03	3865	0	-	49928	unclassified Bacteria (miscellaneous)
0.03	3865	3865	S	1504823	bacterium LF-3
1.00	153217	1	D	2759	Eukaryota
1.00	153215	11	-	33154	Opisthokonta
1.00	153203	0	K	33208	Metazoa
1.00	153203	0	-	6072	Eumetazoa
1.00	153203	0	-	33213	Bilateria
1.00	153203	0	-	33511	Deuterostomia
1.00	153203	0	P	7711	Chordata
1.00	153203	0	-	89593	Craniata
1.00	153203	0	-	7742	Vertebrata
1.00	153203	0	-	7776	Gnathostomata
1.00	153203	0	-	117570	Teleostomi
1.00	153203	0	-	117571	Euteleostomi
1.00	153203	0	-	8287	Sarcopterygii
1.00	153203	0	-	1338369	Dipnotetrapodomorpha
1.00	153203	0	-	32523	Tetrapoda
1.00	153203	0	-	32524	Amniota
1.00	153203	0	C	40674	Mammalia
1.00	153203	0	-	32525	Theria
1.00	153203	0	-	9347	Eutheria
1.00	153203	0	-	1437010	Boreoeutheria
1.00	153203	0	-	314146	Euarchontoglires
1.00	153203	0	O	9443	Primates
1.00	153203	0	-	376913	Haplorrhini
1.00	153203	0	-	314293	Simiiformes
1.00	153203	0	-	9526	Catarrhini
1.00	153203	0	-	314295	Hominoidea
1.00	153203	0	F	9604	Hominidae
1.00	153203	0	-	207598	Homininae
1.00	153203	0	G	9605	Homo
1.00	153203	153203	S	9606	Homo sapiens
