# Supplementary material for: Long-term taxonomic and functional divergence from donor bacterial strains following fecal microbiota transplantation in immunocompromised patients
Source: PLoS One. 2017 Aug 21;12(8):e0182585. doi: 10.1371/journal.pone.0182585 (PMC5565110; doi:10.1371/journal.pone.0182585)
Supplement: S3 File — (ZIP) [file pone.0182585.s008.zip › classification_reports/Donor 32 Timepoint 2 Kraken Report.txt]

16.23	5684261	5684261	U	0	unclassified
83.77	29340659	1121	-	1	root
83.77	29339513	3508	-	131567	cellular organisms
83.62	29286591	230694	D	2	Bacteria
62.73	21970616	11	-	68336	Bacteroidetes/Chlorobi group
62.73	21970600	126938	P	976	Bacteroidetes
62.37	21843642	0	C	200643	Bacteroidia
62.37	21843642	2331030	O	171549	Bacteroidales
52.79	18488077	2525	F	815	Bacteroidaceae
52.78	18485544	15047514	G	816	Bacteroides
5.94	2079964	1102265	S	821	Bacteroides vulgatus
2.09	733019	733019	-	1235786	Bacteroides vulgatus dnLKV7
0.21	74120	74120	-	435590	Bacteroides vulgatus ATCC 8482
0.19	68222	68222	-	1339352	Bacteroides vulgatus str. 3975 RP4
0.17	60594	60594	-	702446	Bacteroides vulgatus PC510
0.10	34279	34279	-	997891	Bacteroides vulgatus CL09T03C04
0.02	7367	7367	-	1339351	Bacteroides vulgatus str. 3775 SR(B) 19
0.71	248348	168098	S	820	Bacteroides uniformis
0.17	60935	60935	-	1235787	Bacteroides uniformis dnLKV2
0.05	19154	19154	-	411479	Bacteroides uniformis ATCC 8492
0.60	211064	2661	-	139043	environmental samples
0.18	63560	63560	S	1263053	Bacteroides stercoris CAG:120
0.10	36480	36480	S	1262738	Bacteroides sp. CAG:20
0.10	34577	34577	S	1263052	Bacteroides plebeius CAG:211
0.07	22820	22820	S	1263055	Bacteroides uniformis CAG:3
0.06	22487	22487	S	1263056	Bacteroides vulgatus CAG:6
0.02	8117	8117	S	1262753	Bacteroides sp. CAG:927
0.01	3561	3561	S	1263037	Bacteroides caccae CAG:21
0.01	2817	2817	S	1262740	Bacteroides sp. CAG:462
0.01	2749	2749	S	1263048	Bacteroides intestinalis CAG:315
0.01	2561	2561	S	1262752	Bacteroides sp. CAG:875
0.50	173840	0	S	310297	Bacteroides plebeius
0.50	173840	173840	-	484018	Bacteroides plebeius DSM 17135
0.45	155992	72373	S	46506	Bacteroides stercoris
0.13	44860	44860	-	449673	Bacteroides stercoris ATCC 43183
0.11	38759	38759	-	1073351	Bacteroides stercoris CC31F
0.24	85779	1763	S	47678	Bacteroides caccae
0.24	83346	83346	-	997873	Bacteroides caccae CL03T12C61
0.18	64683	64683	S	457394	Bacteroides sp. 4_3_47FAA
0.18	63909	42767	S	357276	Bacteroides dorei
0.03	9007	9007	-	556260	Bacteroides dorei 5_1_36/D4
0.02	7585	7585	-	483217	Bacteroides dorei DSM 17855
0.01	4358	4358	-	997877	Bacteroides dorei CL03T12C01
0.18	61896	61896	S	469593	Bacteroides sp. 3_1_40A
0.18	61717	36024	S	817	Bacteroides fragilis
0.03	10141	10141	-	1339278	Bacteroides fragilis str. DS-166
0.02	6549	6549	-	1339273	Bacteroides fragilis str. B1 (UDC16-1)
0.11	38291	38291	S	585543	Bacteroides sp. D20
0.09	31721	31721	S	457393	Bacteroides sp. 4_1_36
0.07	26142	0	S	204516	Bacteroides massiliensis
0.07	25981	25981	-	1121098	Bacteroides massiliensis B84634 = Timone 84634 = DSM 17679 = JCM 13223
0.07	24545	5421	S	28116	Bacteroides ovatus
0.03	8780	8780	-	665954	Bacteroides ovatus 3_8_47FAA
0.01	4908	4908	-	997886	Bacteroides ovatus CL03T12C18
0.01	3302	3302	-	997885	Bacteroides ovatus CL02T12C04
0.05	17159	0	S	310298	Bacteroides coprocola
0.05	17159	17159	-	470145	Bacteroides coprocola DSM 17136
0.04	12265	0	S	691816	Bacteroides rodentium
0.04	12265	12265	-	1236512	Bacteroides rodentium JCM 16496
0.03	11629	11	S	338188	Bacteroides finegoldii
0.03	10879	10879	-	483215	Bacteroides finegoldii DSM 17565
0.02	7923	0	S	1470345	Candidatus Bacteroides timonensis
0.02	7923	7923	-	1203465	Candidatus Bacteroides timonensis AP1
0.02	6836	6836	S	457391	Bacteroides sp. 3_1_33FAA
0.02	5388	0	S	387090	Bacteroides coprophilus
0.02	5388	5388	-	547042	Bacteroides coprophilus DSM 18228 = JCM 13818
0.01	4773	0	S	871325	Bacteroides faecichinchillae
0.01	4773	4773	-	1236513	Bacteroides faecichinchillae JCM 17102
0.01	3993	130	S	28111	Bacteroides eggerthii
0.01	2792	2792	-	483216	Bacteroides eggerthii DSM 20697
0.01	3916	570	S	246787	Bacteroides cellulosilyticus
0.01	2196	2196	-	997874	Bacteroides cellulosilyticus CL02T12C19
0.01	3604	0	S	329854	Bacteroides intestinalis
0.01	3604	3604	-	471870	Bacteroides intestinalis DSM 17393
0.01	3065	3065	S	457395	Bacteroides sp. 9_1_42FAA
0.01	2683	0	S	626929	Bacteroides clarus
0.01	2683	2683	-	762984	Bacteroides clarus YIT 12056
0.01	2590	2590	S	469590	Bacteroides sp. 2_2_4
0.01	2500	0	S	871324	Bacteroides stercorirosoris
0.01	2500	2500	-	1236514	Bacteroides stercorirosoris JCM 17103
0.01	2413	1	S	291644	Bacteroides salyersiae
0.01	1882	226	S	818	Bacteroides thetaiotaomicron
1.52	532566	5371	F	171551	Porphyromonadaceae
1.23	430268	242325	G	375288	Parabacteroides
0.36	125809	97124	S	46503	Parabacteroides merdae
0.04	13706	13706	-	999420	Parabacteroides merdae CL03T12C32
0.02	7885	7885	-	411477	Parabacteroides merdae ATCC 43184
0.02	7094	7094	-	999421	Parabacteroides merdae CL09T00C40
0.11	36866	36866	S	469591	Parabacteroides sp. 20_3
0.03	8877	51	-	512311	environmental samples
0.02	6814	6814	S	1263094	Parabacteroides merdae CAG:48
0.01	1972	1972	S	1262912	Parabacteroides sp. CAG:2
0.02	6880	50	S	387661	Parabacteroides johnsonii
0.02	6447	6447	-	537006	Parabacteroides johnsonii DSM 18315
0.01	4970	2153	S	823	Parabacteroides distasonis
0.01	2347	2347	-	435591	Parabacteroides distasonis ATCC 8503
0.01	2488	0	S	574930	Parabacteroides gordonii
0.01	2488	2488	-	1122931	Parabacteroides gordonii DSM 23371
0.14	50318	27522	G	283168	Odoribacter
0.04	15663	2	-	876415	environmental samples
0.04	15630	15630	S	1263090	Odoribacter splanchnicus CAG:14
0.02	6852	0	S	28118	Odoribacter splanchnicus
0.02	6852	6852	-	709991	Odoribacter splanchnicus DSM 20712
0.12	43727	0	G	397864	Barnesiella
0.12	43727	0	S	487174	Barnesiella intestinihominis
0.12	43727	43727	-	742726	Barnesiella intestinihominis YIT 11860
0.01	2094	125	G	195950	Tannerella
1.29	453026	114	F	171550	Rikenellaceae
1.29	452782	242427	G	239759	Alistipes
0.51	176883	0	S	28117	Alistipes putredinis
0.51	176883	176883	-	445970	Alistipes putredinis DSM 17216
0.07	24145	199	-	538948	environmental samples
0.06	20256	20256	S	1263036	Alistipes putredinis CAG:67
0.01	1753	1753	S	1262693	Alistipes sp. CAG:268
0.01	3446	0	S	1288121	Alistipes senegalensis
0.01	3446	3446	-	1033732	Alistipes senegalensis JC50
0.09	33003	0	-	333046	unclassified Bacteroidales
0.09	33003	0	-	185291	unclassified Bacteroidales (miscellaneous)
0.09	33003	33003	S	1118061	Bacteroidales bacterium ph8
0.02	5940	50	F	171552	Prevotellaceae
0.01	3299	559	G	838	Prevotella
0.01	2321	4	G	577309	Paraprevotella
17.78	6228740	188476	P	1239	Firmicutes
14.38	5036191	329	C	186801	Clostridia
14.38	5035856	824448	O	186802	Clostridiales
6.14	2151232	18332	F	541000	Ruminococcaceae
3.04	1065381	22113	G	216851	Faecalibacterium
2.93	1024749	111787	S	853	Faecalibacterium prausnitzii
2.14	749409	749409	-	411483	Faecalibacterium prausnitzii A2-165
0.25	86720	86720	-	411485	Faecalibacterium prausnitzii M21/2
0.22	76833	76833	-	748224	Faecalibacterium cf. prausnitzii KLE1255
0.05	18519	6	-	259314	environmental samples
0.05	18381	18381	S	1262898	Faecalibacterium sp. CAG:82
2.89	1013194	17107	G	1263	Ruminococcus
2.67	936733	1421	-	129701	environmental samples
1.43	499914	499914	S	1262960	Ruminococcus sp. CAG:55
0.51	177082	177082	S	1262952	Ruminococcus sp. CAG:177
0.50	176570	176570	S	1262950	Ruminococcus sp. CAG:108
0.11	38409	38409	S	1262962	Ruminococcus sp. CAG:57
0.03	9621	9621	S	1262964	Ruminococcus sp. CAG:60
0.03	9569	9569	S	1262967	Ruminococcus sp. CAG:9
0.02	8060	8060	S	1262953	Ruminococcus sp. CAG:254
0.02	6465	6465	S	1262968	Ruminococcus sp. CAG:90
0.01	3077	3077	S	1263107	Ruminococcus obeum CAG:39
0.01	2468	2468	S	1262955	Ruminococcus sp. CAG:353
0.01	2027	2027	S	1262951	Ruminococcus sp. CAG:17
0.08	28379	19770	S	46228	Ruminococcus lactaris
0.01	4978	4978	-	1073376	Ruminococcus lactaris CC59_002D
0.01	3631	3631	-	471875	Ruminococcus lactaris ATCC 29176
0.06	20828	20828	S	457412	Ruminococcus sp. 5_1_39BFAA
0.03	9795	9795	S	1095771	Ruminococcus sp. JC304
0.06	22725	228	G	292632	Subdoligranulum
0.03	11298	11298	S	665956	Subdoligranulum sp. 4_3_54A2FAA
0.03	11199	0	S	214851	Subdoligranulum variabile
0.03	11199	11199	-	411471	Subdoligranulum variabile DSM 15176
0.05	18863	26	G	1508657	Ruminiclostridium
0.05	16253	0	S	39492	[Eubacterium] siraeum
0.05	16253	16253	-	428128	[Eubacterium] siraeum DSM 15702
0.01	2124	0	S	84026	[Clostridium] methylpentosum
0.01	2124	2124	-	537013	[Clostridium] methylpentosum DSM 5476
0.02	8547	0	-	552397	unclassified Ruminococcaceae
0.02	8547	8547	S	552398	Ruminococcaceae bacterium D16
0.01	3944	1	G	244127	Anaerotruncus
0.01	2016	0	-	905010	environmental samples
0.01	1995	1995	S	1262703	Anaerotruncus sp. CAG:390
3.35	1173226	133253	F	186803	Lachnospiraceae
0.82	288055	55580	G	841	Roseburia
0.51	177166	1692	-	512313	environmental samples
0.39	135972	135972	S	1262941	Roseburia sp. CAG:18
0.05	17119	17119	S	1263105	Roseburia inulinivorans CAG:15
0.04	12296	12296	S	1262949	Roseburia sp. CAG:50
0.01	4384	4384	S	1263104	Roseburia intestinalis CAG:13
0.01	2888	2888	S	1262948	Roseburia sp. CAG:471
0.06	22500	0	S	360807	Roseburia inulinivorans
0.06	22500	22500	-	622312	Roseburia inulinivorans DSM 16841
0.05	17128	0	S	166486	Roseburia intestinalis
0.05	17128	17128	-	536231	Roseburia intestinalis L1-82
0.04	15681	0	S	301301	Roseburia hominis
0.04	15681	15681	-	585394	Roseburia hominis A2-183
0.76	264693	60777	G	33042	Coprococcus
0.53	185944	4448	-	458252	environmental samples
0.50	173555	173555	S	1262862	Coprococcus sp. CAG:131
0.01	3942	3942	S	1263071	Coprococcus eutactus CAG:665
0.01	3843	3843	S	1263070	Coprococcus comes CAG:19
0.03	9434	0	S	410072	Coprococcus comes
0.03	9434	9434	-	470146	Coprococcus comes ATCC 27758
0.02	7624	0	S	33043	Coprococcus eutactus
0.02	7624	7624	-	411474	Coprococcus eutactus ATCC 27759
0.69	240006	8483	G	572511	Blautia
0.43	150359	85	-	765820	environmental samples
0.36	127228	127228	S	1262757	Blautia sp. CAG:37
0.06	21303	21303	S	1262758	Blautia sp. CAG:52
0.13	45274	5262	S	418240	Blautia wexlerae
0.09	30298	30298	-	1121115	Blautia wexlerae DSM 19850
0.03	9714	9714	-	1280691	Blautia wexlerae AGR2146
0.04	15311	15311	S	1226324	Blautia sp. KLE 1732
0.02	8353	0	S	40520	Blautia obeum
0.02	8353	8353	-	411459	Blautia obeum ATCC 29174
0.02	7110	0	S	1322	Blautia hansenii
0.02	7110	7110	-	537007	Blautia hansenii DSM 20583
0.44	154269	74024	G	189330	Dorea
0.12	41139	3573	S	39486	Dorea formicigenerans
0.08	28915	28915	-	411461	Dorea formicigenerans ATCC 27755
0.02	8651	8651	-	742765	Dorea formicigenerans 4_6_53AFAA
0.09	30009	1568	S	88431	Dorea longicatena
0.07	24959	24959	-	1280698	Dorea longicatena AGR2136
0.01	3482	3482	-	411462	Dorea longicatena DSM 13814
0.01	4455	4455	S	1280669	Dorea sp. AGR2135
0.01	4259	9	-	286137	environmental samples
0.01	1792	1792	S	1263074	Dorea longicatena CAG:42
0.10	33511	10113	-	186928	unclassified Lachnospiraceae
0.03	12227	12227	S	658089	Lachnospiraceae bacterium 5_1_63FAA
0.01	3161	3161	S	658087	Lachnospiraceae bacterium 7_1_58FAA
0.01	2279	2279	S	665950	Lachnospiraceae bacterium 3_1_46FAA
0.06	22720	1608	G	1506553	Lachnoclostridium
0.02	8329	874	S	1531	[Clostridium] clostridioforme
0.01	4745	4745	-	999408	[Clostridium] clostridioforme 90A8
0.01	3511	438	S	208479	[Clostridium] bolteae
0.01	2051	2051	-	997894	[Clostridium] bolteae 90A9
0.01	3286	0	S	84030	[Clostridium] saccharolyticum
0.01	3286	3286	-	610130	[Clostridium] saccharolyticum WM1
0.01	2747	5	S	1512	[Clostridium] symbiosum
0.01	2541	2541	-	742740	[Clostridium] symbiosum WAL-14163
0.01	2213	0	S	333367	[Clostridium] asparagiforme
0.01	2213	2213	-	518636	[Clostridium asparagiforme] DSM 15981
0.04	14365	21	G	207244	Anaerostipes
0.04	14343	0	S	649756	Anaerostipes hadrus
0.04	14343	14343	-	649757	Anaerostipes hadrus DSM 3319
0.03	10166	0	G	1506577	Tyzzerella
0.03	10166	0	S	29361	Tyzzerella nexilis
0.03	10166	10166	-	500632	Tyzzerella nexilis DSM 1787
0.02	7034	45	-	189703	environmental samples
0.02	6904	6904	S	1262984	Lachnospiraceae bacterium CAG:25
0.01	1887	253	G	830	Butyrivibrio
1.59	555809	13	F	186806	Eubacteriaceae
1.59	555765	147807	G	1730	Eubacterium
0.89	312426	1605	-	84372	environmental samples
0.37	128830	128830	S	1262888	Eubacterium sp. CAG:274
0.24	84827	84827	S	1262879	Eubacterium sp. CAG:146
0.08	28351	28351	S	1263079	Eubacterium rectale CAG:36
0.06	22081	22081	S	1262895	Eubacterium sp. CAG:86
0.04	12630	12630	S	1263078	Eubacterium hallii CAG:12
0.03	11502	11502	S	1262880	Eubacterium sp. CAG:156
0.03	9730	9730	S	1263080	Eubacterium siraeum CAG:80
0.02	7926	7926	S	1262878	Eubacterium sp. CAG:115
0.01	1847	1847	S	1263077	Eubacterium eligens CAG:72
0.12	41979	0	S	39491	Eubacterium rectale
0.12	41979	41979	-	515619	Eubacterium rectale ATCC 33656
0.08	26692	0	S	39496	Eubacterium ventriosum
0.08	26692	26692	-	411463	Eubacterium ventriosum ATCC 27560
0.06	21503	0	S	39488	[Eubacterium] hallii
0.06	21503	21503	-	411469	[Eubacterium] hallii DSM 3353
0.01	2537	0	S	39484	Eubacterium desmolans
0.01	2537	2537	-	1408437	Eubacterium desmolans ATCC 43058
0.01	1752	0	S	39485	[Eubacterium] eligens
0.01	1752	1752	-	515620	[Eubacterium] eligens ATCC 27750
0.78	274790	1664	F	31979	Clostridiaceae
0.75	263267	4111	G	1485	Clostridium
0.62	216729	635	-	59619	environmental samples
0.22	75458	75458	S	1262805	Clostridium sp. CAG:43
0.12	40774	40774	S	1262828	Clostridium sp. CAG:62
0.08	29555	29555	S	1262832	Clostridium sp. CAG:7
0.07	23287	23287	S	1262793	Clostridium sp. CAG:302
0.05	16586	16586	S	1262824	Clostridium sp. CAG:58
0.02	8361	8361	S	1262842	Clostridium sp. CAG:81
0.01	4265	4265	S	1262786	Clostridium sp. CAG:264
0.01	3731	3731	S	1262790	Clostridium sp. CAG:277
0.01	1908	1908	S	1262803	Clostridium sp. CAG:413
0.07	23062	23062	S	411484	Clostridium sp. SS2/1
0.03	10116	10116	S	411486	Clostridium sp. M62/1
0.01	3479	3479	S	665940	Clostridium sp. 7_3_54FAA
0.01	3098	3098	S	411489	Clostridium sp. L2-50
0.02	5400	0	G	580596	Butyricicoccus
0.02	5400	0	S	501571	Butyricicoccus pullicaecorum
0.02	5400	5400	-	1203606	Butyricicoccus pullicaecorum 1.2
0.01	4458	0	G	1649459	Hungatella
0.01	4458	1129	S	154046	Hungatella hathewayi
0.01	3240	3240	-	566550	Hungatella hathewayi DSM 13479
0.12	42527	1523	-	186813	unclassified Clostridiales
0.08	27248	1376	-	39779	unclassified Clostridiales (miscellaneous)
0.01	5083	5083	S	1232439	Clostridiales bacterium VE202-03
0.01	4410	4410	S	1232457	Clostridiales bacterium VE202-27
0.01	4228	4228	S	1232458	Clostridiales bacterium VE202-29
0.01	4159	4159	S	1232453	Clostridiales bacterium VE202-21
0.01	3537	3537	S	1232445	Clostridiales bacterium VE202-16
0.02	6394	0	G	1017280	Pseudoflavonifractor
0.02	6394	0	S	106588	Pseudoflavonifractor capillosus
0.02	6394	6394	-	411467	Pseudoflavonifractor capillosus ATCC 29799
0.01	3999	0	S	384638	[Bacteroides] pectinophilus
0.01	3999	3999	-	483218	[Bacteroides] pectinophilus ATCC 43243
0.01	3362	0	G	946234	Flavonifractor
0.01	3362	0	S	292800	Flavonifractor plautii
0.01	3362	3362	-	411475	Flavonifractor plautii ATCC 29863
0.02	8091	82	F	186804	Peptostreptococcaceae
0.02	6356	8	G	1481960	Peptoclostridium
0.02	6316	3803	S	1496	Peptoclostridium difficile
0.02	5438	0	F	216572	Oscillospiraceae
0.02	5438	459	G	459786	Oscillibacter
0.01	4383	23	-	876090	environmental samples
0.01	2350	2350	S	1262911	Oscillibacter sp. CAG:241
0.01	2010	2010	S	1262910	Oscillibacter sp. CAG:155
1.40	488761	0	C	909932	Negativicutes
1.40	488761	444	O	909929	Selenomonadales
1.32	463650	540	F	909930	Acidaminococcaceae
1.32	463003	550	G	33024	Phascolarctobacterium
1.32	462109	462109	S	1262914	Phascolarctobacterium sp. CAG:207
0.07	24667	53	F	31977	Veillonellaceae
0.07	23263	14317	G	29465	Veillonella
0.01	3057	1140	S	29466	Veillonella parvula
0.01	1855	0	S	671228	Veillonella sp. oral taxon 158
0.01	1855	1855	-	879309	Veillonella sp. oral taxon 158 str. F0412
0.71	249455	1310	-	47928	environmental samples
0.27	94702	94702	S	1263021	Firmicutes bacterium CAG:41
0.15	51399	51399	S	1263031	Firmicutes bacterium CAG:56
0.08	27565	27565	S	1263012	Firmicutes bacterium CAG:24
0.07	23342	23342	S	1262998	Firmicutes bacterium CAG:102
0.05	16447	16447	S	1263010	Firmicutes bacterium CAG:227
0.02	6983	6983	S	1263003	Firmicutes bacterium CAG:129
0.02	5836	5836	S	1262999	Firmicutes bacterium CAG:103
0.01	3979	3979	S	1262992	Firmicutes bacterium CAG:83
0.01	3886	3886	S	1262994	Firmicutes bacterium CAG:65
0.01	2834	2834	S	1263000	Firmicutes bacterium CAG:110
0.01	2263	2263	S	1262988	Firmicutes bacterium CAG:95
0.69	240003	1142	C	91061	Bacilli
0.67	236231	5648	O	186826	Lactobacillales
0.56	195625	1376	F	1300	Streptococcaceae
0.39	136270	1146	G	1357	Lactococcus
0.37	128090	123903	S	1363	Lactococcus garvieae
0.02	7033	3847	S	1358	Lactococcus lactis
0.17	57979	35904	G	1301	Streptococcus
0.04	13720	6356	S	1304	Streptococcus salivarius
0.01	2607	2607	-	1074494	Streptococcus salivarius M18
0.09	31953	7	F	81852	Enterococcaceae
0.09	31946	15106	G	1350	Enterococcus
0.04	15741	13569	S	1351	Enterococcus faecalis
0.01	2630	36	O	1385	Bacillales
0.07	25442	0	C	526524	Erysipelotrichia
0.07	25442	0	O	526525	Erysipelotrichales
0.07	25442	1388	F	128827	Erysipelotrichaceae
0.02	6719	219	G	61170	Holdemania
0.02	5931	0	S	61171	Holdemania filiformis
0.02	5931	5931	-	545696	Holdemania filiformis DSM 12042
0.02	5358	0	G	1573534	Faecalitalea
0.02	5358	0	S	39483	Faecalitalea cylindroides
0.01	5057	5057	-	717960	Faecalitalea cylindroides T2-87
0.01	4180	55	-	433334	unclassified Erysipelotrichaceae
0.01	3558	53	-	544447	unclassified Erysipelotrichaceae (miscellaneous)
0.01	2422	203	G	100883	Coprobacillus
0.01	1786	0	-	512291	environmental samples
0.01	1783	1783	S	1262854	Coprobacillus sp. CAG:235
0.01	2082	3	G	1505663	Erysipelatoclostridium
0.01	2060	1578	G	191303	Turicibacter
2.14	748115	698	P	201174	Actinobacteria
1.51	528276	484	C	1760	Actinobacteria
1.50	526153	0	O	85004	Bifidobacteriales
1.50	526153	122	F	31953	Bifidobacteriaceae
1.50	525855	420332	G	1678	Bifidobacterium
0.24	82937	60410	S	216816	Bifidobacterium longum
0.05	17437	10375	-	1679	Bifidobacterium longum subsp. longum
0.01	3368	3368	-	1205679	Bifidobacterium longum subsp. longum CECT 7347
0.01	2417	566	-	1682	Bifidobacterium longum subsp. infantis
0.03	9326	4178	S	28026	Bifidobacterium pseudocatenulatum
0.01	3261	3261	-	1454376	Bifidobacterium pseudocatenulatum IPLA36007
0.01	1887	1887	-	547043	Bifidobacterium pseudocatenulatum DSM 20438 = JCM 1200 = LMG 10505
0.01	4643	4194	S	1685	Bifidobacterium breve
0.01	3134	8	-	135024	environmental samples
0.01	2472	2472	S	1263060	Bifidobacterium pseudocatenulatum CAG:263
0.01	2645	2645	S	469594	Bifidobacterium sp. 12_1_47BFAA
0.63	219140	769	C	84998	Coriobacteriia
0.54	189762	0	O	1643822	Eggerthellales
0.54	189762	2431	F	1643826	Eggerthellaceae
0.32	113278	1378	G	84111	Eggerthella
0.32	110802	81	-	293421	environmental samples
0.31	109651	109651	S	1262876	Eggerthella sp. CAG:298
0.19	65310	0	G	447020	Adlercreutzia
0.19	65310	0	S	446660	Adlercreutzia equolifaciens
0.19	65310	65310	-	1384484	Adlercreutzia equolifaciens DSM 19450
0.02	7819	0	G	644652	Gordonibacter
0.02	7819	0	S	471189	Gordonibacter pamelaeae
0.02	7819	7819	-	657308	Gordonibacter pamelaeae 7-10-1-b
0.08	28609	100	O	84999	Coriobacteriales
0.08	28307	369	F	84107	Coriobacteriaceae
0.08	27755	10306	G	102106	Collinsella
0.03	9204	0	S	74426	Collinsella aerofaciens
0.03	9204	9204	-	411903	Collinsella aerofaciens ATCC 25986
0.02	8004	79	-	165189	environmental samples
0.02	7743	7743	S	1262850	Collinsella sp. CAG:166
0.30	104789	1004	P	1224	Proteobacteria
0.15	52124	538	C	1236	Gammaproteobacteria
0.11	38135	0	O	135625	Pasteurellales
0.11	38135	1145	F	712	Pasteurellaceae
0.10	35736	2292	G	724	Haemophilus
0.09	31465	21547	S	729	Haemophilus parainfluenzae
0.01	3158	3158	-	888828	Haemophilus parainfluenzae ATCC 33392
0.01	2569	2569	-	862965	Haemophilus parainfluenzae T3T1
0.01	2509	2509	-	1095745	Haemophilus parainfluenzae HK262
0.03	10388	1	O	72274	Pseudomonadales
0.03	9765	4	F	135621	Pseudomonadaceae
0.03	9761	4136	G	286	Pseudomonas
0.01	3134	8	-	136842	Pseudomonas chlororaphis group
0.01	3122	4	S	296	Pseudomonas fragi
0.01	3054	3054	-	1136138	Pseudomonas fragi B25
0.01	2621	0	O	91347	Enterobacteriales
0.01	2621	808	F	543	Enterobacteriaceae
0.08	28442	208	C	28216	Betaproteobacteria
0.08	28058	509	O	80840	Burkholderiales
0.07	23014	0	F	995019	Sutterellaceae
0.07	22897	4518	G	40544	Sutterella
0.05	17665	789	S	40545	Sutterella wadsworthensis
0.04	15543	15543	-	742823	Sutterella wadsworthensis 2_1_59BFAA
0.01	3846	61	F	80864	Comamonadaceae
0.01	2860	27	G	283	Comamonas
0.01	2812	1641	S	285	Comamonas testosteroni
0.05	19155	2	-	68525	delta/epsilon subdivisions
0.05	18758	27	C	28221	Deltaproteobacteria
0.05	18710	2	O	213115	Desulfovibrionales
0.05	18707	23	F	194924	Desulfovibrionaceae
0.05	18065	7044	G	35832	Bilophila
0.03	9657	6450	S	35833	Bilophila wadsworthia
0.01	4026	149	C	28211	Alphaproteobacteria
0.01	3532	80	O	356	Rhizobiales
0.01	3292	18	F	82115	Rhizobiaceae
0.01	3269	1975	-	227290	Rhizobium/Agrobacterium group
0.01	2257	0	-	51290	Chlamydiae/Verrucomicrobia group
0.01	2239	0	P	74201	Verrucomicrobia
0.01	2239	0	C	203494	Verrucomicrobiae
0.01	2239	0	O	48461	Verrucomicrobiales
0.01	2239	0	F	1647988	Akkermansiaceae
0.01	2239	844	G	239934	Akkermansia
0.14	49414	1	D	2759	Eukaryota
0.14	49413	3	-	33154	Opisthokonta
0.14	49405	0	K	33208	Metazoa
0.14	49405	0	-	6072	Eumetazoa
0.14	49405	0	-	33213	Bilateria
0.14	49405	0	-	33511	Deuterostomia
0.14	49405	0	P	7711	Chordata
0.14	49405	0	-	89593	Craniata
0.14	49405	0	-	7742	Vertebrata
0.14	49405	0	-	7776	Gnathostomata
0.14	49405	0	-	117570	Teleostomi
0.14	49405	0	-	117571	Euteleostomi
0.14	49405	0	-	8287	Sarcopterygii
0.14	49405	0	-	1338369	Dipnotetrapodomorpha
0.14	49405	0	-	32523	Tetrapoda
0.14	49405	0	-	32524	Amniota
0.14	49405	0	C	40674	Mammalia
0.14	49405	0	-	32525	Theria
0.14	49405	0	-	9347	Eutheria
0.14	49405	0	-	1437010	Boreoeutheria
0.14	49405	0	-	314146	Euarchontoglires
0.14	49405	0	O	9443	Primates
0.14	49405	0	-	376913	Haplorrhini
0.14	49405	0	-	314293	Simiiformes
0.14	49405	0	-	9526	Catarrhini
0.14	49405	0	-	314295	Hominoidea
0.14	49405	0	F	9604	Hominidae
0.14	49405	0	-	207598	Homininae
0.14	49405	0	G	9605	Homo
0.14	49405	49405	S	9606	Homo sapiens
