# Supplementary material for: Long-term taxonomic and functional divergence from donor bacterial strains following fecal microbiota transplantation in immunocompromised patients
Source: PLoS One. 2017 Aug 21;12(8):e0182585. doi: 10.1371/journal.pone.0182585 (PMC5565110; doi:10.1371/journal.pone.0182585)
Supplement: S3 File — (ZIP) [file pone.0182585.s008.zip › classification_reports/Subject 1 Timepoint 1 Kraken Report.txt]

Percentage of reads covered by the clade rooted at this taxon	Number of reads covered by the clade rooted at this taxon	Number of reads assigned directly to this taxon	A rank code, indicating (U)nclassified, (D)omain, (K)ingdom, (P)hylum, (C)lass, (O)rder, (F)amily, (G)enus, or (S)pecies. All other ranks are simply '-'.	NCBI taxonomy ID	Indented scientific name
3.57	1326326	1326326	U	0	unclassified
96.43	35796600	211462	-	1	root
85.28	31659738	325444	-	131567	cellular organisms
45.85	17022574	500755	D	2	Bacteria
33.41	12401510	108044	P	1224	Proteobacteria
32.58	12096030	62215	C	1236	Gammaproteobacteria
32.41	12031949	0	O	91347	Enterobacteriales
32.41	12031949	5062288	F	543	Enterobacteriaceae
13.72	5093193	4820830	G	570	Klebsiella
0.57	211277	211277	S	1168170	Klebsiella sp. BRL6-2
0.08	31102	19444	S	573	Klebsiella pneumoniae
0.01	5555	5555	-	1328373	Klebsiella pneumoniae MGH 39
0.01	2673	2673	-	1400183	Klebsiella pneumoniae UCI 42
0.08	29261	9213	S	571	Klebsiella oxytoca
0.01	5377	5377	-	883125	Klebsiella oxytoca 10-5250
0.01	3473	3473	-	883123	Klebsiella oxytoca 10-5248
0.01	3386	3386	-	1256996	Klebsiella oxytoca KA-2
0.01	2732	2732	-	1416754	Klebsiella oxytoca H1g
0.01	2214	2214	-	883118	Klebsiella oxytoca 10-5243
5.04	1870564	785312	G	561	Escherichia
2.92	1084273	1011427	S	562	Escherichia coli
0.07	24462	24462	-	1444046	Escherichia coli 5-172-05_S1_C1
0.01	5040	5040	-	1126888	Escherichia coli C2139_99
0.01	4129	4129	-	1453472	Escherichia coli E1140
0.01	4034	4034	-	868201	Escherichia coli DEC14A
0.01	2222	2222	-	1403943	Escherichia coli DORA_A_5_14_21
0.51	190688	13	-	68525	delta/epsilon subdivisions
0.51	189865	113	C	29547	Epsilonproteobacteria
0.51	189752	106	O	213849	Campylobacterales
0.51	189646	21	F	72294	Campylobacteraceae
0.51	189613	91324	G	194	Campylobacter
0.19	71719	11348	S	200	Campylobacter curvus
0.10	38428	38428	-	1121268	Campylobacter curvus DSM 6644
0.06	21943	21943	-	360105	Campylobacter curvus 525.92
0.06	21668	21668	S	936554	Campylobacter sp. FOBRC14
0.01	1904	385	S	204	Campylobacter showae
0.01	5178	43	C	28216	Betaproteobacteria
0.01	3159	15	O	80840	Burkholderiales
0.01	2155	1	F	506	Alcaligenaceae
0.01	2080	0	G	517	Bordetella
0.01	2080	44	S	518	Bordetella bronchiseptica
0.01	1968	1968	-	1458264	Bordetella bronchiseptica 980-2
10.56	3920706	455644	P	1239	Firmicutes
8.72	3238842	0	C	909932	Negativicutes
8.72	3238842	1051	O	909929	Selenomonadales
8.72	3237791	9159	F	31977	Veillonellaceae
7.71	2860621	1767127	G	29465	Veillonella
1.14	422591	156005	S	29466	Veillonella parvula
0.23	83892	83892	-	479436	Veillonella parvula DSM 2008
0.18	64988	64988	-	686660	Veillonella parvula ATCC 17745
0.17	61722	61722	-	1316254	Veillonella parvula HSIVP1
0.15	55984	55984	-	768727	Veillonella parvula ACS-068-V-Sch12
0.77	286330	286330	S	1403932	Veillonella sp. DORA_A_3_16_22
0.41	153855	2310	S	39778	Veillonella dispar
0.20	76009	76009	-	546273	Veillonella dispar ATCC 17748
0.20	75536	75536	-	1403949	Veillonella dispar DORA_11
0.15	56182	56182	S	457416	Veillonella sp. 3_1_44
0.14	53172	53172	S	450749	Veillonella sp. 6_1_27
0.11	42046	0	S	671228	Veillonella sp. oral taxon 158
0.11	42046	42046	-	879309	Veillonella sp. oral taxon 158 str. F0412
0.09	35207	35207	S	1403933	Veillonella sp. DORA_B_18_19_23
0.06	23126	6311	S	39777	Veillonella atypica
0.02	6563	6563	-	866778	Veillonella atypica ACS-134-V-Col7a
0.01	5515	5515	-	1128111	Veillonella atypica KON
0.01	4737	4737	-	866776	Veillonella atypica ACS-049-V-Sch6
0.02	6523	6523	S	1203593	Veillonella sp. HPA0037
0.02	6354	6354	S	936591	Veillonella sp. ICM51a
0.01	5470	5470	S	936588	Veillonella sp. ACP1
0.01	2022	2022	S	936589	Veillonella sp. AS16
0.66	245350	1056	G	906	Megasphaera
0.66	244265	0	S	187326	Megasphaera micronuciformis
0.66	244265	244265	-	706434	Megasphaera micronuciformis F0359
0.32	117399	23479	G	970	Selenomonas
0.21	77385	0	S	712535	Selenomonas sp. oral taxon 149
0.21	77385	77385	-	864563	Selenomonas sp. oral taxon 149 str. 67H29BP
0.03	11276	0	S	135080	Selenomonas flueggei
0.03	11276	11276	-	638302	Selenomonas flueggei ATCC 43531
0.01	1913	1913	S	936572	Selenomonas sp. FOBRC6
0.01	3617	0	G	909928	Negativicoccus
0.01	3617	0	S	620903	Negativicoccus succinicivorans
0.01	3617	3617	-	1403945	Negativicoccus succinicivorans DORA_17_25
0.42	156155	3532	C	91061	Bacilli
0.37	135799	1033	O	186826	Lactobacillales
0.20	73458	42	F	1300	Streptococcaceae
0.20	73203	33447	G	1301	Streptococcus
0.07	25548	16450	S	1318	Streptococcus parasanguinis
0.01	2129	2129	-	1073372	Streptococcus parasanguinis CC87K
0.01	2061	2061	-	888048	Streptococcus parasanguinis ATCC 903
0.01	3531	2661	S	28037	Streptococcus mitis
0.01	2873	1665	S	1304	Streptococcus salivarius
0.13	48043	685	F	33958	Lactobacillaceae
0.12	45028	4650	G	1578	Lactobacillus
0.08	30235	29137	S	47715	Lactobacillus rhamnosus
0.02	6036	5406	S	1605	Lactobacillus animalis
0.01	2826	1933	-	655183	Lactobacillus casei group
0.01	2330	11	G	1253	Pediococcus
0.01	2075	1421	-	1670797	Pediococcus acidilactici group
0.03	9882	19	F	81852	Enterococcaceae
0.03	9863	7116	G	1350	Enterococcus
0.01	2059	6	F	81850	Leuconostocaceae
0.05	16824	887	O	1385	Bacillales
0.04	15692	0	F	90964	Staphylococcaceae
0.04	15691	0	G	1279	Staphylococcus
0.03	11052	8103	S	1280	Staphylococcus aureus
0.01	4625	4625	S	1403935	Staphylococcus sp. DORA_6_22
0.15	56166	0	C	526524	Erysipelotrichia
0.15	56166	0	O	526525	Erysipelotrichales
0.15	56166	38064	F	128827	Erysipelotrichaceae
0.03	10526	0	-	433334	unclassified Erysipelotrichaceae
0.03	10525	2247	-	544447	unclassified Erysipelotrichaceae (miscellaneous)
0.02	5766	5766	S	658657	Erysipelotrichaceae bacterium 21_3
0.01	2786	188	G	61170	Holdemania
0.01	2530	0	S	61171	Holdemania filiformis
0.01	2530	2530	-	545696	Holdemania filiformis DSM 12042
0.01	2388	0	-	134224	environmental samples
0.01	2388	2388	S	1262981	Erysipelotrichaceae bacterium CAG:64
0.01	2296	0	G	1505663	Erysipelatoclostridium
0.01	2286	0	S	1522	[Clostridium] innocuum
0.01	2286	2286	-	999413	[Clostridium] innocuum 2959
0.04	13523	1	C	186801	Clostridia
0.04	13522	4665	O	186802	Clostridiales
0.01	2530	0	F	186804	Peptostreptococcaceae
0.01	2456	0	G	1481960	Peptoclostridium
0.01	2441	1061	S	1496	Peptoclostridium difficile
0.01	2500	2	F	31979	Clostridiaceae
0.01	2487	7	G	1485	Clostridium
0.01	1964	1964	S	908340	Clostridium sp. HGF2
0.01	1980	57	F	186803	Lachnospiraceae
0.48	178367	0	P	32066	Fusobacteria
0.48	178367	0	C	203490	Fusobacteriia
0.48	178367	321	O	203491	Fusobacteriales
0.48	177967	247	F	203492	Fusobacteriaceae
0.48	177720	117725	G	848	Fusobacterium
0.15	57106	35726	S	851	Fusobacterium nucleatum
0.05	16860	7795	-	76859	Fusobacterium nucleatum subsp. animalis
0.01	3836	3836	-	457403	Fusobacterium nucleatum subsp. animalis 11_3_2
0.01	2272	2272	-	1316586	Fusobacterium nucleatum CTI-5
0.03	12454	231	P	201174	Actinobacteria
0.03	11441	67	C	1760	Actinobacteria
0.01	4459	0	O	2037	Actinomycetales
0.01	4459	2	F	2049	Actinomycetaceae
0.01	4435	1813	G	1654	Actinomyces
0.01	2887	1	O	85007	Corynebacteriales
0.01	2858	0	F	1762	Mycobacteriaceae
0.01	2858	0	G	1763	Mycobacterium
0.01	2734	0	-	77643	Mycobacterium tuberculosis complex
0.01	2734	141	S	1773	Mycobacterium tuberculosis
0.01	1964	7	O	85006	Micrococcales
0.02	8244	0	-	68336	Bacteroidetes/Chlorobi group
0.02	8244	18	P	976	Bacteroidetes
0.02	8137	0	C	200643	Bacteroidia
0.02	8137	61	O	171549	Bacteroidales
0.02	7929	81	F	171552	Prevotellaceae
0.02	7845	4209	G	838	Prevotella
0.01	2138	561	S	28132	Prevotella melaninogenica
38.55	14311718	0	D	2759	Eukaryota
38.55	14311718	31	-	33154	Opisthokonta
38.55	14311687	0	K	33208	Metazoa
38.55	14311687	0	-	6072	Eumetazoa
38.55	14311687	0	-	33213	Bilateria
38.55	14311687	0	-	33511	Deuterostomia
38.55	14311687	0	P	7711	Chordata
38.55	14311687	0	-	89593	Craniata
38.55	14311687	0	-	7742	Vertebrata
38.55	14311687	0	-	7776	Gnathostomata
38.55	14311687	0	-	117570	Teleostomi
38.55	14311687	0	-	117571	Euteleostomi
38.55	14311687	0	-	8287	Sarcopterygii
38.55	14311687	0	-	1338369	Dipnotetrapodomorpha
38.55	14311687	0	-	32523	Tetrapoda
38.55	14311687	0	-	32524	Amniota
38.55	14311687	0	C	40674	Mammalia
38.55	14311687	0	-	32525	Theria
38.55	14311687	0	-	9347	Eutheria
38.55	14311687	0	-	1437010	Boreoeutheria
38.55	14311687	0	-	314146	Euarchontoglires
38.55	14311687	0	O	9443	Primates
38.55	14311687	0	-	376913	Haplorrhini
38.55	14311687	0	-	314293	Simiiformes
38.55	14311687	0	-	9526	Catarrhini
38.55	14311687	0	-	314295	Hominoidea
38.55	14311687	0	F	9604	Hominidae
38.55	14311687	0	-	207598	Homininae
38.55	14311687	0	G	9605	Homo
38.55	14311687	14311687	S	9606	Homo sapiens
10.57	3925400	0	D	10239	Viruses
10.57	3925400	0	-	35237	dsDNA viruses, no RNA stage
10.57	3925400	0	O	28883	Caudovirales
10.57	3925014	5	F	10662	Myoviridae
10.57	3925008	0	-	1198136	Tevenvirinae
10.57	3925008	0	G	10663	T4likevirus
10.57	3925008	2387419	-	329380	unclassified T4-like viruses
2.30	853720	853720	S	1129147	Klebsiella phage KP27
1.76	654350	654350	S	707757	Klebsiella phage KP15
0.03	11684	11684	S	1307804	Escherichia phage Lw1
0.03	10643	10643	S	1141138	Cronobacter phage vB_CsaM_GAP161
0.02	6734	6734	S	329381	Enterobacteria phage RB16
