# Supplementary material for: Long-term taxonomic and functional divergence from donor bacterial strains following fecal microbiota transplantation in immunocompromised patients
Source: PLoS One. 2017 Aug 21;12(8):e0182585. doi: 10.1371/journal.pone.0182585 (PMC5565110; doi:10.1371/journal.pone.0182585)
Supplement: S3 File — (ZIP) [file pone.0182585.s008.zip › classification_reports/Subject 1 Timepoint 2 Kraken Report.txt]

Percentage of reads covered by the clade rooted at this taxon	Number of reads covered by the clade rooted at this taxon	Number of reads assigned directly to this taxon	A rank code, indicating (U)nclassified, (D)omain, (K)ingdom, (P)hylum, (C)lass, (O)rder, (F)amily, (G)enus, or (S)pecies. All other ranks are simply '-'.	NCBI taxonomy ID	Indented scientific name
45.00	26198837	26198837	U	0	unclassified
55.00	32020449	16410	-	1	root
54.97	32002687	186710	-	131567	cellular organisms
41.58	24205232	440812	D	2	Bacteria
37.64	21914807	1051519	P	1239	Firmicutes
31.49	18336014	554	C	186801	Clostridia
31.49	18335440	1917817	O	186802	Clostridiales
10.58	6157445	154929	F	186803	Lachnospiraceae
9.05	5266114	53295	G	841	Roseburia
8.65	5036615	62528	-	512313	environmental samples
8.35	4863920	4863920	S	1262941	Roseburia sp. CAG:18
0.09	50403	50403	S	1262943	Roseburia sp. CAG:197
0.07	37843	37843	S	1262944	Roseburia sp. CAG:303
0.01	7129	7129	S	1262945	Roseburia sp. CAG:309
0.01	7000	7000	S	1262940	Roseburia sp. CAG:100
0.21	121059	0	S	166486	Roseburia intestinalis
0.21	121059	121059	-	536231	Roseburia intestinalis L1-82
0.06	34118	0	S	360807	Roseburia inulinivorans
0.06	34118	34118	-	622312	Roseburia inulinivorans DSM 16841
0.04	21027	0	S	301301	Roseburia hominis
0.04	21027	21027	-	585394	Roseburia hominis A2-183
0.60	346466	43557	G	572511	Blautia
0.17	100046	100046	S	1226324	Blautia sp. KLE 1732
0.16	91733	3997	S	418240	Blautia wexlerae
0.13	74261	74261	-	1121115	Blautia wexlerae DSM 19850
0.02	13475	13475	-	1280691	Blautia wexlerae AGR2146
0.10	61038	21	-	765820	environmental samples
0.09	54465	54465	S	1262757	Blautia sp. CAG:37
0.01	3726	3726	S	1262758	Blautia sp. CAG:52
0.07	38670	412	S	33038	[Ruminococcus] gnavus
0.06	35021	35021	-	411470	Ruminococcus gnavus ATCC 29149
0.01	3136	3136	-	1384063	Ruminococcus gnavus AGR2154
0.01	4445	0	S	1322	Blautia hansenii
0.01	4445	4445	-	537007	Blautia hansenii DSM 20583
0.01	3533	0	S	180164	Blautia schinkii
0.01	3533	3533	-	1410649	Blautia schinkii DSM 10518
0.32	188407	10562	G	1506553	Lachnoclostridium
0.13	75790	181	S	1512	[Clostridium] symbiosum
0.12	67550	67550	-	742740	[Clostridium] symbiosum WAL-14163
0.01	8059	8059	-	742741	[Clostridium] symbiosum WAL-14673
0.10	55916	9726	S	1531	[Clostridium] clostridioforme
0.03	20357	20357	-	999408	[Clostridium] clostridioforme 90A8
0.02	8767	8767	-	999406	[Clostridium] clostridioforme 90A6
0.01	5206	5206	-	742735	[Clostridium] clostridioforme 2_1_49FAA
0.01	3190	3190	-	1280695	[Clostridium] clostridioforme AGR2157
0.01	3145	3145	-	999407	[Clostridium] clostridioforme 90A7
0.05	26599	3280	S	208479	[Clostridium] bolteae
0.02	10591	10591	-	997895	[Clostridium] bolteae 90B3
0.01	6220	6220	-	997897	[Clostridium] bolteae 90B8
0.01	3620	3620	-	997894	[Clostridium] bolteae 90A9
0.02	11813	0	S	358743	[Clostridium] citroniae
0.02	11813	11813	-	742733	[Clostridium] citroniae WAL-17108
0.01	3794	0	S	333367	[Clostridium] asparagiforme
0.01	3794	3794	-	518636	[Clostridium asparagiforme] DSM 15981
0.11	63703	7002	-	186928	unclassified Lachnospiraceae
0.06	34923	34923	S	658087	Lachnospiraceae bacterium 7_1_58FAA
0.01	4064	4064	S	658086	Lachnospiraceae bacterium 3_1_57FAA_CT1
0.01	3349	3349	S	658089	Lachnospiraceae bacterium 5_1_63FAA
0.11	61310	16031	G	189330	Dorea
0.05	26434	102	S	39486	Dorea formicigenerans
0.04	21841	21841	-	742765	Dorea formicigenerans 4_6_53AFAA
0.01	4491	4491	-	411461	Dorea formicigenerans ATCC 27755
0.02	11095	97	S	88431	Dorea longicatena
0.01	7702	7702	-	1280698	Dorea longicatena AGR2136
0.01	3296	3296	-	411462	Dorea longicatena DSM 13814
0.01	5054	5054	S	1280669	Dorea sp. AGR2135
0.05	30211	1745	G	33042	Coprococcus
0.02	13705	0	S	410072	Coprococcus comes
0.02	13705	13705	-	470146	Coprococcus comes ATCC 27758
0.02	11596	11596	S	1078090	Coprococcus sp. HPP0074
0.04	21574	0	G	1506577	Tyzzerella
0.04	21574	0	S	29361	Tyzzerella nexilis
0.04	21574	21574	-	500632	Tyzzerella nexilis DSM 1787
0.03	17249	1640	G	830	Butyrivibrio
0.02	11706	0	S	45851	Butyrivibrio crossotus
0.02	11706	11706	-	511680	Butyrivibrio crossotus DSM 2876
0.01	3287	1	-	135026	environmental samples
10.42	6066439	146433	F	541000	Ruminococcaceae
8.72	5075829	298997	G	216851	Faecalibacterium
7.77	4524744	1548351	S	853	Faecalibacterium prausnitzii
2.22	1293011	1293011	-	748224	Faecalibacterium cf. prausnitzii KLE1255
1.86	1080941	1080941	-	411485	Faecalibacterium prausnitzii M21/2
1.03	602441	602441	-	411483	Faecalibacterium prausnitzii A2-165
0.43	252088	42	-	259314	environmental samples
0.43	249583	249583	S	1262898	Faecalibacterium sp. CAG:82
0.75	434737	768	G	292632	Subdoligranulum
0.68	395246	395246	S	665956	Subdoligranulum sp. 4_3_54A2FAA
0.07	38723	0	S	214851	Subdoligranulum variabile
0.07	38723	38723	-	411471	Subdoligranulum variabile DSM 15176
0.35	205628	0	-	552397	unclassified Ruminococcaceae
0.35	205628	205628	S	552398	Ruminococcaceae bacterium D16
0.27	155227	2	G	244127	Anaerotruncus
0.26	153409	0	S	169435	Anaerotruncus colihominis
0.26	153409	153409	-	445972	Anaerotruncus colihominis DSM 17241
0.07	43490	4752	G	1263	Ruminococcus
0.02	10877	39	-	129701	environmental samples
0.01	4655	4655	S	1263106	Ruminococcus gnavus CAG:126
0.02	10752	10752	S	457412	Ruminococcus sp. 5_1_39BFAA
0.01	8486	8486	S	1095771	Ruminococcus sp. JC304
0.01	8101	2845	S	46228	Ruminococcus lactaris
0.01	3567	3567	-	1073376	Ruminococcus lactaris CC59_002D
0.01	5039	40	G	1508657	Ruminiclostridium
4.65	2706360	22983	F	31979	Clostridiaceae
4.41	2566200	2451	G	1485	Clostridium
4.35	2531084	7524	-	59619	environmental samples
2.21	1286923	1286923	S	1262828	Clostridium sp. CAG:62
1.16	673676	673676	S	1262783	Clostridium sp. CAG:242
0.24	142503	142503	S	1262824	Clostridium sp. CAG:58
0.22	130552	130552	S	1262842	Clostridium sp. CAG:81
0.22	129881	129881	S	1262836	Clostridium sp. CAG:75
0.20	114454	114454	S	1262845	Clostridium sp. CAG:91
0.03	15063	15063	S	1263067	Clostridium hathewayi CAG:224
0.01	3414	3414	S	1263064	Clostridium bolteae CAG:59
0.04	20880	20880	S	411486	Clostridium sp. M62/1
0.01	3440	3440	S	411489	Clostridium sp. L2-50
0.19	112022	0	G	1649459	Hungatella
0.19	112022	93699	S	154046	Hungatella hathewayi
0.02	14351	14351	-	999412	Hungatella hathewayi 12489931
0.01	5153	0	G	580596	Butyricicoccus
0.01	5153	0	S	501571	Butyricicoccus pullicaecorum
0.01	5153	5153	-	1203606	Butyricicoccus pullicaecorum 1.2
1.68	976860	50	F	186806	Eubacteriaceae
1.68	976809	336554	G	1730	Eubacterium
0.68	393845	952	-	84372	environmental samples
0.25	147736	147736	S	1263077	Eubacterium eligens CAG:72
0.22	127132	127132	S	1263079	Eubacterium rectale CAG:36
0.17	98702	98702	S	1262889	Eubacterium sp. CAG:38
0.02	9509	9509	S	1262888	Eubacterium sp. CAG:274
0.01	3767	3767	S	1262885	Eubacterium sp. CAG:248
0.29	168796	0	S	39491	Eubacterium rectale
0.29	168796	168796	-	515619	Eubacterium rectale ATCC 33656
0.07	43194	0	S	39485	[Eubacterium] eligens
0.07	43194	43194	-	515620	[Eubacterium] eligens ATCC 27750
0.02	12484	0	S	39488	[Eubacterium] hallii
0.02	12484	12484	-	411469	[Eubacterium] hallii DSM 3353
0.01	6656	6656	S	457402	Eubacterium sp. 3_1_31
0.01	6472	0	S	39484	Eubacterium desmolans
0.01	6472	6472	-	1408437	Eubacterium desmolans ATCC 43058
0.01	5109	0	S	39496	Eubacterium ventriosum
0.01	5109	5109	-	411463	Eubacterium ventriosum ATCC 27560
0.76	444603	42765	-	186813	unclassified Clostridiales
0.38	222634	17938	-	39779	unclassified Clostridiales (miscellaneous)
0.23	132751	132751	S	1232457	Clostridiales bacterium VE202-27
0.06	35178	35178	S	1232439	Clostridiales bacterium VE202-03
0.01	8288	8288	S	1232453	Clostridiales bacterium VE202-21
0.01	7352	7352	S	1232445	Clostridiales bacterium VE202-16
0.01	7207	7207	S	1232452	Clostridiales bacterium VE202-14
0.01	4691	4691	S	1232458	Clostridiales bacterium VE202-29
0.19	108674	0	G	1017280	Pseudoflavonifractor
0.19	108674	0	S	106588	Pseudoflavonifractor capillosus
0.19	108674	108674	-	411467	Pseudoflavonifractor capillosus ATCC 29799
0.09	50947	0	G	946234	Flavonifractor
0.09	50947	0	S	292800	Flavonifractor plautii
0.09	50947	50947	-	411475	Flavonifractor plautii ATCC 29863
0.03	19582	0	S	384638	[Bacteroides] pectinophilus
0.03	19582	19582	-	483218	[Bacteroides] pectinophilus ATCC 43243
0.07	42691	8	F	186804	Peptostreptococcaceae
0.07	42070	0	G	1481960	Peptoclostridium
0.07	42070	22077	S	1496	Peptoclostridium difficile
0.01	5585	5585	-	1232197	Peptoclostridium difficile F665
0.01	4322	4322	-	1151410	Peptoclostridium difficile P28
0.01	3269	3269	-	691161	Peptoclostridium difficile 6534
0.04	21044	0	F	216572	Oscillospiraceae
0.04	21044	3879	G	459786	Oscillibacter
0.02	10181	201	-	876090	environmental samples
0.02	8862	8862	S	1262910	Oscillibacter sp. CAG:155
0.01	5127	5127	S	1235797	Oscillibacter sp. 1-3
1.70	989201	3303	-	47928	environmental samples
1.46	851738	851738	S	1263012	Firmicutes bacterium CAG:24
0.10	57802	57802	S	1262994	Firmicutes bacterium CAG:65
0.05	31249	31249	S	1263021	Firmicutes bacterium CAG:41
0.04	21192	21192	S	1262989	Firmicutes bacterium CAG:94
0.01	4839	4839	S	1263006	Firmicutes bacterium CAG:170
0.01	4754	4754	S	1263000	Firmicutes bacterium CAG:110
1.46	850034	0	C	909932	Negativicutes
1.46	850034	505	O	909929	Selenomonadales
1.46	848022	4003	F	31977	Veillonellaceae
1.42	828270	391825	G	29465	Veillonella
0.40	233798	233798	S	1403932	Veillonella sp. DORA_A_3_16_22
0.11	66330	1215	S	39778	Veillonella dispar
0.09	53759	53759	-	546273	Veillonella dispar ATCC 17748
0.02	11356	11356	-	1403949	Veillonella dispar DORA_11
0.11	65046	23008	S	29466	Veillonella parvula
0.02	12431	12431	-	479436	Veillonella parvula DSM 2008
0.02	10926	10926	-	686660	Veillonella parvula ATCC 17745
0.02	9808	9808	-	768727	Veillonella parvula ACS-068-V-Sch12
0.02	8873	8873	-	1316254	Veillonella parvula HSIVP1
0.06	33583	0	S	671228	Veillonella sp. oral taxon 158
0.06	33583	33583	-	879309	Veillonella sp. oral taxon 158 str. F0412
0.02	9323	9323	S	457416	Veillonella sp. 3_1_44
0.01	8119	8119	S	450749	Veillonella sp. 6_1_27
0.01	5039	5039	S	1403933	Veillonella sp. DORA_B_18_19_23
0.01	5006	0	-	135095	environmental samples
0.01	5006	5006	S	1262980	Veillonella sp. CAG:933
0.01	4690	915	S	39777	Veillonella atypica
0.02	10729	5323	G	39948	Dialister
0.01	3126	0	S	218538	Dialister invisus
0.01	3126	3126	-	592028	Dialister invisus DSM 15470
0.96	557557	2389	C	91061	Bacilli
0.94	544876	2644	O	186826	Lactobacillales
0.90	524788	179	F	1300	Streptococcaceae
0.90	524469	241503	G	1301	Streptococcus
0.36	212203	138587	S	1318	Streptococcus parasanguinis
0.03	18272	18272	-	1073372	Streptococcus parasanguinis CC87K
0.03	16664	16664	-	888048	Streptococcus parasanguinis ATCC 903
0.02	12410	12410	-	1403947	Streptococcus parasanguinis DORA_23_24
0.01	8699	8699	-	905067	Streptococcus parasanguinis F0405
0.01	6252	6252	-	1035185	Streptococcus parasanguinis SK236
0.01	4405	4405	-	1114965	Streptococcus parasanguinis FW213
0.01	3897	3897	-	760570	Streptococcus parasanguinis ATCC 15912
0.01	3017	3017	-	1095733	Streptococcus parasanguinis F0449
0.04	23776	14094	S	1304	Streptococcus salivarius
0.01	5601	5601	-	1200793	Streptococcus salivarius K12
0.02	10437	10437	S	1316408	Streptococcus sp. HSISM1
0.02	8798	54	S	1307	Streptococcus suis
0.01	8608	8608	-	1214177	Streptococcus suis 92-1400
0.01	7048	7048	S	999425	Streptococcus sp. F0442
0.01	3677	3677	S	936576	Streptococcus sp. ACS2
0.02	10357	1	F	33958	Lactobacillaceae
0.02	10191	252	G	1578	Lactobacillus
0.01	7846	237	S	1623	Lactobacillus ruminis
0.01	6184	6184	-	1069534	Lactobacillus ruminis ATCC 27782
0.01	3894	0	F	81852	Enterococcaceae
0.01	3894	165	G	1350	Enterococcus
0.02	10292	779	O	1385	Bacillales
0.01	7949	0	F	90964	Staphylococcaceae
0.01	7949	3	G	1279	Staphylococcus
0.01	7291	5481	S	1280	Staphylococcus aureus
0.22	128966	0	C	526524	Erysipelotrichia
0.22	128966	0	O	526525	Erysipelotrichales
0.22	128966	21509	F	128827	Erysipelotrichaceae
0.06	33359	530	-	433334	unclassified Erysipelotrichaceae
0.03	19576	19576	S	457422	Erysipelotrichaceae bacterium 2_2_44A
0.01	3745	3745	S	469614	Erysipelotrichaceae bacterium 6_1_45
0.01	3164	3164	S	658657	Erysipelotrichaceae bacterium 21_3
0.06	32564	1906	G	61170	Holdemania
0.05	29790	0	S	61171	Holdemania filiformis
0.05	29790	29790	-	545696	Holdemania filiformis DSM 12042
0.04	23092	67	G	1505663	Erysipelatoclostridium
0.03	19808	0	S	29348	[Clostridium] spiroforme
0.03	19808	19808	-	428126	[Clostridium] spiroforme DSM 1552
0.01	6946	0	G	1573534	Faecalitalea
0.01	6946	30	S	39483	Faecalitalea cylindroides
0.01	4318	4318	-	649755	Faecalitalea cylindroides ATCC 27803
0.01	3123	2415	G	100883	Coprobacillus
0.01	3121	0	G	123375	Solobacterium
0.01	3121	1587	S	102148	Solobacterium moorei
0.01	2957	0	G	1573535	Holdemanella
0.01	2957	0	S	1735	Holdemanella biformis
0.01	2957	2957	-	518637	Holdemanella biformis DSM 3989
2.41	1401624	14884	P	1224	Proteobacteria
1.91	1114798	5681	C	1236	Gammaproteobacteria
1.90	1104949	0	O	91347	Enterobacteriales
1.90	1104949	611983	F	543	Enterobacteriaceae
0.84	488368	251321	G	561	Escherichia
0.41	236795	227054	S	562	Escherichia coli
0.01	3458	3120	G	570	Klebsiella
0.01	3109	0	O	72274	Pseudomonadales
0.46	265012	7	-	68525	delta/epsilon subdivisions
0.42	242995	151	C	28221	Deltaproteobacteria
0.42	242465	17	O	213115	Desulfovibrionales
0.42	242436	263	F	194924	Desulfovibrionaceae
0.42	241953	100640	G	35832	Bilophila
0.22	130461	87063	S	35833	Bilophila wadsworthia
0.04	21790	21790	-	1408428	Bilophila wadsworthia ATCC 49260
0.04	21608	21608	-	563192	Bilophila wadsworthia 3_1_6
0.02	10852	10852	S	693988	Bilophila sp. 4_1_30
0.04	22010	25	C	29547	Epsilonproteobacteria
0.04	21983	15	O	213849	Campylobacterales
0.04	21942	13	F	72294	Campylobacteraceae
0.04	21923	4440	G	194	Campylobacter
0.02	11717	0	S	824	Campylobacter gracilis
0.02	11717	11717	-	553220	Campylobacter gracilis RM3268
0.01	5306	91	C	28216	Betaproteobacteria
0.01	3386	44	O	80840	Burkholderiales
0.70	409504	5	-	68336	Bacteroidetes/Chlorobi group
0.70	409346	1077	P	976	Bacteroidetes
0.70	408130	0	C	200643	Bacteroidia
0.70	408130	6737	O	171549	Bacteroidales
0.68	397567	5625	F	171552	Prevotellaceae
0.67	391371	261921	G	838	Prevotella
0.17	96119	40448	S	28126	Prevotella buccae
0.05	28802	28802	-	873513	Prevotella buccae ATCC 33574
0.05	26869	26869	-	575611	Prevotella buccae D17
0.04	24091	24091	S	1032506	Prevotella sp. MSX73
0.01	2927	0	F	815	Bacteroidaceae
0.01	2927	559	G	816	Bacteroides
0.05	29106	1763	P	201174	Actinobacteria
0.04	21200	3366	C	1760	Actinobacteria
0.01	7814	0	O	2037	Actinomycetales
0.01	7814	2	F	2049	Actinomycetaceae
0.01	7496	3245	G	1654	Actinomyces
0.01	4975	0	O	85004	Bifidobacteriales
0.01	4975	10	F	31953	Bifidobacteriaceae
0.01	4921	885	G	1678	Bifidobacterium
0.01	6142	316	C	84998	Coriobacteriia
0.01	3164	0	O	1643822	Eggerthellales
0.01	3164	449	F	1643826	Eggerthellaceae
0.01	6998	0	P	32066	Fusobacteria
0.01	6998	0	C	203490	Fusobacteriia
0.01	6998	12	O	203491	Fusobacteriales
0.01	6983	8	F	203492	Fusobacteriaceae
0.01	6970	4611	G	848	Fusobacterium
13.07	7610738	0	D	2759	Eukaryota
13.07	7610738	15	-	33154	Opisthokonta
13.07	7610723	0	K	33208	Metazoa
13.07	7610723	0	-	6072	Eumetazoa
13.07	7610723	0	-	33213	Bilateria
13.07	7610723	0	-	33511	Deuterostomia
13.07	7610723	0	P	7711	Chordata
13.07	7610723	0	-	89593	Craniata
13.07	7610723	0	-	7742	Vertebrata
13.07	7610723	0	-	7776	Gnathostomata
13.07	7610723	0	-	117570	Teleostomi
13.07	7610723	0	-	117571	Euteleostomi
13.07	7610723	0	-	8287	Sarcopterygii
13.07	7610723	0	-	1338369	Dipnotetrapodomorpha
13.07	7610723	0	-	32523	Tetrapoda
13.07	7610723	0	-	32524	Amniota
13.07	7610723	0	C	40674	Mammalia
13.07	7610723	0	-	32525	Theria
13.07	7610723	0	-	9347	Eutheria
13.07	7610723	0	-	1437010	Boreoeutheria
13.07	7610723	0	-	314146	Euarchontoglires
13.07	7610723	0	O	9443	Primates
13.07	7610723	0	-	376913	Haplorrhini
13.07	7610723	0	-	314293	Simiiformes
13.07	7610723	0	-	9526	Catarrhini
13.07	7610723	0	-	314295	Hominoidea
13.07	7610723	0	F	9604	Hominidae
13.07	7610723	0	-	207598	Homininae
13.07	7610723	0	G	9605	Homo
13.07	7610723	7610723	S	9606	Homo sapiens
