# Supplementary material for: Long-term taxonomic and functional divergence from donor bacterial strains following fecal microbiota transplantation in immunocompromised patients
Source: PLoS One. 2017 Aug 21;12(8):e0182585. doi: 10.1371/journal.pone.0182585 (PMC5565110; doi:10.1371/journal.pone.0182585)
Supplement: S3 File — (ZIP) [file pone.0182585.s008.zip › classification_reports/Subject 1 Timepoint 3 Kraken Report.txt]

Percentage of reads covered by the clade rooted at this taxon	Number of reads covered by the clade rooted at this taxon	Number of reads assigned directly to this taxon	A rank code, indicating (U)nclassified, (D)omain, (K)ingdom, (P)hylum, (C)lass, (O)rder, (F)amily, (G)enus, or (S)pecies. All other ranks are simply '-'.	NCBI taxonomy ID	Indented scientific name
12.20	6210577	6210577	U	0	unclassified
87.80	44689993	27927	-	1	root
87.74	44661901	625590	-	131567	cellular organisms
64.67	32916556	1	D	2759	Eukaryota
64.67	32916555	88	-	33154	Opisthokonta
64.67	32916466	0	K	33208	Metazoa
64.67	32916466	0	-	6072	Eumetazoa
64.67	32916466	0	-	33213	Bilateria
64.67	32916466	0	-	33511	Deuterostomia
64.67	32916466	0	P	7711	Chordata
64.67	32916466	0	-	89593	Craniata
64.67	32916466	0	-	7742	Vertebrata
64.67	32916466	0	-	7776	Gnathostomata
64.67	32916466	0	-	117570	Teleostomi
64.67	32916466	0	-	117571	Euteleostomi
64.67	32916466	0	-	8287	Sarcopterygii
64.67	32916466	0	-	1338369	Dipnotetrapodomorpha
64.67	32916466	0	-	32523	Tetrapoda
64.67	32916466	0	-	32524	Amniota
64.67	32916466	0	C	40674	Mammalia
64.67	32916466	0	-	32525	Theria
64.67	32916466	0	-	9347	Eutheria
64.67	32916466	0	-	1437010	Boreoeutheria
64.67	32916466	0	-	314146	Euarchontoglires
64.67	32916466	0	O	9443	Primates
64.67	32916466	0	-	376913	Haplorrhini
64.67	32916466	0	-	314293	Simiiformes
64.67	32916466	0	-	9526	Catarrhini
64.67	32916466	0	-	314295	Hominoidea
64.67	32916466	0	F	9604	Hominidae
64.67	32916466	0	-	207598	Homininae
64.67	32916466	0	G	9605	Homo
64.67	32916466	32916466	S	9606	Homo sapiens
21.85	11119741	280888	D	2	Bacteria
12.14	6177922	245419	P	1239	Firmicutes
6.93	3527044	232	C	186801	Clostridia
6.93	3526783	744896	O	186802	Clostridiales
1.90	967177	17812	F	541000	Ruminococcaceae
0.89	450545	26715	G	216851	Faecalibacterium
0.79	401117	138788	S	853	Faecalibacterium prausnitzii
0.21	109142	109142	-	748224	Faecalibacterium cf. prausnitzii KLE1255
0.19	96513	96513	-	411485	Faecalibacterium prausnitzii M21/2
0.11	56674	56674	-	411483	Faecalibacterium prausnitzii A2-165
0.04	22713	8	-	259314	environmental samples
0.04	22497	22497	S	1262898	Faecalibacterium sp. CAG:82
0.48	246864	0	-	552397	unclassified Ruminococcaceae
0.48	246864	246864	S	552398	Ruminococcaceae bacterium D16
0.34	174041	386	G	292632	Subdoligranulum
0.31	158354	158354	S	665956	Subdoligranulum sp. 4_3_54A2FAA
0.03	15301	0	S	214851	Subdoligranulum variabile
0.03	15301	15301	-	411471	Subdoligranulum variabile DSM 15176
0.12	62697	0	G	244127	Anaerotruncus
0.12	61770	0	S	169435	Anaerotruncus colihominis
0.12	61770	61770	-	445972	Anaerotruncus colihominis DSM 17241
0.02	11729	1607	G	1263	Ruminococcus
0.01	4360	2574	S	46228	Ruminococcus lactaris
0.01	3400	41	G	1508657	Ruminiclostridium
1.37	697811	14529	F	31979	Clostridiaceae
1.29	656674	830	G	1485	Clostridium
1.25	635513	1582	-	59619	environmental samples
0.47	240810	240810	S	1262828	Clostridium sp. CAG:62
0.31	160064	160064	S	1262783	Clostridium sp. CAG:242
0.16	81944	81944	S	1262836	Clostridium sp. CAG:75
0.14	69763	69763	S	1262824	Clostridium sp. CAG:58
0.08	39144	39144	S	1262845	Clostridium sp. CAG:91
0.05	23041	23041	S	1262842	Clostridium sp. CAG:81
0.02	9853	9853	S	1263067	Clostridium hathewayi CAG:224
0.03	13557	13557	S	411486	Clostridium sp. M62/1
0.05	22977	0	G	1649459	Hungatella
0.05	22977	17582	S	154046	Hungatella hathewayi
0.01	2753	2753	-	566550	Hungatella hathewayi DSM 13479
0.01	3629	0	G	580596	Butyricicoccus
0.01	3629	0	S	501571	Butyricicoccus pullicaecorum
0.01	3629	3629	-	1203606	Butyricicoccus pullicaecorum 1.2
1.11	563282	48720	F	186803	Lachnospiraceae
0.44	224096	5423	G	841	Roseburia
0.36	185307	2244	-	512313	environmental samples
0.34	170880	170880	S	1262941	Roseburia sp. CAG:18
0.01	6024	6024	S	1262944	Roseburia sp. CAG:303
0.03	14161	0	S	301301	Roseburia hominis
0.03	14161	14161	-	585394	Roseburia hominis A2-183
0.02	11358	0	S	166486	Roseburia intestinalis
0.02	11358	11358	-	536231	Roseburia intestinalis L1-82
0.02	7847	0	S	360807	Roseburia inulinivorans
0.02	7847	7847	-	622312	Roseburia inulinivorans DSM 16841
0.28	140951	12549	G	572511	Blautia
0.10	49473	24	-	765820	environmental samples
0.09	45101	45101	S	1262757	Blautia sp. CAG:37
0.06	28191	1791	S	418240	Blautia wexlerae
0.05	22975	22975	-	1121115	Blautia wexlerae DSM 19850
0.01	3425	3425	-	1280691	Blautia wexlerae AGR2146
0.05	25624	25624	S	1226324	Blautia sp. KLE 1732
0.02	11974	40	S	33038	[Ruminococcus] gnavus
0.02	11625	11625	-	411470	Ruminococcus gnavus ATCC 29149
0.02	9740	0	S	1322	Blautia hansenii
0.02	9740	9740	-	537007	Blautia hansenii DSM 20583
0.16	81668	6049	G	1506553	Lachnoclostridium
0.06	30448	5773	S	1531	[Clostridium] clostridioforme
0.02	10451	10451	-	999406	[Clostridium] clostridioforme 90A6
0.01	3483	3483	-	999408	[Clostridium] clostridioforme 90A8
0.01	3446	3446	-	742735	[Clostridium] clostridioforme 2_1_49FAA
0.01	2547	2547	-	999407	[Clostridium] clostridioforme 90A7
0.06	29455	32	S	1512	[Clostridium] symbiosum
0.05	26613	26613	-	742740	[Clostridium] symbiosum WAL-14163
0.01	2810	2810	-	742741	[Clostridium] symbiosum WAL-14673
0.02	10321	2400	S	208479	[Clostridium] bolteae
0.01	3896	3896	-	997895	[Clostridium] bolteae 90B3
0.01	2588	2588	-	997897	[Clostridium] bolteae 90B8
0.01	2781	0	S	333367	[Clostridium] asparagiforme
0.01	2781	2781	-	518636	[Clostridium asparagiforme] DSM 15981
0.08	38657	1323	-	186928	unclassified Lachnospiraceae
0.06	28119	28119	S	658087	Lachnospiraceae bacterium 7_1_58FAA
0.02	10079	2644	G	189330	Dorea
0.01	3345	162	S	39486	Dorea formicigenerans
0.01	2573	2573	-	742765	Dorea formicigenerans 4_6_53AFAA
0.01	5217	0	G	1506577	Tyzzerella
0.01	5217	0	S	29361	Tyzzerella nexilis
0.01	5217	5217	-	500632	Tyzzerella nexilis DSM 1787
0.01	5144	452	G	33042	Coprococcus
0.01	4169	587	G	830	Butyrivibrio
0.01	3069	0	S	45851	Butyrivibrio crossotus
0.01	3069	3069	-	511680	Butyrivibrio crossotus DSM 2876
0.59	298870	32075	-	186813	unclassified Clostridiales
0.28	144961	4702	-	39779	unclassified Clostridiales (miscellaneous)
0.20	100290	100290	S	1232457	Clostridiales bacterium VE202-27
0.05	26852	26852	S	1232439	Clostridiales bacterium VE202-03
0.01	4777	4777	S	1232443	Clostridiales bacterium VE202-13
0.15	74040	0	G	1017280	Pseudoflavonifractor
0.15	74040	0	S	106588	Pseudoflavonifractor capillosus
0.15	74040	74040	-	411467	Pseudoflavonifractor capillosus ATCC 29799
0.09	43282	0	G	946234	Flavonifractor
0.09	43282	0	S	292800	Flavonifractor plautii
0.09	43282	43282	-	411475	Flavonifractor plautii ATCC 29863
0.01	4512	0	S	384638	[Bacteroides] pectinophilus
0.01	4512	4512	-	483218	[Bacteroides] pectinophilus ATCC 43243
0.43	220042	0	F	186806	Eubacteriaceae
0.43	220042	42848	G	1730	Eubacterium
0.27	136736	331	-	84372	environmental samples
0.16	81619	81619	S	1262889	Eubacterium sp. CAG:38
0.09	45372	45372	S	1263077	Eubacterium eligens CAG:72
0.01	4405	4405	S	1263079	Eubacterium rectale CAG:36
0.01	2757	2757	S	1262888	Eubacterium sp. CAG:274
0.04	20679	0	S	39491	Eubacterium rectale
0.04	20679	20679	-	515619	Eubacterium rectale ATCC 33656
0.02	12449	0	S	39485	[Eubacterium] eligens
0.02	12449	12449	-	515620	[Eubacterium] eligens ATCC 27750
0.01	3387	0	S	39488	[Eubacterium] hallii
0.01	3387	3387	-	411469	[Eubacterium] hallii DSM 3353
0.04	18194	2	F	186804	Peptostreptococcaceae
0.03	17788	0	G	1481960	Peptoclostridium
0.03	17786	9271	S	1496	Peptoclostridium difficile
0.01	3981	3981	-	691161	Peptoclostridium difficile 6534
0.03	16193	0	F	216572	Oscillospiraceae
0.03	16193	2993	G	459786	Oscillibacter
0.02	7638	189	-	876090	environmental samples
0.01	6528	6528	S	1262910	Oscillibacter sp. CAG:155
0.01	4394	4394	S	1235797	Oscillibacter sp. 1-3
4.30	2187400	2752	-	47928	environmental samples
3.87	1970925	1970925	S	1263012	Firmicutes bacterium CAG:24
0.26	132480	132480	S	1262994	Firmicutes bacterium CAG:65
0.12	60769	60769	S	1263021	Firmicutes bacterium CAG:41
0.02	12000	12000	S	1262989	Firmicutes bacterium CAG:94
0.20	103360	4603	C	91061	Bacilli
0.15	77067	388	O	186826	Lactobacillales
0.14	71050	86	F	1300	Streptococcaceae
0.14	70876	38166	G	1301	Streptococcus
0.03	16766	11011	S	1318	Streptococcus parasanguinis
0.02	7646	4641	S	1304	Streptococcus salivarius
0.01	2686	0	F	33958	Lactobacillaceae
0.01	2603	33	G	1578	Lactobacillus
0.04	21690	1431	O	1385	Bacillales
0.04	19863	0	F	90964	Staphylococcaceae
0.04	19863	1	G	1279	Staphylococcus
0.04	19836	14505	S	1280	Staphylococcus aureus
0.14	68865	0	C	909932	Negativicutes
0.14	68865	53	O	909929	Selenomonadales
0.13	68549	1212	F	31977	Veillonellaceae
0.07	37569	18913	G	39948	Dialister
0.02	10895	0	S	218538	Dialister invisus
0.02	10895	10895	-	592028	Dialister invisus DSM 15470
0.02	7757	2	-	135034	environmental samples
0.02	7741	7741	S	1263072	Dialister invisus CAG:218
0.06	29153	14692	G	29465	Veillonella
0.01	6428	6428	S	1403932	Veillonella sp. DORA_A_3_16_22
0.01	2819	996	S	29466	Veillonella parvula
0.09	44328	0	C	526524	Erysipelotrichia
0.09	44328	0	O	526525	Erysipelotrichales
0.09	44328	2015	F	128827	Erysipelotrichaceae
0.04	20290	1250	G	61170	Holdemania
0.04	18426	0	S	61171	Holdemania filiformis
0.04	18426	18426	-	545696	Holdemania filiformis DSM 12042
0.03	16386	445	-	433334	unclassified Erysipelotrichaceae
0.03	15348	329	-	544447	unclassified Erysipelotrichaceae (miscellaneous)
0.02	11253	11253	S	457422	Erysipelotrichaceae bacterium 2_2_44A
0.01	2608	3	G	1505663	Erysipelatoclostridium
8.73	4445874	31796	P	1224	Proteobacteria
8.28	4216572	17112	C	1236	Gammaproteobacteria
8.24	4195826	0	O	91347	Enterobacteriales
8.24	4195826	1939251	F	543	Enterobacteriaceae
4.43	2254574	1580976	G	561	Escherichia
1.32	673399	661300	S	562	Escherichia coli
0.01	4935	4935	-	1281087	Escherichia coli HVH 154 (4-5636698)
0.01	2667	1	O	72274	Pseudomonadales
0.38	190954	0	-	68525	delta/epsilon subdivisions
0.36	182053	36	C	28221	Deltaproteobacteria
0.36	181926	18	O	213115	Desulfovibrionales
0.36	181905	162	F	194924	Desulfovibrionaceae
0.36	181646	74742	G	35832	Bilophila
0.19	98710	65873	S	35833	Bilophila wadsworthia
0.03	16552	16552	-	1408428	Bilophila wadsworthia ATCC 49260
0.03	16285	16285	-	563192	Bilophila wadsworthia 3_1_6
0.02	8194	8194	S	693988	Bilophila sp. 4_1_30
0.02	8901	12	C	29547	Epsilonproteobacteria
0.02	8889	5	O	213849	Campylobacterales
0.02	8880	9	F	72294	Campylobacteraceae
0.02	8869	687	G	194	Campylobacter
0.01	7592	0	S	824	Campylobacter gracilis
0.01	7592	7592	-	553220	Campylobacter gracilis RM3268
0.01	5842	51	C	28216	Betaproteobacteria
0.01	5544	34	O	80840	Burkholderiales
0.01	4385	3	F	506	Alcaligenaceae
0.01	4287	0	G	517	Bordetella
0.01	4287	0	S	518	Bordetella bronchiseptica
0.01	4114	4114	-	1458264	Bordetella bronchiseptica 980-2
0.39	197551	0	-	68336	Bacteroidetes/Chlorobi group
0.39	197518	526	P	976	Bacteroidetes
0.39	196953	0	C	200643	Bacteroidia
0.39	196953	3300	O	171549	Bacteroidales
0.38	192956	2638	F	171552	Prevotellaceae
0.37	189987	127434	G	838	Prevotella
0.09	46812	19700	S	28126	Prevotella buccae
0.03	14035	14035	-	873513	Prevotella buccae ATCC 33574
0.03	13077	13077	-	575611	Prevotella buccae D17
0.02	11744	11744	S	1032506	Prevotella sp. MSX73
0.03	15697	299	P	201174	Actinobacteria
0.03	13113	631	C	1760	Actinobacteria
0.01	5590	27	O	85007	Corynebacteriales
0.01	5501	0	F	1762	Mycobacteriaceae
0.01	5501	2	G	1763	Mycobacterium
0.01	5284	0	-	77643	Mycobacterium tuberculosis complex
0.01	5284	300	S	1773	Mycobacterium tuberculosis
0.01	2894	2894	-	1355019	Mycobacterium tuberculosis Mtb526
0.01	2870	0	O	2037	Actinomycetales
0.01	2870	6	F	2049	Actinomycetaceae
0.01	2729	1012	G	1654	Actinomyces
