# Supplementary material for: Long-term taxonomic and functional divergence from donor bacterial strains following fecal microbiota transplantation in immunocompromised patients
Source: PLoS One. 2017 Aug 21;12(8):e0182585. doi: 10.1371/journal.pone.0182585 (PMC5565110; doi:10.1371/journal.pone.0182585)
Supplement: S3 File — (ZIP) [file pone.0182585.s008.zip › classification_reports/Subject 1 Timepoint 4 Kraken Report.txt]

Percentage of reads covered by the clade rooted at this taxon	Number of reads covered by the clade rooted at this taxon	Number of reads assigned directly to this taxon	A rank code, indicating (U)nclassified, (D)omain, (K)ingdom, (P)hylum, (C)lass, (O)rder, (F)amily, (G)enus, or (S)pecies. All other ranks are simply '-'.	NCBI taxonomy ID	Indented scientific name
41.46	19470105	19470105	U	0	unclassified
58.54	27485437	5752	-	1	root
58.52	27479530	34102	-	131567	cellular organisms
55.91	26252057	356352	D	2	Bacteria
49.32	23158654	888947	P	1239	Firmicutes
32.81	15407044	646	C	186801	Clostridia
32.81	15406340	2666302	O	186802	Clostridiales
8.98	4216859	177631	F	186803	Lachnospiraceae
6.27	2945037	32924	G	841	Roseburia
5.89	2765168	32963	-	512313	environmental samples
5.67	2661504	2661504	S	1262941	Roseburia sp. CAG:18
0.06	26902	26902	S	1262944	Roseburia sp. CAG:303
0.05	24110	24110	S	1262943	Roseburia sp. CAG:197
0.01	5273	5273	S	1262945	Roseburia sp. CAG:309
0.01	3956	3956	S	1262946	Roseburia sp. CAG:380
0.01	3890	3890	S	1262940	Roseburia sp. CAG:100
0.16	72885	0	S	166486	Roseburia intestinalis
0.16	72885	72885	-	536231	Roseburia intestinalis L1-82
0.10	45717	0	S	301301	Roseburia hominis
0.10	45717	45717	-	585394	Roseburia hominis A2-183
0.06	28343	0	S	360807	Roseburia inulinivorans
0.06	28343	28343	-	622312	Roseburia inulinivorans DSM 16841
1.31	615858	48007	G	572511	Blautia
0.64	300959	74	-	765820	environmental samples
0.55	258832	258832	S	1262757	Blautia sp. CAG:37
0.08	36048	36048	S	1262756	Blautia sp. CAG:257
0.01	5791	5791	S	1262758	Blautia sp. CAG:52
0.22	104924	5112	S	418240	Blautia wexlerae
0.19	87811	87811	-	1121115	Blautia wexlerae DSM 19850
0.03	12001	12001	-	1280691	Blautia wexlerae AGR2146
0.19	89726	89726	S	1226324	Blautia sp. KLE 1732
0.07	34318	331	S	33038	[Ruminococcus] gnavus
0.07	32301	32301	-	411470	Ruminococcus gnavus ATCC 29149
0.06	28268	0	S	1322	Blautia hansenii
0.06	28268	28268	-	537007	Blautia hansenii DSM 20583
0.01	3664	0	S	40520	Blautia obeum
0.01	3664	3664	-	411459	Blautia obeum ATCC 29174
0.01	3523	0	S	180164	Blautia schinkii
0.01	3523	3523	-	1410649	Blautia schinkii DSM 10518
0.46	213924	13146	G	1506553	Lachnoclostridium
0.20	95588	392	S	1512	[Clostridium] symbiosum
0.17	81178	81178	-	742740	[Clostridium] symbiosum WAL-14163
0.03	14018	14018	-	742741	[Clostridium] symbiosum WAL-14673
0.14	66969	11307	S	1531	[Clostridium] clostridioforme
0.04	18114	18114	-	999406	[Clostridium] clostridioforme 90A6
0.03	15559	15559	-	999408	[Clostridium] clostridioforme 90A8
0.02	7501	7501	-	742735	[Clostridium] clostridioforme 2_1_49FAA
0.01	3462	3462	-	999407	[Clostridium] clostridioforme 90A7
0.01	3175	3175	-	999403	[Clostridium] clostridioforme 90A1
0.01	3099	3099	-	999410	[Clostridium] clostridioforme CM201
0.01	2517	2517	-	999405	[Clostridium] clostridioforme 90A4
0.06	26263	5341	S	208479	[Clostridium] bolteae
0.02	9948	9948	-	997895	[Clostridium] bolteae 90B3
0.01	6109	6109	-	997897	[Clostridium] bolteae 90B8
0.01	2760	2760	-	997894	[Clostridium] bolteae 90A9
0.01	5057	0	S	358743	[Clostridium] citroniae
0.01	5057	5057	-	742733	[Clostridium] citroniae WAL-17108
0.01	4457	0	S	333367	[Clostridium] asparagiforme
0.01	4457	4457	-	518636	[Clostridium asparagiforme] DSM 15981
0.30	142645	6181	-	186928	unclassified Lachnospiraceae
0.22	104093	104093	S	658087	Lachnospiraceae bacterium 7_1_58FAA
0.02	8443	8443	S	658089	Lachnospiraceae bacterium 5_1_63FAA
0.01	6147	6147	S	1408319	Lachnospiraceae bacterium AB2028
0.01	4652	4652	S	658086	Lachnospiraceae bacterium 3_1_57FAA_CT1
0.09	43685	9978	G	189330	Dorea
0.04	17468	395	S	39486	Dorea formicigenerans
0.03	13989	13989	-	742765	Dorea formicigenerans 4_6_53AFAA
0.01	3084	3084	-	411461	Dorea formicigenerans ATCC 27755
0.02	9578	178	S	88431	Dorea longicatena
0.01	6577	6577	-	1280698	Dorea longicatena AGR2136
0.01	2823	2823	-	411462	Dorea longicatena DSM 13814
0.01	4109	4109	S	1280669	Dorea sp. AGR2135
0.05	23809	1431	G	33042	Coprococcus
0.02	9679	0	S	410072	Coprococcus comes
0.02	9679	9679	-	470146	Coprococcus comes ATCC 27758
0.01	6182	6182	S	1078090	Coprococcus sp. HPP0074
0.01	4603	0	S	33043	Coprococcus eutactus
0.01	4603	4603	-	411474	Coprococcus eutactus ATCC 27759
0.05	22631	0	G	1506577	Tyzzerella
0.05	22631	0	S	29361	Tyzzerella nexilis
0.05	22631	22631	-	500632	Tyzzerella nexilis DSM 1787
0.03	15928	1427	G	830	Butyrivibrio
0.03	12090	0	S	45851	Butyrivibrio crossotus
0.03	12090	12090	-	511680	Butyrivibrio crossotus DSM 2876
0.01	4727	472	G	207244	Anaerostipes
0.01	4064	0	S	649756	Anaerostipes hadrus
0.01	4064	4064	-	649757	Anaerostipes hadrus DSM 3319
0.01	3296	0	G	248744	Marvinbryantia
0.01	3296	0	S	168384	Marvinbryantia formatexigens
0.01	3296	3296	-	478749	Marvinbryantia formatexigens DSM 14469
7.24	3400565	72128	F	541000	Ruminococcaceae
4.78	2243609	145278	G	216851	Faecalibacterium
4.20	1973941	666415	S	853	Faecalibacterium prausnitzii
1.19	557066	557066	-	748224	Faecalibacterium cf. prausnitzii KLE1255
1.00	470351	470351	-	411485	Faecalibacterium prausnitzii M21/2
0.60	280109	280109	-	411483	Faecalibacterium prausnitzii A2-165
0.26	124390	26	-	259314	environmental samples
0.26	123392	123392	S	1262898	Faecalibacterium sp. CAG:82
0.98	459053	0	-	552397	unclassified Ruminococcaceae
0.98	459053	459053	S	552398	Ruminococcaceae bacterium D16
0.83	391924	971	G	292632	Subdoligranulum
0.74	347664	347664	S	665956	Subdoligranulum sp. 4_3_54A2FAA
0.09	43289	0	S	214851	Subdoligranulum variabile
0.09	43289	43289	-	411471	Subdoligranulum variabile DSM 15176
0.39	182698	5	G	244127	Anaerotruncus
0.38	179683	0	S	169435	Anaerotruncus colihominis
0.38	179683	179683	-	445972	Anaerotruncus colihominis DSM 17241
0.01	2917	2917	S	1235835	Anaerotruncus sp. G3(2012)
0.09	40230	4953	G	1263	Ruminococcus
0.03	12196	5964	S	46228	Ruminococcus lactaris
0.01	3573	3573	-	1073376	Ruminococcus lactaris CC59_002D
0.01	2659	2659	-	471875	Ruminococcus lactaris ATCC 29176
0.02	8907	41	-	129701	environmental samples
0.01	3036	3036	S	1263106	Ruminococcus gnavus CAG:126
0.02	7729	7729	S	457412	Ruminococcus sp. 5_1_39BFAA
0.01	6083	6083	S	1095771	Ruminococcus sp. JC304
0.02	10701	95	G	1508657	Ruminiclostridium
0.01	4517	0	S	1535	[Clostridium] leptum
0.01	4517	4517	-	428125	[Clostridium] leptum DSM 753
0.01	3879	0	S	84026	[Clostridium] methylpentosum
0.01	3879	3879	-	537013	[Clostridium] methylpentosum DSM 5476
6.30	2959201	19059	F	31979	Clostridiaceae
6.15	2886783	2512	G	1485	Clostridium
6.02	2828343	7230	-	59619	environmental samples
2.08	974378	974378	S	1262828	Clostridium sp. CAG:62
1.75	821990	821990	S	1262836	Clostridium sp. CAG:75
1.63	766412	766412	S	1262783	Clostridium sp. CAG:242
0.26	122050	122050	S	1262824	Clostridium sp. CAG:58
0.12	56420	56420	S	1262845	Clostridium sp. CAG:91
0.08	37813	37813	S	1262842	Clostridium sp. CAG:81
0.02	11598	11598	S	1263067	Clostridium hathewayi CAG:224
0.01	3170	3170	S	1262790	Clostridium sp. CAG:277
0.01	3060	3060	S	1262805	Clostridium sp. CAG:43
0.01	2864	2864	S	1263069	Clostridium nexile CAG:348
0.08	36678	36678	S	411486	Clostridium sp. M62/1
0.01	6262	6262	S	411484	Clostridium sp. SS2/1
0.01	4914	4914	S	411489	Clostridium sp. L2-50
0.01	2828	2828	S	665940	Clostridium sp. 7_3_54FAA
0.09	44549	0	G	1649459	Hungatella
0.09	44549	34837	S	154046	Hungatella hathewayi
0.01	4663	4663	-	566550	Hungatella hathewayi DSM 13479
0.01	3691	3691	-	999412	Hungatella hathewayi 12489931
0.02	8809	0	G	580596	Butyricicoccus
0.02	8809	0	S	501571	Butyricicoccus pullicaecorum
0.02	8809	8809	-	1203606	Butyricicoccus pullicaecorum 1.2
2.99	1406239	18	F	186806	Eubacteriaceae
2.99	1406209	417822	G	1730	Eubacterium
1.56	733235	2501	-	84372	environmental samples
1.02	481032	481032	S	1263077	Eubacterium eligens CAG:72
0.41	194066	194066	S	1262889	Eubacterium sp. CAG:38
0.07	34556	34556	S	1263079	Eubacterium rectale CAG:36
0.02	7781	7781	S	1262888	Eubacterium sp. CAG:274
0.01	2944	2944	S	1262892	Eubacterium sp. CAG:76
0.01	2782	2782	S	1262895	Eubacterium sp. CAG:86
0.28	132426	0	S	39485	[Eubacterium] eligens
0.28	132426	132426	-	515620	[Eubacterium] eligens ATCC 27750
0.20	93647	0	S	39491	Eubacterium rectale
0.20	93647	93647	-	515619	Eubacterium rectale ATCC 33656
0.03	12365	0	S	39488	[Eubacterium] hallii
0.03	12365	12365	-	411469	[Eubacterium] hallii DSM 3353
0.01	5363	5363	S	457402	Eubacterium sp. 3_1_31
0.01	4491	0	S	39484	Eubacterium desmolans
0.01	4491	4491	-	1408437	Eubacterium desmolans ATCC 43058
0.01	3607	0	S	39496	Eubacterium ventriosum
0.01	3607	3607	-	411463	Eubacterium ventriosum ATCC 27560
1.44	676219	109981	-	186813	unclassified Clostridiales
0.44	208349	16311	-	39779	unclassified Clostridiales (miscellaneous)
0.20	95578	95578	S	1232439	Clostridiales bacterium VE202-03
0.10	44711	44711	S	1232457	Clostridiales bacterium VE202-27
0.05	22142	22142	S	1232443	Clostridiales bacterium VE202-13
0.02	8678	8678	S	1232445	Clostridiales bacterium VE202-16
0.02	7889	7889	S	1232453	Clostridiales bacterium VE202-21
0.01	3055	3055	S	1232460	Clostridiales bacterium VE202-28
0.01	3008	3008	S	1232458	Clostridiales bacterium VE202-29
0.01	2532	2532	S	1232447	Clostridiales bacterium VE202-09
0.36	169663	0	G	946234	Flavonifractor
0.36	169663	0	S	292800	Flavonifractor plautii
0.36	169663	169663	-	411475	Flavonifractor plautii ATCC 29863
0.36	169523	0	G	1017280	Pseudoflavonifractor
0.36	169523	0	S	106588	Pseudoflavonifractor capillosus
0.36	169523	169523	-	411467	Pseudoflavonifractor capillosus ATCC 29799
0.04	18701	0	S	384638	[Bacteroides] pectinophilus
0.04	18701	18701	-	483218	[Bacteroides] pectinophilus ATCC 43243
0.10	48810	16	F	186804	Peptostreptococcaceae
0.10	47925	0	G	1481960	Peptoclostridium
0.10	47920	26294	S	1496	Peptoclostridium difficile
0.01	6650	6650	-	691161	Peptoclostridium difficile 6534
0.01	6387	6387	-	1232197	Peptoclostridium difficile F665
0.01	3689	3689	-	1151410	Peptoclostridium difficile P28
0.07	31368	0	F	216572	Oscillospiraceae
0.07	31368	5517	G	459786	Oscillibacter
0.03	14439	339	-	876090	environmental samples
0.03	12060	12060	S	1262910	Oscillibacter sp. CAG:155
0.02	8932	8932	S	1235797	Oscillibacter sp. 1-3
12.08	5672441	6845	-	47928	environmental samples
10.80	5072190	5072190	S	1263012	Firmicutes bacterium CAG:24
0.71	331158	331158	S	1262994	Firmicutes bacterium CAG:65
0.41	194626	194626	S	1263021	Firmicutes bacterium CAG:41
0.09	43349	43349	S	1262989	Firmicutes bacterium CAG:94
0.01	3451	3451	S	1263027	Firmicutes bacterium CAG:534
0.01	2418	2418	S	1262993	Firmicutes bacterium CAG:791
1.42	666081	1096	C	91061	Bacilli
1.41	662217	3843	O	186826	Lactobacillales
1.34	628266	277	F	1300	Streptococcaceae
1.34	627688	323114	G	1301	Streptococcus
0.40	187771	123431	S	1318	Streptococcus parasanguinis
0.03	15866	15866	-	1073372	Streptococcus parasanguinis CC87K
0.03	14405	14405	-	888048	Streptococcus parasanguinis ATCC 903
0.02	10822	10822	-	1403947	Streptococcus parasanguinis DORA_23_24
0.02	7690	7690	-	905067	Streptococcus parasanguinis F0405
0.01	5608	5608	-	1035185	Streptococcus parasanguinis SK236
0.01	3627	3627	-	1114965	Streptococcus parasanguinis FW213
0.01	3459	3459	-	760570	Streptococcus parasanguinis ATCC 15912
0.01	2863	2863	-	1095733	Streptococcus parasanguinis F0449
0.12	56601	34157	S	1304	Streptococcus salivarius
0.03	12902	12902	-	1200793	Streptococcus salivarius K12
0.01	2446	2446	-	347253	Streptococcus salivarius JIM8777
0.02	10072	119	S	1307	Streptococcus suis
0.02	9745	9745	-	1214177	Streptococcus suis 92-1400
0.02	9286	6716	S	1305	Streptococcus sanguinis
0.02	8783	8783	S	1316408	Streptococcus sp. HSISM1
0.02	8480	8480	S	936576	Streptococcus sp. ACS2
0.01	5972	5972	S	999425	Streptococcus sp. F0442
0.01	2629	1735	S	1308	Streptococcus thermophilus
0.03	13706	115	F	81850	Leuconostocaceae
0.03	13139	5858	G	1243	Leuconostoc
0.01	6145	3527	S	1246	Leuconostoc lactis
0.01	2590	2590	-	935294	Leuconostoc lactis KCTC 3528 = DSM 20202
0.02	10337	3	F	33958	Lactobacillaceae
0.02	10127	152	G	1578	Lactobacillus
0.02	8203	128	S	1623	Lactobacillus ruminis
0.01	4948	4948	-	525362	Lactobacillus ruminis ATCC 25644
0.01	3019	3019	-	1069534	Lactobacillus ruminis ATCC 27782
0.01	3752	16	F	186828	Carnobacteriaceae
0.01	3731	112	G	117563	Granulicatella
0.01	3542	0	S	46124	Granulicatella adiacens
0.01	3542	3542	-	638301	Granulicatella adiacens ATCC 49175
0.01	2768	320	O	1385	Bacillales
0.80	375974	0	C	909932	Negativicutes
0.80	375974	256	O	909929	Selenomonadales
0.80	374315	3131	F	31977	Veillonellaceae
0.40	189022	94495	G	39948	Dialister
0.12	54977	0	S	218538	Dialister invisus
0.12	54977	54977	-	592028	Dialister invisus DSM 15470
0.08	39532	12	-	135034	environmental samples
0.08	39453	39453	S	1263072	Dialister invisus CAG:218
0.38	179754	81097	G	29465	Veillonella
0.12	54114	54114	S	1403932	Veillonella sp. DORA_A_3_16_22
0.03	14359	233	S	39778	Veillonella dispar
0.03	12750	12750	-	546273	Veillonella dispar ATCC 17748
0.02	10418	3408	S	29466	Veillonella parvula
0.02	8034	0	S	671228	Veillonella sp. oral taxon 158
0.02	8034	8034	-	879309	Veillonella sp. oral taxon 158 str. F0412
0.01	3457	642	S	39777	Veillonella atypica
0.31	144937	0	C	526524	Erysipelotrichia
0.31	144937	0	O	526525	Erysipelotrichales
0.31	144937	7034	F	128827	Erysipelotrichaceae
0.15	68967	3687	G	61170	Holdemania
0.14	63535	0	S	61171	Holdemania filiformis
0.14	63535	63535	-	545696	Holdemania filiformis DSM 12042
0.10	47280	1239	-	433334	unclassified Erysipelotrichaceae
0.09	43749	1091	-	544447	unclassified Erysipelotrichaceae (miscellaneous)
0.06	29312	29312	S	457422	Erysipelotrichaceae bacterium 2_2_44A
0.02	7658	7658	S	658659	Erysipelotrichaceae bacterium 3_1_53
0.01	4585	4585	S	469614	Erysipelotrichaceae bacterium 6_1_45
0.02	9261	24	G	1505663	Erysipelatoclostridium
0.01	6356	0	S	29348	[Clostridium] spiroforme
0.01	6356	6356	-	428126	[Clostridium] spiroforme DSM 1552
0.01	6041	0	G	1573534	Faecalitalea
0.01	6041	12	S	39483	Faecalitalea cylindroides
0.01	3808	3808	-	717960	Faecalitalea cylindroides T2-87
0.01	2694	1692	G	100883	Coprobacillus
0.01	3230	0	-	33974	unclassified Firmicutes sensu stricto
0.01	3230	0	-	84086	unclassified Firmicutes sensu stricto (miscellaneous)
0.01	3230	3230	S	1378168	Firmicutes bacterium ASF500
2.95	1386469	3	-	68336	Bacteroidetes/Chlorobi group
2.95	1386397	3377	P	976	Bacteroidetes
2.94	1382834	0	C	200643	Bacteroidia
2.94	1382834	23023	O	171549	Bacteroidales
2.88	1354534	18796	F	171552	Prevotellaceae
2.84	1333613	896664	G	838	Prevotella
0.70	328418	138642	S	28126	Prevotella buccae
0.21	98294	98294	-	873513	Prevotella buccae ATCC 33574
0.19	91482	91482	-	575611	Prevotella buccae D17
0.18	82291	82291	S	1032506	Prevotella sp. MSX73
0.01	5332	44	S	439703	Prevotella maculosa
0.01	4953	4953	-	1122986	Prevotella maculosa DSM 19339 = JCM 15638
0.01	3225	314	S	28129	Prevotella denticola
0.01	3171	0	S	52227	Prevotella dentalis
0.01	3171	3171	-	908937	Prevotella dentalis DSM 3688
0.01	2820	0	F	815	Bacteroidaceae
0.01	2820	796	G	816	Bacteroides
0.01	2362	47	F	171551	Porphyromonadaceae
2.72	1278729	11140	P	1224	Proteobacteria
1.97	922705	4451	C	1236	Gammaproteobacteria
1.95	914685	0	O	91347	Enterobacteriales
1.95	914685	423871	F	543	Enterobacteriaceae
1.04	489232	348973	G	561	Escherichia
0.30	140216	137659	S	562	Escherichia coli
0.01	2914	1	O	72274	Pseudomonadales
0.01	2563	2	F	468	Moraxellaceae
0.01	2524	299	G	469	Acinetobacter
0.72	338196	2	-	68525	delta/epsilon subdivisions
0.68	321328	105	C	28221	Deltaproteobacteria
0.68	320940	32	O	213115	Desulfovibrionales
0.68	320312	133006	G	35832	Bilophila
0.37	172811	115714	S	35833	Bilophila wadsworthia
0.06	28750	28750	-	563192	Bilophila wadsworthia 3_1_6
0.06	28347	28347	-	1408428	Bilophila wadsworthia ATCC 49260
0.03	14495	14495	S	693988	Bilophila sp. 4_1_30
0.04	16866	19	C	29547	Epsilonproteobacteria
0.04	16846	6	O	213849	Campylobacterales
0.04	16822	13	F	72294	Campylobacteraceae
0.04	16805	941	G	194	Campylobacter
0.03	15039	0	S	824	Campylobacter gracilis
0.03	15039	15039	-	553220	Campylobacter gracilis RM3268
0.01	5416	163	C	28216	Betaproteobacteria
0.01	3245	101	O	80840	Burkholderiales
0.15	69464	3068	P	201174	Actinobacteria
0.13	60547	2579	C	1760	Actinobacteria
0.08	39243	0	O	2037	Actinomycetales
0.08	39243	19	F	2049	Actinomycetaceae
0.08	38750	16420	G	1654	Actinomyces
0.01	5729	5729	S	936549	Actinomyces sp. ICM54
0.01	4760	2597	S	1660	Actinomyces odontolyticus
0.01	3688	0	S	712121	Actinomyces sp. oral taxon 181
0.01	3688	3688	-	1127690	Actinomyces sp. oral taxon 181 str. F0379
0.01	3219	3219	S	1118058	Actinomyces sp. ph3
0.02	10702	148	O	85006	Micrococcales
0.02	10362	19	F	1268	Micrococcaceae
0.02	10280	54	G	32207	Rothia
0.02	10205	4653	S	43675	Rothia mucilaginosa
0.01	2365	2365	-	680646	Rothia mucilaginosa DY-18
0.01	6584	0	O	85004	Bifidobacteriales
0.01	6584	10	F	31953	Bifidobacteriaceae
0.01	6507	1449	G	1678	Bifidobacterium
0.01	5848	200	C	84998	Coriobacteriia
0.01	3619	0	O	1643822	Eggerthellales
0.01	3619	310	F	1643826	Eggerthellaceae
0.01	2988	1890	G	84111	Eggerthella
2.54	1193355	0	D	2759	Eukaryota
2.54	1193355	2	-	33154	Opisthokonta
2.54	1193353	0	K	33208	Metazoa
2.54	1193353	0	-	6072	Eumetazoa
2.54	1193353	0	-	33213	Bilateria
2.54	1193353	0	-	33511	Deuterostomia
2.54	1193353	0	P	7711	Chordata
2.54	1193353	0	-	89593	Craniata
2.54	1193353	0	-	7742	Vertebrata
2.54	1193353	0	-	7776	Gnathostomata
2.54	1193353	0	-	117570	Teleostomi
2.54	1193353	0	-	117571	Euteleostomi
2.54	1193353	0	-	8287	Sarcopterygii
2.54	1193353	0	-	1338369	Dipnotetrapodomorpha
2.54	1193353	0	-	32523	Tetrapoda
2.54	1193353	0	-	32524	Amniota
2.54	1193353	0	C	40674	Mammalia
2.54	1193353	0	-	32525	Theria
2.54	1193353	0	-	9347	Eutheria
2.54	1193353	0	-	1437010	Boreoeutheria
2.54	1193353	0	-	314146	Euarchontoglires
2.54	1193353	0	O	9443	Primates
2.54	1193353	0	-	376913	Haplorrhini
2.54	1193353	0	-	314293	Simiiformes
2.54	1193353	0	-	9526	Catarrhini
2.54	1193353	0	-	314295	Hominoidea
2.54	1193353	0	F	9604	Hominidae
2.54	1193353	0	-	207598	Homininae
2.54	1193353	0	G	9605	Homo
2.54	1193353	1193353	S	9606	Homo sapiens
