# Supplementary material for: Long-term taxonomic and functional divergence from donor bacterial strains following fecal microbiota transplantation in immunocompromised patients
Source: PLoS One. 2017 Aug 21;12(8):e0182585. doi: 10.1371/journal.pone.0182585 (PMC5565110; doi:10.1371/journal.pone.0182585)
Supplement: S3 File — (ZIP) [file pone.0182585.s008.zip › classification_reports/Subject 1 Timepoint 5 Kraken Report.txt]

Percentage of reads covered by the clade rooted at this taxon	Number of reads covered by the clade rooted at this taxon	Number of reads assigned directly to this taxon	A rank code, indicating (U)nclassified, (D)omain, (K)ingdom, (P)hylum, (C)lass, (O)rder, (F)amily, (G)enus, or (S)pecies. All other ranks are simply '-'.	NCBI taxonomy ID	Indented scientific name
45.91	24459429	24459429	U	0	unclassified
54.09	28814069	3088	-	1	root
54.08	28810517	6919	-	131567	cellular organisms
53.93	28729418	440952	D	2	Bacteria
35.19	18744788	787	C	186801	Clostridia
35.18	18743882	3910404	O	186802	Clostridiales
9.31	4960617	85384	F	541000	Ruminococcaceae
5.05	2687922	169460	G	216851	Faecalibacterium
4.45	2370926	802176	S	853	Faecalibacterium prausnitzii
1.24	660292	660292	-	748224	Faecalibacterium cf. prausnitzii KLE1255
1.07	568565	568565	-	411485	Faecalibacterium prausnitzii M21/2
0.64	339893	339893	-	411483	Faecalibacterium prausnitzii A2-165
0.28	147536	27	-	259314	environmental samples
0.27	145992	145992	S	1262898	Faecalibacterium sp. CAG:82
2.79	1485303	1924	G	292632	Subdoligranulum
2.68	1427738	1427738	S	665956	Subdoligranulum sp. 4_3_54A2FAA
0.10	55641	0	S	214851	Subdoligranulum variabile
0.10	55641	55641	-	411471	Subdoligranulum variabile DSM 15176
0.63	337082	0	-	552397	unclassified Ruminococcaceae
0.63	337082	337082	S	552398	Ruminococcaceae bacterium D16
0.48	256143	5	G	244127	Anaerotruncus
0.47	250864	0	S	169435	Anaerotruncus colihominis
0.47	250864	250864	-	445972	Anaerotruncus colihominis DSM 17241
0.01	5187	5187	S	1235835	Anaerotruncus sp. G3(2012)
0.16	86963	14157	G	1263	Ruminococcus
0.06	29476	181	-	129701	environmental samples
0.02	13031	13031	S	1263106	Ruminococcus gnavus CAG:126
0.01	7352	7352	S	1262967	Ruminococcus sp. CAG:9
0.01	4383	4383	S	1262964	Ruminococcus sp. CAG:60
0.03	18022	18022	S	457412	Ruminococcus sp. 5_1_39BFAA
0.03	13884	6530	S	46228	Ruminococcus lactaris
0.01	4566	4566	-	1073376	Ruminococcus lactaris CC59_002D
0.01	2788	2788	-	471875	Ruminococcus lactaris ATCC 29176
0.02	10983	10983	S	1095771	Ruminococcus sp. JC304
0.04	21564	157	G	1508657	Ruminiclostridium
0.02	11495	0	S	1535	[Clostridium] leptum
0.02	11495	11495	-	428125	[Clostridium] leptum DSM 753
0.01	6912	0	S	84026	[Clostridium] methylpentosum
0.01	6912	6912	-	537013	[Clostridium] methylpentosum DSM 5476
7.23	3853458	21982	F	31979	Clostridiaceae
6.98	3716122	3743	G	1485	Clostridium
6.85	3650188	8727	-	59619	environmental samples
2.86	1526126	1526126	S	1262828	Clostridium sp. CAG:62
1.73	921641	921641	S	1262783	Clostridium sp. CAG:242
1.66	882896	882896	S	1262836	Clostridium sp. CAG:75
0.30	160641	160641	S	1262824	Clostridium sp. CAG:58
0.15	78411	78411	S	1262845	Clostridium sp. CAG:91
0.04	21911	21911	S	1262842	Clostridium sp. CAG:81
0.02	11453	11453	S	1263067	Clostridium hathewayi CAG:224
0.01	5085	5085	S	1263069	Clostridium nexile CAG:348
0.01	3330	3330	S	1262790	Clostridium sp. CAG:277
0.01	3055	3055	S	1262805	Clostridium sp. CAG:43
0.01	2805	2805	S	1262777	Clostridium sp. CAG:167
0.07	36436	36436	S	411486	Clostridium sp. M62/1
0.02	9151	9151	S	665940	Clostridium sp. 7_3_54FAA
0.01	5204	5204	S	411484	Clostridium sp. SS2/1
0.01	4705	4705	S	411489	Clostridium sp. L2-50
0.19	101374	0	G	1649459	Hungatella
0.19	101374	80504	S	154046	Hungatella hathewayi
0.02	11781	11781	-	999412	Hungatella hathewayi 12489931
0.01	7222	7222	-	566550	Hungatella hathewayi DSM 13479
0.03	13979	0	G	580596	Butyricicoccus
0.03	13979	0	S	501571	Butyricicoccus pullicaecorum
0.03	13979	13979	-	1203606	Butyricicoccus pullicaecorum 1.2
6.59	3510951	218700	F	186803	Lachnospiraceae
2.92	1554535	28983	G	841	Roseburia
2.62	1393487	16231	-	512313	environmental samples
2.41	1281632	1281632	S	1262941	Roseburia sp. CAG:18
0.12	62598	62598	S	1262944	Roseburia sp. CAG:303
0.02	12368	12368	S	1262943	Roseburia sp. CAG:197
0.01	6989	6989	S	1262945	Roseburia sp. CAG:309
0.01	4055	4055	S	1262946	Roseburia sp. CAG:380
0.11	59363	0	S	166486	Roseburia intestinalis
0.11	59363	59363	-	536231	Roseburia intestinalis L1-82
0.08	40353	0	S	301301	Roseburia hominis
0.08	40353	40353	-	585394	Roseburia hominis A2-183
0.06	32349	0	S	360807	Roseburia inulinivorans
0.06	32349	32349	-	622312	Roseburia inulinivorans DSM 16841
2.10	1120802	46187	G	572511	Blautia
1.49	791299	170	-	765820	environmental samples
1.41	752803	752803	S	1262757	Blautia sp. CAG:37
0.05	25058	25058	S	1262756	Blautia sp. CAG:257
0.02	12960	12960	S	1262758	Blautia sp. CAG:52
0.21	113465	7657	S	418240	Blautia wexlerae
0.17	88720	88720	-	1121115	Blautia wexlerae DSM 19850
0.03	17088	17088	-	1280691	Blautia wexlerae AGR2146
0.15	81699	81699	S	1226324	Blautia sp. KLE 1732
0.09	48173	1574	S	33038	[Ruminococcus] gnavus
0.07	39765	39765	-	411470	Ruminococcus gnavus ATCC 29149
0.01	6473	6473	-	1384063	Ruminococcus gnavus AGR2154
0.05	26607	0	S	1322	Blautia hansenii
0.05	26607	26607	-	537007	Blautia hansenii DSM 20583
0.01	7912	0	S	40520	Blautia obeum
0.01	7912	7912	-	411459	Blautia obeum ATCC 29174
0.01	3516	0	S	180164	Blautia schinkii
0.01	3516	3516	-	1410649	Blautia schinkii DSM 10518
0.50	268539	19164	G	1506553	Lachnoclostridium
0.20	107532	1225	S	1512	[Clostridium] symbiosum
0.16	84818	84818	-	742740	[Clostridium] symbiosum WAL-14163
0.04	21489	21489	-	742741	[Clostridium] symbiosum WAL-14673
0.15	81197	15610	S	1531	[Clostridium] clostridioforme
0.05	24494	24494	-	999406	[Clostridium] clostridioforme 90A6
0.03	15179	15179	-	999408	[Clostridium] clostridioforme 90A8
0.02	8766	8766	-	742735	[Clostridium] clostridioforme 2_1_49FAA
0.01	5170	5170	-	999407	[Clostridium] clostridioforme 90A7
0.01	3642	3642	-	999410	[Clostridium] clostridioforme CM201
0.01	3363	3363	-	999403	[Clostridium] clostridioforme 90A1
0.01	2954	2954	-	1280695	[Clostridium] clostridioforme AGR2157
0.05	28186	5975	S	208479	[Clostridium] bolteae
0.02	11047	11047	-	997895	[Clostridium] bolteae 90B3
0.01	6182	6182	-	997897	[Clostridium] bolteae 90B8
0.01	3072	3072	-	997894	[Clostridium] bolteae 90A9
0.04	22797	0	S	358743	[Clostridium] citroniae
0.04	22797	22797	-	742733	[Clostridium] citroniae WAL-17108
0.01	6082	0	S	333367	[Clostridium] asparagiforme
0.01	6082	6082	-	518636	[Clostridium asparagiforme] DSM 15981
0.39	206229	7064	-	186928	unclassified Lachnospiraceae
0.31	163898	163898	S	658087	Lachnospiraceae bacterium 7_1_58FAA
0.01	6018	6018	S	1408319	Lachnospiraceae bacterium AB2028
0.01	5808	5808	S	658086	Lachnospiraceae bacterium 3_1_57FAA_CT1
0.01	4470	4470	S	658089	Lachnospiraceae bacterium 5_1_63FAA
0.12	61635	18683	G	189330	Dorea
0.04	19691	580	S	39486	Dorea formicigenerans
0.03	15066	15066	-	742765	Dorea formicigenerans 4_6_53AFAA
0.01	4045	4045	-	411461	Dorea formicigenerans ATCC 27755
0.03	14544	423	S	88431	Dorea longicatena
0.02	9394	9394	-	1280698	Dorea longicatena AGR2136
0.01	4727	4727	-	411462	Dorea longicatena DSM 13814
0.01	4715	4715	S	1280669	Dorea sp. AGR2135
0.05	25627	1462	G	33042	Coprococcus
0.03	13678	0	S	410072	Coprococcus comes
0.03	13678	13678	-	470146	Coprococcus comes ATCC 27758
0.01	4832	0	S	33043	Coprococcus eutactus
0.01	4832	4832	-	411474	Coprococcus eutactus ATCC 27759
0.01	3553	3553	S	1078090	Coprococcus sp. HPP0074
0.04	23269	0	G	1506577	Tyzzerella
0.04	23269	0	S	29361	Tyzzerella nexilis
0.04	23269	23269	-	500632	Tyzzerella nexilis DSM 1787
0.03	14445	1550	G	830	Butyrivibrio
0.02	11024	0	S	45851	Butyrivibrio crossotus
0.02	11024	11024	-	511680	Butyrivibrio crossotus DSM 2876
0.01	4066	225	G	207244	Anaerostipes
0.01	3669	0	S	649756	Anaerostipes hadrus
0.01	3669	3669	-	649757	Anaerostipes hadrus DSM 3319
0.01	3961	0	G	248744	Marvinbryantia
0.01	3961	0	S	168384	Marvinbryantia formatexigens
0.01	3961	3961	-	478749	Marvinbryantia formatexigens DSM 14469
2.33	1241863	9	F	186806	Eubacteriaceae
2.33	1241841	224407	G	1730	Eubacterium
1.57	836015	1542	-	84372	environmental samples
1.21	644389	644389	S	1262889	Eubacterium sp. CAG:38
0.21	110828	110828	S	1263077	Eubacterium eligens CAG:72
0.12	62066	62066	S	1263079	Eubacterium rectale CAG:36
0.01	7686	7686	S	1262888	Eubacterium sp. CAG:274
0.20	108788	0	S	39491	Eubacterium rectale
0.20	108788	108788	-	515619	Eubacterium rectale ATCC 33656
0.07	35749	0	S	39485	[Eubacterium] eligens
0.07	35749	35749	-	515620	[Eubacterium] eligens ATCC 27750
0.03	17400	0	S	39488	[Eubacterium] hallii
0.03	17400	17400	-	411469	[Eubacterium] hallii DSM 3353
0.02	8539	8539	S	457402	Eubacterium sp. 3_1_31
0.01	3568	0	S	39496	Eubacterium ventriosum
0.01	3568	3568	-	411463	Eubacterium ventriosum ATCC 27560
0.01	3162	0	S	39484	Eubacterium desmolans
0.01	3162	3162	-	1408437	Eubacterium desmolans ATCC 43058
2.20	1170907	158316	-	186813	unclassified Clostridiales
0.81	433545	24508	-	39779	unclassified Clostridiales (miscellaneous)
0.32	168211	168211	S	1232457	Clostridiales bacterium VE202-27
0.27	141860	141860	S	1232439	Clostridiales bacterium VE202-03
0.12	63454	63454	S	1232443	Clostridiales bacterium VE202-13
0.02	12120	12120	S	1232453	Clostridiales bacterium VE202-21
0.02	8991	8991	S	1232445	Clostridiales bacterium VE202-16
0.01	4694	4694	S	1232460	Clostridiales bacterium VE202-28
0.56	298921	0	G	1017280	Pseudoflavonifractor
0.56	298921	0	S	106588	Pseudoflavonifractor capillosus
0.56	298921	298921	-	411467	Pseudoflavonifractor capillosus ATCC 29799
0.50	265577	0	G	946234	Flavonifractor
0.50	265577	0	S	292800	Flavonifractor plautii
0.50	265577	265577	-	411475	Flavonifractor plautii ATCC 29863
0.03	14548	0	S	384638	[Bacteroides] pectinophilus
0.03	14548	14548	-	483218	[Bacteroides] pectinophilus ATCC 43243
0.10	54167	27	F	186804	Peptostreptococcaceae
0.10	53203	1	G	1481960	Peptoclostridium
0.10	53195	26404	S	1496	Peptoclostridium difficile
0.01	6415	6415	-	1151410	Peptoclostridium difficile P28
0.01	5634	5634	-	1232197	Peptoclostridium difficile F665
0.01	5062	5062	-	1151372	Peptoclostridium difficile F501
0.01	4833	4833	-	691161	Peptoclostridium difficile 6534
0.08	40686	0	F	216572	Oscillospiraceae
0.08	40686	7231	G	459786	Oscillibacter
0.03	17140	410	-	876090	environmental samples
0.03	14192	14192	S	1262910	Oscillibacter sp. CAG:155
0.02	12989	12989	S	1235797	Oscillibacter sp. 1-3
10.66	5680040	7071	-	47928	environmental samples
9.01	4800508	4800508	S	1263012	Firmicutes bacterium CAG:24
1.39	739402	739402	S	1262994	Firmicutes bacterium CAG:65
0.10	55514	55514	S	1263021	Firmicutes bacterium CAG:41
0.09	49590	49590	S	1262989	Firmicutes bacterium CAG:94
0.01	3428	3428	S	1263027	Firmicutes bacterium CAG:534
0.01	2673	2673	S	1263000	Firmicutes bacterium CAG:110
0.86	459521	0	C	909932	Negativicutes
0.86	459521	263	O	909929	Selenomonadales
0.86	458054	3865	F	31977	Veillonellaceae
0.56	295799	147594	G	39948	Dialister
0.16	86007	0	S	218538	Dialister invisus
0.16	86007	86007	-	592028	Dialister invisus DSM 15470
0.12	62141	10	-	135034	environmental samples
0.12	62024	62024	S	1263072	Dialister invisus CAG:218
0.29	156111	74217	G	29465	Veillonella
0.08	42418	42418	S	1403932	Veillonella sp. DORA_A_3_16_22
0.02	12528	4280	S	29466	Veillonella parvula
0.02	11674	210	S	39778	Veillonella dispar
0.02	9793	9793	-	546273	Veillonella dispar ATCC 17748
0.01	6244	0	S	671228	Veillonella sp. oral taxon 158
0.01	6244	6244	-	879309	Veillonella sp. oral taxon 158 str. F0412
0.40	210706	0	C	526524	Erysipelotrichia
0.40	210706	0	O	526525	Erysipelotrichales
0.40	210706	14849	F	128827	Erysipelotrichaceae
0.22	116018	6380	G	61170	Holdemania
0.20	106583	0	S	61171	Holdemania filiformis
0.20	106583	106583	-	545696	Holdemania filiformis DSM 12042
0.01	3055	0	S	1468449	Holdemania massiliensis
0.01	3055	3055	-	1211819	Holdemania massiliensis AP2
0.10	53889	1056	-	433334	unclassified Erysipelotrichaceae
0.10	50683	1408	-	544447	unclassified Erysipelotrichaceae (miscellaneous)
0.06	32088	32088	S	457422	Erysipelotrichaceae bacterium 2_2_44A
0.02	9315	9315	S	658659	Erysipelotrichaceae bacterium 3_1_53
0.01	5416	5416	S	469614	Erysipelotrichaceae bacterium 6_1_45
0.02	9164	0	G	1573534	Faecalitalea
0.02	9164	5	S	39483	Faecalitalea cylindroides
0.01	7741	7741	-	717960	Faecalitalea cylindroides T2-87
0.02	8918	8	G	1505663	Erysipelatoclostridium
0.01	4298	0	S	29348	[Clostridium] spiroforme
0.01	4298	4298	-	428126	[Clostridium] spiroforme DSM 1552
0.01	3214	0	S	341225	[Clostridium] saccharogumia
0.01	3214	3214	-	1121333	[Clostridium] saccharogumia DSM 17460
0.35	189030	264	C	91061	Bacilli
0.35	187607	1299	O	186826	Lactobacillales
0.32	171788	162	F	1300	Streptococcaceae
0.32	171227	82423	G	1301	Streptococcus
0.09	49996	32778	S	1318	Streptococcus parasanguinis
0.01	4318	4318	-	1073372	Streptococcus parasanguinis CC87K
0.01	3913	3913	-	888048	Streptococcus parasanguinis ATCC 903
0.01	2783	2783	-	1403947	Streptococcus parasanguinis DORA_23_24
0.02	11877	55	S	1307	Streptococcus suis
0.02	11636	11636	-	1214177	Streptococcus suis 92-1400
0.02	11290	6888	S	1304	Streptococcus salivarius
0.01	3261	2832	S	1308	Streptococcus thermophilus
0.01	7949	0	F	33958	Lactobacillaceae
0.01	7724	83	G	1578	Lactobacillus
0.01	6652	79	S	1623	Lactobacillus ruminis
0.01	5017	5017	-	525362	Lactobacillus ruminis ATCC 25644
0.01	3498	0	F	81852	Enterococcaceae
0.01	3496	27	G	1350	Enterococcus
0.01	3886	0	-	33974	unclassified Firmicutes sensu stricto
0.01	3886	0	-	84086	unclassified Firmicutes sensu stricto (miscellaneous)
0.01	3886	3886	S	1378168	Firmicutes bacterium ASF500
2.77	1474490	8978	P	1224	Proteobacteria
1.80	959229	7	-	68525	delta/epsilon subdivisions
1.71	910921	153	C	28221	Deltaproteobacteria
1.71	910399	61	O	213115	Desulfovibrionales
1.71	910334	835	F	194924	Desulfovibrionaceae
1.71	909045	376333	G	35832	Bilophila
0.92	491305	329623	S	35833	Bilophila wadsworthia
0.15	81163	81163	-	1408428	Bilophila wadsworthia ATCC 49260
0.15	80519	80519	-	563192	Bilophila wadsworthia 3_1_6
0.08	41407	41407	S	693988	Bilophila sp. 4_1_30
0.09	48301	62	C	29547	Epsilonproteobacteria
0.09	48234	42	O	213849	Campylobacterales
0.09	48162	34	F	72294	Campylobacteraceae
0.09	48124	2421	G	194	Campylobacter
0.08	43241	0	S	824	Campylobacter gracilis
0.08	43241	43241	-	553220	Campylobacter gracilis RM3268
0.94	501375	2723	C	1236	Gammaproteobacteria
0.93	494727	0	O	91347	Enterobacteriales
0.93	494727	226502	F	543	Enterobacteriaceae
0.50	267170	191285	G	561	Escherichia
0.14	75861	74280	S	562	Escherichia coli
0.01	3207	0	O	72274	Pseudomonadales
0.01	2945	3	F	468	Moraxellaceae
0.01	2921	173	G	469	Acinetobacter
0.01	3419	107	C	28216	Betaproteobacteria
0.79	422985	3	-	68336	Bacteroidetes/Chlorobi group
0.79	422893	1048	P	976	Bacteroidetes
0.79	421690	0	C	200643	Bacteroidia
0.79	421690	7107	O	171549	Bacteroidales
0.77	411582	5749	F	171552	Prevotellaceae
0.76	405185	271972	G	838	Prevotella
0.19	99837	42444	S	28126	Prevotella buccae
0.06	29436	29436	-	873513	Prevotella buccae ATCC 33574
0.05	27957	27957	-	575611	Prevotella buccae D17
0.05	25177	25177	S	1032506	Prevotella sp. MSX73
0.13	70156	2315	P	201174	Actinobacteria
0.07	39805	2788	C	1760	Actinobacteria
0.04	22249	0	O	2037	Actinomycetales
0.04	22249	31	F	2049	Actinomycetaceae
0.04	21174	8657	G	1654	Actinomyces
0.01	2838	2838	S	936549	Actinomyces sp. ICM54
0.02	10975	0	O	85004	Bifidobacteriales
0.02	10975	10	F	31953	Bifidobacteriaceae
0.02	10879	1693	G	1678	Bifidobacterium
0.01	3612	3250	S	1685	Bifidobacterium breve
0.05	28035	360	C	84998	Coriobacteriia
0.05	25269	0	O	1643822	Eggerthellales
0.05	25269	533	F	1643826	Eggerthellaceae
0.05	24182	14528	G	84111	Eggerthella
0.01	5017	0	S	84112	Eggerthella lenta
0.01	5017	5017	-	479437	Eggerthella lenta DSM 2243
0.14	74143	0	D	2759	Eukaryota
0.14	74143	0	-	33154	Opisthokonta
0.14	74143	0	K	33208	Metazoa
0.14	74143	0	-	6072	Eumetazoa
0.14	74143	0	-	33213	Bilateria
0.14	74143	0	-	33511	Deuterostomia
0.14	74143	0	P	7711	Chordata
0.14	74143	0	-	89593	Craniata
0.14	74143	0	-	7742	Vertebrata
0.14	74143	0	-	7776	Gnathostomata
0.14	74143	0	-	117570	Teleostomi
0.14	74143	0	-	117571	Euteleostomi
0.14	74143	0	-	8287	Sarcopterygii
0.14	74143	0	-	1338369	Dipnotetrapodomorpha
0.14	74143	0	-	32523	Tetrapoda
0.14	74143	0	-	32524	Amniota
0.14	74143	0	C	40674	Mammalia
0.14	74143	0	-	32525	Theria
0.14	74143	0	-	9347	Eutheria
0.14	74143	0	-	1437010	Boreoeutheria
0.14	74143	0	-	314146	Euarchontoglires
0.14	74143	0	O	9443	Primates
0.14	74143	0	-	376913	Haplorrhini
0.14	74143	0	-	314293	Simiiformes
0.14	74143	0	-	9526	Catarrhini
0.14	74143	0	-	314295	Hominoidea
0.14	74143	0	F	9604	Hominidae
0.14	74143	0	-	207598	Homininae
0.14	74143	0	G	9605	Homo
0.14	74143	74143	S	9606	Homo sapiens
