# Supplementary material for: Long-term taxonomic and functional divergence from donor bacterial strains following fecal microbiota transplantation in immunocompromised patients
Source: PLoS One. 2017 Aug 21;12(8):e0182585. doi: 10.1371/journal.pone.0182585 (PMC5565110; doi:10.1371/journal.pone.0182585)
Supplement: S3 File — (ZIP) [file pone.0182585.s008.zip › classification_reports/Subject 1 Timepoint Longterm Kraken Report.txt]

40.21	14543032	14543032	U	0	unclassified
59.79	21627932	7715	-	1	root
59.77	21620163	10132	-	131567	cellular organisms
59.30	21449848	315902	D	2	Bacteria
54.52	19719603	899432	P	1239	Firmicutes
42.39	15332932	594	C	186801	Clostridia
42.39	15332319	2837761	O	186802	Clostridiales
22.80	8248260	253317	F	186803	Lachnospiraceae
19.70	7125606	1654979	G	841	Roseburia
13.04	4715396	4419	-	512313	environmental samples
10.64	3849834	3849834	S	1262940	Roseburia sp. CAG:100
1.06	383789	383789	S	1262943	Roseburia sp. CAG:197
1.02	368253	368253	S	1263104	Roseburia intestinalis CAG:13
0.28	100365	100365	S	1262941	Roseburia sp. CAG:18
0.01	3151	3151	S	1262942	Roseburia sp. CAG:182
0.01	2037	2037	S	1262946	Roseburia sp. CAG:380
0.01	1977	1977	S	1262945	Roseburia sp. CAG:309
1.86	672708	0	S	166486	Roseburia intestinalis
1.86	672708	672708	-	536231	Roseburia intestinalis L1-82
0.20	71026	0	S	360807	Roseburia inulinivorans
0.20	71026	71026	-	622312	Roseburia inulinivorans DSM 16841
0.03	11497	0	S	301301	Roseburia hominis
0.03	11497	11497	-	585394	Roseburia hominis A2-183
0.87	315689	41844	G	1506553	Lachnoclostridium
0.33	119385	95840	S	208479	[Clostridium] bolteae
0.05	16663	16663	-	997897	[Clostridium] bolteae 90B8
0.01	3348	3348	-	997895	[Clostridium] bolteae 90B3
0.01	2674	2674	-	997894	[Clostridium] bolteae 90A9
0.27	99173	14346	S	1531	[Clostridium] clostridioforme
0.08	28494	28494	-	999407	[Clostridium] clostridioforme 90A7
0.05	19828	19828	-	999406	[Clostridium] clostridioforme 90A6
0.05	16950	16950	-	1280695	[Clostridium] clostridioforme AGR2157
0.03	9829	9829	-	999408	[Clostridium] clostridioforme 90A8
0.02	5777	5777	-	742735	[Clostridium] clostridioforme 2_1_49FAA
0.01	2323	2323	-	999410	[Clostridium] clostridioforme CM201
0.13	46913	910	S	1512	[Clostridium] symbiosum
0.11	38687	38687	-	742740	[Clostridium] symbiosum WAL-14163
0.02	7316	7316	-	742741	[Clostridium] symbiosum WAL-14673
0.01	3588	0	S	358743	[Clostridium] citroniae
0.01	3588	3588	-	742733	[Clostridium] citroniae WAL-17108
0.01	2647	0	S	1526	[Clostridium] aminophilum
0.01	2647	2647	-	1121296	[Clostridium] aminophilum DSM 10710
0.79	287553	4093	G	572511	Blautia
0.54	194516	25648	S	418240	Blautia wexlerae
0.36	131003	131003	-	1280691	Blautia wexlerae AGR2146
0.10	37865	37865	-	1121115	Blautia wexlerae DSM 19850
0.11	38327	335	-	765820	environmental samples
0.09	31700	31700	S	1262756	Blautia sp. CAG:257
0.01	5313	5313	S	1262757	Blautia sp. CAG:37
0.07	27057	1523	S	33038	[Ruminococcus] gnavus
0.04	14333	14333	-	411470	Ruminococcus gnavus ATCC 29149
0.03	10492	10492	-	1384063	Ruminococcus gnavus AGR2154
0.02	6503	0	S	1322	Blautia hansenii
0.02	6503	6503	-	537007	Blautia hansenii DSM 20583
0.02	6262	6262	S	1226324	Blautia sp. KLE 1732
0.01	4517	0	S	33035	Blautia producta
0.01	4517	4517	-	1121114	Blautia producta ATCC 27340 = DSM 2950
0.01	3780	0	S	40520	Blautia obeum
0.01	3780	3780	-	411459	Blautia obeum ATCC 29174
0.40	145128	12649	-	186928	unclassified Lachnospiraceae
0.18	64935	64935	S	658087	Lachnospiraceae bacterium 7_1_58FAA
0.08	28712	28712	S	658089	Lachnospiraceae bacterium 5_1_63FAA
0.03	10230	10230	S	665950	Lachnospiraceae bacterium 3_1_46FAA
0.02	5964	5964	S	658088	Lachnospiraceae bacterium 9_1_43BFAA
0.01	2634	2634	S	397287	Lachnospiraceae bacterium 28-4
0.01	2609	2609	S	658083	Lachnospiraceae bacterium 6_1_63FAA
0.01	2277	2277	S	658656	Lachnospiraceae bacterium 6_1_37FAA
0.01	2272	2272	S	742723	Lachnospiraceae bacterium 2_1_46FAA
0.01	1941	1941	S	397291	Lachnospiraceae bacterium A4
0.01	1874	1874	S	1165092	Lachnospiraceae bacterium JC7
0.01	1850	1850	S	658655	Lachnospiraceae bacterium 1_4_56FAA
0.09	33304	5373	G	189330	Dorea
0.04	12736	340	S	88431	Dorea longicatena
0.03	9937	9937	-	1280698	Dorea longicatena AGR2136
0.01	2459	2459	-	411462	Dorea longicatena DSM 13814
0.03	9370	375	S	39486	Dorea formicigenerans
0.01	4861	4861	-	742765	Dorea formicigenerans 4_6_53AFAA
0.01	4134	4134	-	411461	Dorea formicigenerans ATCC 27755
0.01	2781	2781	S	1235798	Dorea sp. 5-2
0.01	2020	2020	S	1280669	Dorea sp. AGR2135
0.06	21441	96	-	189703	environmental samples
0.04	15985	15985	S	1262984	Lachnospiraceae bacterium CAG:25
0.01	5211	5211	S	1262983	Lachnospiraceae bacterium CAG:364
0.05	18675	2061	G	33042	Coprococcus
0.02	6142	0	S	410072	Coprococcus comes
0.02	6142	6142	-	470146	Coprococcus comes ATCC 27758
0.02	6003	0	S	33043	Coprococcus eutactus
0.02	6003	6003	-	411474	Coprococcus eutactus ATCC 27759
0.01	2151	2151	S	1078090	Coprococcus sp. HPP0074
0.05	17801	0	G	1506577	Tyzzerella
0.05	17801	0	S	29361	Tyzzerella nexilis
0.05	17801	17801	-	500632	Tyzzerella nexilis DSM 1787
0.04	14671	4969	G	207244	Anaerostipes
0.03	9366	0	S	649756	Anaerostipes hadrus
0.03	9366	9366	-	649757	Anaerostipes hadrus DSM 3319
0.02	8532	335	G	830	Butyrivibrio
0.02	6108	0	S	45851	Butyrivibrio crossotus
0.02	6108	6108	-	511680	Butyrivibrio crossotus DSM 2876
3.66	1322561	68007	-	186813	unclassified Clostridiales
2.99	1080600	60355	-	39779	unclassified Clostridiales (miscellaneous)
2.37	857390	857390	S	1232457	Clostridiales bacterium VE202-27
0.27	96461	96461	S	1232439	Clostridiales bacterium VE202-03
0.05	17733	17733	S	1232443	Clostridiales bacterium VE202-13
0.03	9681	9681	S	1232460	Clostridiales bacterium VE202-28
0.03	9413	9413	S	1232447	Clostridiales bacterium VE202-09
0.02	7053	7053	S	457421	Clostridiales bacterium 1_7_47FAA
0.02	6783	6783	S	1232454	Clostridiales bacterium VE202-26
0.01	4169	4169	S	1232445	Clostridiales bacterium VE202-16
0.01	3895	3895	S	1232458	Clostridiales bacterium VE202-29
0.01	2170	2170	S	1232442	Clostridiales bacterium VE202-06
0.01	1861	1861	S	1232448	Clostridiales bacterium VE202-07
0.41	147618	0	G	946234	Flavonifractor
0.41	147618	0	S	292800	Flavonifractor plautii
0.41	147618	147618	-	411475	Flavonifractor plautii ATCC 29863
0.04	13323	0	S	384638	[Bacteroides] pectinophilus
0.04	13323	13323	-	483218	[Bacteroides] pectinophilus ATCC 43243
0.04	12841	0	G	1017280	Pseudoflavonifractor
0.04	12841	0	S	106588	Pseudoflavonifractor capillosus
0.04	12841	12841	-	411467	Pseudoflavonifractor capillosus ATCC 29799
3.42	1235322	2	F	186806	Eubacteriaceae
3.42	1235319	8029	G	1730	Eubacterium
3.28	1186613	2571	-	84372	environmental samples
3.23	1168862	1168862	S	1262889	Eubacterium sp. CAG:38
0.01	5219	5219	S	1263079	Eubacterium rectale CAG:36
0.01	2356	2356	S	1262895	Eubacterium sp. CAG:86
0.05	18934	0	S	39491	Eubacterium rectale
0.05	18934	18934	-	515619	Eubacterium rectale ATCC 33656
0.02	9028	0	S	39485	[Eubacterium] eligens
0.02	9028	9028	-	515620	[Eubacterium] eligens ATCC 27750
0.01	4573	0	S	39496	Eubacterium ventriosum
0.01	4573	4573	-	411463	Eubacterium ventriosum ATCC 27560
0.01	3133	0	S	39488	[Eubacterium] hallii
0.01	3133	3133	-	411469	[Eubacterium] hallii DSM 3353
0.01	1888	1888	S	457402	Eubacterium sp. 3_1_31
2.52	912460	7198	F	541000	Ruminococcaceae
1.36	491704	17052	G	1263	Ruminococcus
1.21	438044	1298	-	129701	environmental samples
1.09	392683	392683	S	1262953	Ruminococcus sp. CAG:254
0.06	20818	20818	S	1263106	Ruminococcus gnavus CAG:126
0.03	11522	11522	S	1262967	Ruminococcus sp. CAG:9
0.01	4006	4006	S	1262958	Ruminococcus sp. CAG:403
0.01	2344	2344	S	1262954	Ruminococcus sp. CAG:330
0.05	16385	16385	S	457412	Ruminococcus sp. 5_1_39BFAA
0.02	8841	8841	S	1095771	Ruminococcus sp. JC304
0.02	6316	1673	S	46228	Ruminococcus lactaris
0.01	3429	3429	-	1073376	Ruminococcus lactaris CC59_002D
0.01	4099	0	S	1161942	Ruminococcus champanellensis
0.01	4099	4099	-	213810	Ruminococcus champanellensis 18P13 = JCM 17042
0.67	243517	2	-	552397	unclassified Ruminococcaceae
0.67	243509	243509	S	552398	Ruminococcaceae bacterium D16
0.18	65943	6	G	244127	Anaerotruncus
0.18	64931	0	S	169435	Anaerotruncus colihominis
0.18	64931	64931	-	445972	Anaerotruncus colihominis DSM 17241
0.16	56914	5553	G	216851	Faecalibacterium
0.14	49652	15484	S	853	Faecalibacterium prausnitzii
0.04	14828	14828	-	411485	Faecalibacterium prausnitzii M21/2
0.03	10404	10404	-	411483	Faecalibacterium prausnitzii A2-165
0.02	8936	8936	-	748224	Faecalibacterium cf. prausnitzii KLE1255
0.07	23690	70	G	1508657	Ruminiclostridium
0.06	20353	0	S	84026	[Clostridium] methylpentosum
0.06	20353	20353	-	537013	[Clostridium] methylpentosum DSM 5476
0.06	23317	300	G	292632	Subdoligranulum
0.06	20602	0	S	214851	Subdoligranulum variabile
0.06	20602	20602	-	411471	Subdoligranulum variabile DSM 15176
0.01	2415	2415	S	665956	Subdoligranulum sp. 4_3_54A2FAA
1.89	683424	119845	F	31979	Clostridiaceae
1.22	440638	2963	G	1485	Clostridium
1.03	371292	3390	-	59619	environmental samples
0.52	187573	187573	S	1262773	Clostridium sp. CAG:122
0.22	78808	78808	S	1262828	Clostridium sp. CAG:62
0.09	30767	30767	S	1263064	Clostridium bolteae CAG:59
0.06	21013	21013	S	1263067	Clostridium hathewayi CAG:224
0.03	9841	9841	S	1263069	Clostridium nexile CAG:348
0.03	9678	9678	S	1263063	Clostridium bartlettii CAG:1329
0.01	4739	4739	S	1263066	Clostridium clostridioforme CAG:511
0.01	3748	3748	S	1262769	Clostridium sp. CAG:1013
0.01	2670	2670	S	1262816	Clostridium sp. CAG:510
0.01	2619	2619	S	1263065	Clostridium clostridioforme CAG:132
0.01	2491	2491	S	1262774	Clostridium sp. CAG:127
0.06	20231	0	S	1529	Clostridium cadaveris
0.06	20231	20231	-	1280692	Clostridium cadaveris AGR2141
0.03	11956	11956	S	908340	Clostridium sp. HGF2
0.03	10998	10998	S	411484	Clostridium sp. SS2/1
0.03	10389	10389	S	411486	Clostridium sp. M62/1
0.01	3040	3040	S	665940	Clostridium sp. 7_3_54FAA
0.01	2269	2269	S	97139	Clostridium sp. ASF502
0.01	2041	2041	S	411489	Clostridium sp. L2-50
0.31	112811	0	G	1649459	Hungatella
0.31	112811	19811	S	154046	Hungatella hathewayi
0.25	90779	90779	-	566550	Hungatella hathewayi DSM 13479
0.03	10117	0	G	580596	Butyricicoccus
0.03	10117	0	S	501571	Butyricicoccus pullicaecorum
0.03	10117	10117	-	1203606	Butyricicoccus pullicaecorum 1.2
0.14	50336	498	F	186804	Peptostreptococcaceae
0.11	41541	21	G	1481960	Peptoclostridium
0.11	41499	21239	S	1496	Peptoclostridium difficile
0.03	11182	11182	-	1151372	Peptoclostridium difficile F501
0.01	4273	4273	-	1151410	Peptoclostridium difficile P28
0.02	7350	0	G	1505657	Intestinibacter
0.02	7350	2477	S	261299	Intestinibacter bartlettii
0.01	3476	3476	-	445973	Intestinibacter bartlettii DSM 16795
0.11	39587	0	F	216572	Oscillospiraceae
0.11	39587	9963	G	459786	Oscillibacter
0.04	14116	417	-	876090	environmental samples
0.03	12364	12364	S	1262910	Oscillibacter sp. CAG:155
0.04	13142	13142	S	1235797	Oscillibacter sp. 1-3
0.01	1910	33	F	1570339	Peptoniphilaceae
6.49	2346098	0	C	909932	Negativicutes
6.49	2346098	614	O	909929	Selenomonadales
6.48	2345376	5052	F	31977	Veillonellaceae
3.66	1323121	619550	G	39948	Dialister
0.97	352240	60	-	135034	environmental samples
0.97	352172	352172	S	1263072	Dialister invisus CAG:218
0.97	351326	0	S	218538	Dialister invisus
0.97	351326	351326	-	592028	Dialister invisus DSM 15470
2.81	1015244	684744	G	29465	Veillonella
0.59	213747	78443	S	29466	Veillonella parvula
0.14	49426	49426	-	768727	Veillonella parvula ACS-068-V-Sch12
0.09	31895	31895	-	479436	Veillonella parvula DSM 2008
0.08	29491	29491	-	686660	Veillonella parvula ATCC 17745
0.07	24492	24492	-	1316254	Veillonella parvula HSIVP1
0.08	29603	346	S	39778	Veillonella dispar
0.06	22473	22473	-	1403949	Veillonella dispar DORA_11
0.02	6784	6784	-	546273	Veillonella dispar ATCC 17748
0.07	24586	24586	S	457416	Veillonella sp. 3_1_44
0.07	24421	24421	S	450749	Veillonella sp. 6_1_27
0.06	21842	21842	S	1403932	Veillonella sp. DORA_A_3_16_22
0.02	6760	6760	S	1403933	Veillonella sp. DORA_B_18_19_23
0.01	4496	0	S	671228	Veillonella sp. oral taxon 158
0.01	4496	4496	-	879309	Veillonella sp. oral taxon 158 str. F0412
0.01	2380	2380	S	936589	Veillonella sp. AS16
1.76	637342	1926	-	47928	environmental samples
1.30	470270	470270	S	1263021	Firmicutes bacterium CAG:41
0.16	58648	58648	S	1263001	Firmicutes bacterium CAG:114
0.13	45684	45684	S	1262995	Firmicutes bacterium CAG:646
0.07	24630	24630	S	1262988	Firmicutes bacterium CAG:95
0.03	10956	10956	S	1262989	Firmicutes bacterium CAG:94
0.02	5851	5851	S	1262994	Firmicutes bacterium CAG:65
0.01	3020	3020	S	1263012	Firmicutes bacterium CAG:24
0.01	2135	2135	S	1263009	Firmicutes bacterium CAG:212
0.01	1977	1977	S	1263022	Firmicutes bacterium CAG:424
0.01	1822	1822	S	1263008	Firmicutes bacterium CAG:194
0.78	283161	0	C	526524	Erysipelotrichia
0.78	283161	0	O	526525	Erysipelotrichales
0.78	283161	33214	F	128827	Erysipelotrichaceae
0.42	152240	2982	G	61170	Holdemania
0.41	148043	0	S	61171	Holdemania filiformis
0.41	148043	148043	-	545696	Holdemania filiformis DSM 12042
0.15	53604	133	G	1505663	Erysipelatoclostridium
0.14	52163	0	S	29348	[Clostridium] spiroforme
0.14	52163	52163	-	428126	[Clostridium] spiroforme DSM 1552
0.07	24854	118	-	433334	unclassified Erysipelotrichaceae
0.07	23687	2613	-	544447	unclassified Erysipelotrichaceae (miscellaneous)
0.03	11588	11588	S	469614	Erysipelotrichaceae bacterium 6_1_45
0.01	4244	4244	S	457422	Erysipelotrichaceae bacterium 2_2_44A
0.01	4061	4061	S	658657	Erysipelotrichaceae bacterium 21_3
0.03	9487	3888	G	100883	Coprobacillus
0.01	2751	2751	S	665941	Coprobacillus sp. 3_3_56FAA
0.01	3332	0	G	1573534	Faecalitalea
0.01	3332	24	S	39483	Faecalitalea cylindroides
0.01	3168	3168	-	717960	Faecalitalea cylindroides T2-87
0.01	3198	0	-	134224	environmental samples
0.01	3198	3198	S	1262981	Erysipelotrichaceae bacterium CAG:64
0.01	2059	0	G	1573535	Holdemanella
0.01	2059	0	S	1735	Holdemanella biformis
0.01	2059	2059	-	518637	Holdemanella biformis DSM 3989
0.60	218689	481	C	91061	Bacilli
0.60	216615	2626	O	186826	Lactobacillales
0.55	199326	401	F	1300	Streptococcaceae
0.54	196696	132966	G	1301	Streptococcus
0.15	54468	48084	S	1308	Streptococcus thermophilus
0.01	3355	3355	-	299768	Streptococcus thermophilus CNRZ1066
0.02	5868	3779	S	1318	Streptococcus parasanguinis
0.01	2229	63	G	1357	Lactococcus
0.01	2161	306	S	1358	Lactococcus lactis
0.03	10407	26	F	33958	Lactobacillaceae
0.02	8890	521	G	1578	Lactobacillus
0.01	3515	2952	-	655183	Lactobacillus casei group
0.01	3271	1516	S	1584	Lactobacillus delbrueckii
0.01	3846	0	F	81852	Enterococcaceae
0.01	3842	134	G	1350	Enterococcus
0.01	2162	130	S	1352	Enterococcus faecium
0.01	1949	0	-	33974	unclassified Firmicutes sensu stricto
0.01	1949	0	-	84086	unclassified Firmicutes sensu stricto (miscellaneous)
0.01	1940	1940	S	1378168	Firmicutes bacterium ASF500
3.50	1264548	4497	P	1224	Proteobacteria
2.25	812673	1	-	68525	delta/epsilon subdivisions
2.24	809035	166	C	28221	Deltaproteobacteria
2.24	808860	69	O	213115	Desulfovibrionales
2.24	808791	648	F	194924	Desulfovibrionaceae
2.23	807914	315590	G	35832	Bilophila
1.26	456409	306937	S	35833	Bilophila wadsworthia
0.21	75304	75304	-	563192	Bilophila wadsworthia 3_1_6
0.21	74168	74168	-	1408428	Bilophila wadsworthia ATCC 49260
0.10	35915	35915	S	693988	Bilophila sp. 4_1_30
0.01	3637	6	C	29547	Epsilonproteobacteria
0.01	3631	2	O	213849	Campylobacterales
0.01	3626	1	F	72294	Campylobacteraceae
0.01	3625	232	G	194	Campylobacter
0.01	3134	0	S	824	Campylobacter gracilis
0.01	3134	3134	-	553220	Campylobacter gracilis RM3268
1.21	437847	1813	C	1236	Gammaproteobacteria
1.20	435004	0	O	91347	Enterobacteriales
1.20	435004	207702	F	543	Enterobacteriaceae
0.63	227100	114910	G	561	Escherichia
0.31	112168	109929	S	562	Escherichia coli
0.02	5539	199	C	28216	Betaproteobacteria
0.01	5291	59	O	80840	Burkholderiales
0.01	4385	78	F	80864	Comamonadaceae
0.01	3334	38	G	283	Comamonas
0.01	3276	1871	S	285	Comamonas testosteroni
0.01	3991	129	C	28211	Alphaproteobacteria
0.01	3296	142	O	356	Rhizobiales
0.01	2971	8	F	82115	Rhizobiaceae
0.01	2961	1785	-	227290	Rhizobium/Agrobacterium group
0.21	75420	1547	P	201174	Actinobacteria
0.17	59987	385	C	84998	Coriobacteriia
0.16	57715	0	O	1643822	Eggerthellales
0.16	57715	554	F	1643826	Eggerthellaceae
0.15	55505	32045	G	84111	Eggerthella
0.03	11523	0	S	84112	Eggerthella lenta
0.03	11523	11523	-	479437	Eggerthella lenta DSM 2243
0.02	6025	6025	S	665943	Eggerthella sp. 1_3_56FAA
0.01	5186	5186	S	910311	Eggerthella sp. HGA1
0.01	1887	3	O	84999	Coriobacteriales
0.04	13886	635	C	1760	Actinobacteria
0.02	8115	0	O	2037	Actinomycetales
0.02	8115	33	F	2049	Actinomycetaceae
0.02	7738	1670	G	1654	Actinomyces
0.01	4008	0	O	85004	Bifidobacteriales
0.01	4008	10	F	31953	Bifidobacteriaceae
0.01	3844	1111	G	1678	Bifidobacterium
0.16	58647	3	-	68336	Bacteroidetes/Chlorobi group
0.16	58644	171	P	976	Bacteroidetes
0.16	58459	0	C	200643	Bacteroidia
0.16	58459	1868	O	171549	Bacteroidales
0.11	41314	46	F	815	Bacteroidaceae
0.11	41268	34244	G	816	Bacteroides
0.01	4480	3931	S	817	Bacteroides fragilis
0.03	11886	1	F	171550	Rikenellaceae
0.03	11885	9146	G	239759	Alistipes
0.01	1888	2	F	171551	Porphyromonadaceae
0.02	8906	0	P	32066	Fusobacteria
0.02	8906	0	C	203490	Fusobacteriia
0.02	8906	3	O	203491	Fusobacteriales
0.02	8890	4	F	203492	Fusobacteriaceae
0.02	8886	5364	G	848	Fusobacterium
0.01	2697	1698	S	851	Fusobacterium nucleatum
0.02	6338	0	-	51290	Chlamydiae/Verrucomicrobia group
0.02	6329	1	P	74201	Verrucomicrobia
0.02	6325	0	C	203494	Verrucomicrobiae
0.02	6325	0	O	48461	Verrucomicrobiales
0.02	6325	0	F	1647988	Akkermansiaceae
0.02	6325	2310	G	239934	Akkermansia
0.01	2480	2080	S	239935	Akkermansia muciniphila
0.44	160173	0	D	2759	Eukaryota
0.44	160173	27	-	33154	Opisthokonta
0.44	160146	0	K	33208	Metazoa
0.44	160146	0	-	6072	Eumetazoa
0.44	160146	0	-	33213	Bilateria
0.44	160146	0	-	33511	Deuterostomia
0.44	160146	0	P	7711	Chordata
0.44	160146	0	-	89593	Craniata
0.44	160146	0	-	7742	Vertebrata
0.44	160146	0	-	7776	Gnathostomata
0.44	160146	0	-	117570	Teleostomi
0.44	160146	0	-	117571	Euteleostomi
0.44	160146	0	-	8287	Sarcopterygii
0.44	160146	0	-	1338369	Dipnotetrapodomorpha
0.44	160146	0	-	32523	Tetrapoda
0.44	160146	0	-	32524	Amniota
0.44	160146	0	C	40674	Mammalia
0.44	160146	0	-	32525	Theria
0.44	160146	0	-	9347	Eutheria
0.44	160146	0	-	1437010	Boreoeutheria
0.44	160146	0	-	314146	Euarchontoglires
0.44	160146	0	O	9443	Primates
0.44	160146	0	-	376913	Haplorrhini
0.44	160146	0	-	314293	Simiiformes
0.44	160146	0	-	9526	Catarrhini
0.44	160146	0	-	314295	Hominoidea
0.44	160146	0	F	9604	Hominidae
0.44	160146	0	-	207598	Homininae
0.44	160146	0	G	9605	Homo
0.44	160146	160146	S	9606	Homo sapiens
