# Supplementary material for: Long-term taxonomic and functional divergence from donor bacterial strains following fecal microbiota transplantation in immunocompromised patients
Source: PLoS One. 2017 Aug 21;12(8):e0182585. doi: 10.1371/journal.pone.0182585 (PMC5565110; doi:10.1371/journal.pone.0182585)
Supplement: S3 File — (ZIP) [file pone.0182585.s008.zip › classification_reports/Subject 2 Timepoint 1 Kraken Report.txt]

Percentage of reads covered by the clade rooted at this taxon	Number of reads covered by the clade rooted at this taxon	Number of reads assigned directly to this taxon	A rank code, indicating (U)nclassified, (D)omain, (K)ingdom, (P)hylum, (C)lass, (O)rder, (F)amily, (G)enus, or (S)pecies. All other ranks are simply '-'.	NCBI taxonomy ID	Indented scientific name
2.35	937805	937805	U	0	unclassified
97.65	38972007	3694	-	1	root
97.64	38967791	620672	-	131567	cellular organisms
93.80	37435556	0	D	2759	Eukaryota
93.80	37435556	99	-	33154	Opisthokonta
93.80	37435454	0	K	33208	Metazoa
93.80	37435454	0	-	6072	Eumetazoa
93.80	37435454	0	-	33213	Bilateria
93.80	37435454	0	-	33511	Deuterostomia
93.80	37435454	0	P	7711	Chordata
93.80	37435454	0	-	89593	Craniata
93.80	37435454	0	-	7742	Vertebrata
93.80	37435454	0	-	7776	Gnathostomata
93.80	37435454	0	-	117570	Teleostomi
93.80	37435454	0	-	117571	Euteleostomi
93.80	37435454	0	-	8287	Sarcopterygii
93.80	37435454	0	-	1338369	Dipnotetrapodomorpha
93.80	37435454	0	-	32523	Tetrapoda
93.80	37435454	0	-	32524	Amniota
93.80	37435454	0	C	40674	Mammalia
93.80	37435454	0	-	32525	Theria
93.80	37435454	0	-	9347	Eutheria
93.80	37435454	0	-	1437010	Boreoeutheria
93.80	37435454	0	-	314146	Euarchontoglires
93.80	37435454	0	O	9443	Primates
93.80	37435454	0	-	376913	Haplorrhini
93.80	37435454	0	-	314293	Simiiformes
93.80	37435454	0	-	9526	Catarrhini
93.80	37435454	0	-	314295	Hominoidea
93.80	37435454	0	F	9604	Hominidae
93.80	37435454	0	-	207598	Homininae
93.80	37435454	0	G	9605	Homo
93.80	37435454	37435454	S	9606	Homo sapiens
2.28	911561	31731	D	2	Bacteria
1.13	451873	2924	P	1239	Firmicutes
0.52	208365	3592	C	91061	Bacilli
0.47	185897	933	O	186826	Lactobacillales
0.45	179246	87	F	1300	Streptococcaceae
0.45	179073	93202	G	1301	Streptococcus
0.06	22584	3673	S	68892	Streptococcus infantis
0.02	7295	7295	-	1005705	Streptococcus infantis SK1076
0.01	5587	5587	-	871237	Streptococcus infantis SK1302
0.01	2465	2465	-	1035189	Streptococcus infantis SK970
0.04	16936	10836	S	28037	Streptococcus mitis
0.03	11512	6958	S	1318	Streptococcus parasanguinis
0.03	11274	5401	S	1304	Streptococcus salivarius
0.01	2112	2112	-	1074494	Streptococcus salivarius M18
0.01	5126	5126	S	1095726	Streptococcus sp. SK140
0.01	3183	2315	S	1305	Streptococcus sanguinis
0.01	3323	2	F	186828	Carnobacteriaceae
0.01	3318	94	G	117563	Granulicatella
0.01	2990	0	S	46124	Granulicatella adiacens
0.01	2990	2990	-	638301	Granulicatella adiacens ATCC 49175
0.05	18876	1413	O	1385	Bacillales
0.03	13750	0	F	90964	Staphylococcaceae
0.03	13749	12	G	1279	Staphylococcus
0.03	13725	9897	S	1280	Staphylococcus aureus
0.01	3660	0	-	539002	Bacillales incertae sedis
0.01	3660	0	-	539738	Bacillales Family XI. Incertae Sedis
0.01	3660	224	G	1378	Gemella
0.01	2097	724	S	84135	Gemella sanguinis
0.48	190153	6	C	186801	Clostridia
0.48	190147	70139	O	186802	Clostridiales
0.12	48452	285	F	541000	Ruminococcaceae
0.11	42624	13	G	1508657	Ruminiclostridium
0.11	42605	0	S	39492	[Eubacterium] siraeum
0.11	42605	42605	-	428128	[Eubacterium] siraeum DSM 15702
0.01	4117	672	G	1263	Ruminococcus
0.08	32366	1624	F	186803	Lachnospiraceae
0.04	14911	6784	G	841	Roseburia
0.01	4984	20	-	512313	environmental samples
0.01	2224	2224	S	1263105	Roseburia inulinivorans CAG:15
0.01	2313	0	S	360807	Roseburia inulinivorans
0.01	2313	2313	-	622312	Roseburia inulinivorans DSM 16841
0.01	4821	803	G	265975	Oribacterium
0.01	2747	191	G	1506553	Lachnoclostridium
0.01	2128	1626	S	1531	[Clostridium] clostridioforme
0.01	2547	814	G	1164882	Lachnoanaerobaculum
0.01	2415	0	G	1213720	Stomatobaculum
0.01	2415	2415	S	796942	Stomatobaculum longum
0.07	28673	0	F	186806	Eubacteriaceae
0.07	28673	33	G	1730	Eubacterium
0.07	28351	25	-	84372	environmental samples
0.07	26974	26974	S	1263080	Eubacterium siraeum CAG:80
0.01	4944	257	F	31979	Clostridiaceae
0.01	4469	85	G	1485	Clostridium
0.01	4288	48	-	59619	environmental samples
0.01	2306	2306	S	1262825	Clostridium sp. CAG:590
0.01	2635	83	-	186813	unclassified Clostridiales
0.01	2391	1552	-	39779	unclassified Clostridiales (miscellaneous)
0.01	2318	0	-	538999	Clostridiales incertae sedis
0.01	2317	62	F	543314	Clostridiales Family XIII. Incertae Sedis
0.01	2113	0	S	143393	[Eubacterium] sulci
0.01	2113	2113	-	888727	Eubacterium sulci ATCC 35585
0.12	47223	0	C	909932	Negativicutes
0.12	47223	21	O	909929	Selenomonadales
0.12	47200	225	F	31977	Veillonellaceae
0.10	38766	21789	G	29465	Veillonella
0.01	4944	4944	S	1403932	Veillonella sp. DORA_A_3_16_22
0.01	3888	0	S	671228	Veillonella sp. oral taxon 158
0.01	3888	3888	-	879309	Veillonella sp. oral taxon 158 str. F0412
0.01	3550	1191	S	39777	Veillonella atypica
0.01	5704	24	G	906	Megasphaera
0.01	5653	0	S	187326	Megasphaera micronuciformis
0.01	5653	5653	-	706434	Megasphaera micronuciformis F0359
0.01	2787	0	C	526524	Erysipelotrichia
0.01	2787	0	O	526525	Erysipelotrichales
0.01	2787	101	F	128827	Erysipelotrichaceae
0.01	2054	0	-	433334	unclassified Erysipelotrichaceae
0.01	2051	5	-	544447	unclassified Erysipelotrichaceae (miscellaneous)
0.01	2013	2013	S	658659	Erysipelotrichaceae bacterium 3_1_53
0.41	164524	6532	P	201174	Actinobacteria
0.37	146860	1308	C	1760	Actinobacteria
0.24	95531	234	O	85006	Micrococcales
0.24	95164	128	F	1268	Micrococcaceae
0.24	95016	927	G	32207	Rothia
0.21	84798	41672	S	43675	Rothia mucilaginosa
0.04	17030	17030	-	553201	Rothia mucilaginosa ATCC 25296
0.03	13551	13551	-	680646	Rothia mucilaginosa DY-18
0.03	12545	12545	-	563033	Rothia mucilaginosa M508
0.02	7509	4814	S	172042	Rothia aeria
0.11	43696	0	O	2037	Actinomycetales
0.11	43696	41	F	2049	Actinomycetaceae
0.11	43536	9068	G	1654	Actinomyces
0.04	16523	5474	S	55565	Actinomyces graevenitzii
0.02	6888	6888	-	1321817	Actinomyces graevenitzii F0530
0.01	4161	4161	-	435830	Actinomyces graevenitzii C83
0.01	4360	4360	S	936548	Actinomyces sp. ICM47
0.01	3917	3917	S	1105029	Actinomyces sp. ICM39
0.01	2113	718	S	1660	Actinomyces odontolyticus
0.01	5440	8	O	85007	Corynebacteriales
0.01	4493	0	F	1762	Mycobacteriaceae
0.01	4493	1	G	1763	Mycobacterium
0.01	4350	0	-	77643	Mycobacterium tuberculosis complex
0.01	4350	225	S	1773	Mycobacterium tuberculosis
0.01	2330	2330	-	1355019	Mycobacterium tuberculosis Mtb526
0.03	11132	6	C	84998	Coriobacteriia
0.03	11087	13	O	84999	Coriobacteriales
0.03	11064	13	F	1643824	Atopobiaceae
0.03	11049	3255	G	1380	Atopobium
0.01	2881	2881	S	936550	Atopobium sp. BS2
0.01	2774	2774	S	1190620	Atopobium sp. ICM42b
0.34	134204	0	-	68336	Bacteroidetes/Chlorobi group
0.34	134204	599	P	976	Bacteroidetes
0.33	129911	0	C	200643	Bacteroidia
0.33	129911	2054	O	171549	Bacteroidales
0.28	112145	1263	F	171552	Prevotellaceae
0.26	104186	26027	G	838	Prevotella
0.05	21656	11025	S	470565	Prevotella histicola
0.01	5349	5349	-	857291	Prevotella histicola F0411
0.01	5282	5282	-	1236504	Prevotella histicola JCM 15637 = DNF00424
0.02	9804	0	S	60133	Prevotella pallens
0.02	9804	9804	-	997353	Prevotella pallens ATCC 700821
0.02	7880	0	S	228604	Prevotella salivae
0.02	7880	7880	-	888832	Prevotella salivae DSM 15606
0.02	6965	0	S	228603	Prevotella shahii
0.02	6965	6965	-	1122991	Prevotella shahii DSM 15611 = JCM 12083
0.02	6785	6785	S	563031	Prevotella sp. C561
0.02	6283	1557	S	28132	Prevotella melaninogenica
0.01	2775	2775	-	553174	Prevotella melaninogenica ATCC 25845
0.01	3148	3148	S	1161412	Prevotella sp. ICM33
0.01	3101	0	S	712461	Prevotella sp. oral taxon 306
0.01	3101	3101	-	1095752	Prevotella sp. oral taxon 306 str. F0472
0.02	6656	11	G	1283313	Alloprevotella
0.01	3936	0	S	76122	Alloprevotella tannerae
0.01	3936	3936	-	626522	Prevotella tannerae ATCC 51259
0.01	2345	0	S	671218	Alloprevotella rava
0.01	2345	2345	-	679199	Alloprevotella rava F0323
0.04	15639	30	F	171551	Porphyromonadaceae
0.03	11897	4877	G	836	Porphyromonas
0.01	3151	3151	S	997829	Porphyromonas sp. KLE 1280
0.01	3053	0	S	712438	Porphyromonas sp. oral taxon 279
0.01	3053	3053	-	1125723	Porphyromonas sp. oral taxon 279 str. F0450
0.01	3654	2	G	195950	Tannerella
0.01	2936	1999	S	712710	Tannerella sp. oral taxon BU063
0.01	3424	1	C	117743	Flavobacteriia
0.01	3423	3	O	200644	Flavobacteriales
0.01	3420	20	F	49546	Flavobacteriaceae
0.01	3396	616	G	1016	Capnocytophaga
0.27	107675	1150	P	1224	Proteobacteria
0.10	38772	450	C	1236	Gammaproteobacteria
0.08	32882	0	O	135625	Pasteurellales
0.08	32882	1390	F	712	Pasteurellaceae
0.08	30404	3279	G	724	Haemophilus
0.06	24018	12154	S	729	Haemophilus parainfluenzae
0.02	6707	6707	-	862965	Haemophilus parainfluenzae T3T1
0.01	3548	3548	-	888828	Haemophilus parainfluenzae ATCC 33392
0.01	2366	0	O	91347	Enterobacteriales
0.01	2366	1332	F	543	Enterobacteriaceae
0.10	38160	92	C	28216	Betaproteobacteria
0.07	28952	28	O	206351	Neisseriales
0.07	28921	414	F	481	Neisseriaceae
0.07	28041	13973	G	482	Neisseria
0.01	5817	1592	S	484	Neisseria flavescens
0.01	2539	2539	-	596320	Neisseria flavescens SK114
0.01	3291	16	S	488	Neisseria mucosa
0.01	3171	3171	-	435832	Neisseria mucosa C102
0.01	2639	0	S	28449	Neisseria subflava
0.01	2639	2639	-	546268	Neisseria subflava NJ9703
0.02	9047	70	O	80840	Burkholderiales
0.01	5791	22	F	119060	Burkholderiaceae
0.01	5765	0	G	47670	Lautropia
0.01	5765	0	S	47671	Lautropia mirabilis
0.01	5765	5765	-	887898	Lautropia mirabilis ATCC 51599
0.01	3157	0	F	506	Alcaligenaceae
0.01	3155	0	G	517	Bordetella
0.01	3153	0	S	518	Bordetella bronchiseptica
0.01	3074	3074	-	1458264	Bordetella bronchiseptica 980-2
0.07	29041	3	-	68525	delta/epsilon subdivisions
0.07	29002	7	C	29547	Epsilonproteobacteria
0.07	28995	12	O	213849	Campylobacterales
0.07	28983	5	F	72294	Campylobacteraceae
0.07	28978	9247	G	194	Campylobacter
0.04	15445	5860	S	199	Campylobacter concisus
0.01	3308	3308	-	1243032	Campylobacter concisus ATCC 51561
0.01	3279	3279	-	1242967	Campylobacter concisus UNSW1
0.01	2433	2433	-	929793	Campylobacter concisus UNSWCD
0.01	2256	2256	S	665939	Campylobacter sp. 10_1_50
0.05	19383	0	P	32066	Fusobacteria
0.05	19383	0	C	203490	Fusobacteriia
0.05	19383	187	O	203491	Fusobacteriales
0.04	14414	27	F	203492	Fusobacteriaceae
0.04	14387	3972	G	848	Fusobacterium
0.02	9074	2999	S	860	Fusobacterium periodonticum
0.01	3000	3000	-	620833	Fusobacterium periodonticum D10
0.01	2542	2542	-	469621	Fusobacterium periodonticum 1_1_41FAA
0.01	4782	47	F	1129771	Leptotrichiaceae
0.01	4731	1366	G	32067	Leptotrichia
