# Supplementary material for: Long-term taxonomic and functional divergence from donor bacterial strains following fecal microbiota transplantation in immunocompromised patients
Source: PLoS One. 2017 Aug 21;12(8):e0182585. doi: 10.1371/journal.pone.0182585 (PMC5565110; doi:10.1371/journal.pone.0182585)
Supplement: S3 File — (ZIP) [file pone.0182585.s008.zip › classification_reports/Subject 2 Timepoint 2 Kraken Report.txt]

Percentage of reads covered by the clade rooted at this taxon	Number of reads covered by the clade rooted at this taxon	Number of reads assigned directly to this taxon	A rank code, indicating (U)nclassified, (D)omain, (K)ingdom, (P)hylum, (C)lass, (O)rder, (F)amily, (G)enus, or (S)pecies. All other ranks are simply '-'.	NCBI taxonomy ID	Indented scientific name
34.73	11313236	11313236	U	0	unclassified
65.27	21259522	6914	-	1	root
65.25	21252118	39146	-	131567	cellular organisms
60.88	19829509	226956	D	2	Bacteria
41.14	13400729	286817	P	1239	Firmicutes
30.79	10030188	408	C	186801	Clostridia
30.79	10029686	2082215	O	186802	Clostridiales
7.94	2586533	140806	F	31979	Clostridiaceae
7.00	2279666	6367	G	1485	Clostridium
6.92	2253494	5636	-	59619	environmental samples
1.68	546661	546661	S	1262828	Clostridium sp. CAG:62
1.32	431215	431215	S	1262825	Clostridium sp. CAG:590
1.02	332018	332018	S	1262824	Clostridium sp. CAG:58
1.00	327286	327286	S	1262783	Clostridium sp. CAG:242
0.86	281399	281399	S	1262836	Clostridium sp. CAG:75
0.41	133187	133187	S	1262790	Clostridium sp. CAG:277
0.17	55606	55606	S	1263068	Clostridium leptum CAG:27
0.14	45207	45207	S	1263067	Clostridium hathewayi CAG:224
0.12	37467	37467	S	1262842	Clostridium sp. CAG:81
0.04	13383	13383	S	1262845	Clostridium sp. CAG:91
0.04	12601	12601	S	1263066	Clostridium clostridioforme CAG:511
0.02	6825	6825	S	1263065	Clostridium clostridioforme CAG:132
0.02	5275	5275	S	1262798	Clostridium sp. CAG:352
0.01	3281	3281	S	1262774	Clostridium sp. CAG:127
0.01	2900	2900	S	1263064	Clostridium bolteae CAG:59
0.01	1957	1957	S	1262781	Clostridium sp. CAG:226
0.03	9682	9682	S	411486	Clostridium sp. M62/1
0.01	3715	3715	S	665940	Clostridium sp. 7_3_54FAA
0.01	2788	2788	S	411489	Clostridium sp. L2-50
0.49	158055	0	G	1649459	Hungatella
0.49	158055	88865	S	154046	Hungatella hathewayi
0.17	54609	54609	-	566550	Hungatella hathewayi DSM 13479
0.04	13809	13809	-	999412	Hungatella hathewayi 12489931
0.02	8001	0	G	580596	Butyricicoccus
0.02	8001	0	S	501571	Butyricicoccus pullicaecorum
0.02	8001	8001	-	1203606	Butyricicoccus pullicaecorum 1.2
6.41	2088752	31140	F	541000	Ruminococcaceae
2.45	797240	43879	G	216851	Faecalibacterium
2.18	710870	245666	S	853	Faecalibacterium prausnitzii
0.56	181034	181034	-	748224	Faecalibacterium cf. prausnitzii KLE1255
0.55	179186	179186	-	411485	Faecalibacterium prausnitzii M21/2
0.32	104984	104984	-	411483	Faecalibacterium prausnitzii A2-165
0.13	42491	1	-	259314	environmental samples
0.13	41961	41961	S	1262898	Faecalibacterium sp. CAG:82
2.09	680768	889	G	292632	Subdoligranulum
2.03	660984	660984	S	665956	Subdoligranulum sp. 4_3_54A2FAA
0.06	18895	0	S	214851	Subdoligranulum variabile
0.06	18895	18895	-	411471	Subdoligranulum variabile DSM 15176
1.06	346505	269	G	1508657	Ruminiclostridium
0.76	246969	0	S	39492	[Eubacterium] siraeum
0.76	246969	246969	-	428128	[Eubacterium] siraeum DSM 15702
0.30	97986	0	S	1535	[Clostridium] leptum
0.30	97986	97986	-	428125	[Clostridium] leptum DSM 753
0.42	137319	3879	G	1263	Ruminococcus
0.34	111855	182	-	129701	environmental samples
0.24	79213	79213	S	1262950	Ruminococcus sp. CAG:108
0.07	22186	22186	S	1262953	Ruminococcus sp. CAG:254
0.01	3751	3751	S	1263106	Ruminococcus gnavus CAG:126
0.01	1644	1644	S	1262962	Ruminococcus sp. CAG:57
0.02	5187	286	S	1265	Ruminococcus flavefaciens
0.01	4736	4736	-	641112	Ruminococcus flavefaciens FD-1
0.01	4392	10	S	1264	Ruminococcus albus
0.01	4303	4303	-	246199	Ruminococcus albus 8
0.01	3874	3874	S	457412	Ruminococcus sp. 5_1_39BFAA
0.01	3561	1631	S	46228	Ruminococcus lactaris
0.01	3222	3222	S	1095771	Ruminococcus sp. JC304
0.17	56569	5	-	552397	unclassified Ruminococcaceae
0.17	56560	56560	S	552398	Ruminococcaceae bacterium D16
0.12	39067	4	G	244127	Anaerotruncus
0.10	33804	0	S	169435	Anaerotruncus colihominis
0.10	33804	33804	-	445972	Anaerotruncus colihominis DSM 17241
0.01	3974	3974	S	1235835	Anaerotruncus sp. G3(2012)
4.31	1402466	73098	F	186803	Lachnospiraceae
1.72	560194	182640	G	841	Roseburia
0.86	279349	2646	-	512313	environmental samples
0.56	183879	183879	S	1262941	Roseburia sp. CAG:18
0.17	55253	55253	S	1263105	Roseburia inulinivorans CAG:15
0.04	14132	14132	S	1263104	Roseburia intestinalis CAG:13
0.02	7178	7178	S	1262944	Roseburia sp. CAG:303
0.02	6789	6789	S	1262948	Roseburia sp. CAG:471
0.01	2851	2851	S	1262945	Roseburia sp. CAG:309
0.01	2365	2365	S	1262946	Roseburia sp. CAG:380
0.01	1704	1704	S	1262943	Roseburia sp. CAG:197
0.19	61202	0	S	360807	Roseburia inulinivorans
0.19	61202	61202	-	622312	Roseburia inulinivorans DSM 16841
0.10	32974	0	S	166486	Roseburia intestinalis
0.10	32974	32974	-	536231	Roseburia intestinalis L1-82
0.01	4029	0	S	301301	Roseburia hominis
0.01	4029	4029	-	585394	Roseburia hominis A2-183
0.86	280209	19814	G	1506553	Lachnoclostridium
0.53	174187	124037	S	1531	[Clostridium] clostridioforme
0.06	20736	20736	-	999408	[Clostridium] clostridioforme 90A8
0.03	8780	8780	-	742735	[Clostridium] clostridioforme 2_1_49FAA
0.02	7581	7581	-	999406	[Clostridium] clostridioforme 90A6
0.01	4700	4700	-	1280695	[Clostridium] clostridioforme AGR2157
0.01	3511	3511	-	999407	[Clostridium] clostridioforme 90A7
0.01	2305	2305	-	999410	[Clostridium] clostridioforme CM201
0.01	1633	1633	-	999405	[Clostridium] clostridioforme 90A4
0.11	35167	3642	S	1512	[Clostridium] symbiosum
0.05	16543	16543	-	742740	[Clostridium] symbiosum WAL-14163
0.05	14982	14982	-	742741	[Clostridium] symbiosum WAL-14673
0.07	22847	0	S	358743	[Clostridium] citroniae
0.07	22847	22847	-	742733	[Clostridium] citroniae WAL-17108
0.06	18164	4680	S	208479	[Clostridium] bolteae
0.02	5301	5301	-	997897	[Clostridium] bolteae 90B8
0.01	4863	4863	-	997895	[Clostridium] bolteae 90B3
0.02	6224	0	S	333367	[Clostridium] asparagiforme
0.02	6224	6224	-	518636	[Clostridium asparagiforme] DSM 15981
0.01	1757	0	S	84030	[Clostridium] saccharolyticum
0.01	1757	1757	-	610130	[Clostridium] saccharolyticum WM1
0.71	232744	174460	G	33042	Coprococcus
0.09	29783	0	S	410072	Coprococcus comes
0.09	29783	29783	-	470146	Coprococcus comes ATCC 27758
0.07	23586	12	-	458252	environmental samples
0.07	22928	22928	S	1263070	Coprococcus comes CAG:19
0.01	2736	0	S	33043	Coprococcus eutactus
0.01	2736	2736	-	411474	Coprococcus eutactus ATCC 27759
0.57	185497	7819	G	572511	Blautia
0.39	126468	30	-	765820	environmental samples
0.38	122764	122764	S	1262757	Blautia sp. CAG:37
0.01	1939	1939	S	1262756	Blautia sp. CAG:257
0.06	18611	1079	S	418240	Blautia wexlerae
0.04	13226	13226	-	1121115	Blautia wexlerae DSM 19850
0.01	4306	4306	-	1280691	Blautia wexlerae AGR2146
0.05	16263	16263	S	1226324	Blautia sp. KLE 1732
0.03	9987	288	S	33038	[Ruminococcus] gnavus
0.02	6661	6661	-	411470	Ruminococcus gnavus ATCC 29149
0.01	2905	2905	-	1384063	Ruminococcus gnavus AGR2154
0.01	2349	0	S	180164	Blautia schinkii
0.01	2349	2349	-	1410649	Blautia schinkii DSM 10518
0.01	1755	0	S	40520	Blautia obeum
0.01	1755	1755	-	411459	Blautia obeum ATCC 29174
0.10	33634	3071	-	186928	unclassified Lachnospiraceae
0.05	16660	16660	S	658087	Lachnospiraceae bacterium 7_1_58FAA
0.01	1763	1763	S	658085	Lachnospiraceae bacterium 5_1_57FAA
0.07	22856	6282	G	189330	Dorea
0.02	7039	170	S	39486	Dorea formicigenerans
0.01	4337	4337	-	742765	Dorea formicigenerans 4_6_53AFAA
0.01	2532	2532	-	411461	Dorea formicigenerans ATCC 27755
0.02	5098	173	S	88431	Dorea longicatena
0.01	3649	3649	-	1280698	Dorea longicatena AGR2136
0.01	2054	2	-	286137	environmental samples
0.01	1840	1840	S	1280669	Dorea sp. AGR2135
0.01	4307	475	G	830	Butyrivibrio
0.01	2686	0	S	45851	Butyrivibrio crossotus
0.01	2686	2686	-	511680	Butyrivibrio crossotus DSM 2876
0.01	4219	0	G	1506577	Tyzzerella
0.01	4219	0	S	29361	Tyzzerella nexilis
0.01	4219	4219	-	500632	Tyzzerella nexilis DSM 1787
3.08	1002094	7	F	186806	Eubacteriaceae
3.08	1002077	178146	G	1730	Eubacterium
2.21	720595	1181	-	84372	environmental samples
1.34	436531	436531	S	1262889	Eubacterium sp. CAG:38
0.49	160144	160144	S	1263080	Eubacterium siraeum CAG:80
0.18	59284	59284	S	1263079	Eubacterium rectale CAG:36
0.17	56120	56120	S	1263077	Eubacterium eligens CAG:72
0.01	2381	2381	S	1262888	Eubacterium sp. CAG:274
0.23	74786	0	S	39491	Eubacterium rectale
0.23	74786	74786	-	515619	Eubacterium rectale ATCC 33656
0.05	17154	0	S	39485	[Eubacterium] eligens
0.05	17154	17154	-	515620	[Eubacterium] eligens ATCC 27750
0.01	4877	0	S	39488	[Eubacterium] hallii
0.01	4877	4877	-	411469	[Eubacterium] hallii DSM 3353
0.01	2797	2797	S	457402	Eubacterium sp. 3_1_31
2.58	840382	17152	-	186813	unclassified Clostridiales
2.41	783479	47677	-	39779	unclassified Clostridiales (miscellaneous)
1.13	367097	367097	S	1232457	Clostridiales bacterium VE202-27
1.02	332657	332657	S	1232439	Clostridiales bacterium VE202-03
0.02	7337	7337	S	1232460	Clostridiales bacterium VE202-28
0.02	6228	6228	S	457421	Clostridiales bacterium 1_7_47FAA
0.01	4750	4750	S	1232443	Clostridiales bacterium VE202-13
0.01	4055	4055	S	1232438	Clostridiales bacterium VE202-01
0.01	3887	3887	S	1232445	Clostridiales bacterium VE202-16
0.01	3655	3655	S	1232453	Clostridiales bacterium VE202-21
0.01	2324	2324	S	1232447	Clostridiales bacterium VE202-09
0.01	1769	1769	S	1232452	Clostridiales bacterium VE202-14
0.07	24329	0	G	1017280	Pseudoflavonifractor
0.07	24329	0	S	106588	Pseudoflavonifractor capillosus
0.07	24329	24329	-	411467	Pseudoflavonifractor capillosus ATCC 29799
0.03	10475	0	G	946234	Flavonifractor
0.03	10475	0	S	292800	Flavonifractor plautii
0.03	10475	10475	-	411475	Flavonifractor plautii ATCC 29863
0.02	4944	0	S	384638	[Bacteroides] pectinophilus
0.02	4944	4944	-	483218	[Bacteroides] pectinophilus ATCC 43243
0.06	18792	64	F	186804	Peptostreptococcaceae
0.05	17549	0	G	1481960	Peptoclostridium
0.05	17512	8107	S	1496	Peptoclostridium difficile
0.01	3602	3602	-	1151372	Peptoclostridium difficile F501
0.01	2234	2234	-	1151410	Peptoclostridium difficile P28
0.02	7168	0	F	216572	Oscillospiraceae
0.02	7168	1325	G	459786	Oscillibacter
0.01	2943	63	-	876090	environmental samples
0.01	2320	2320	S	1262910	Oscillibacter sp. CAG:155
0.01	2236	2236	S	1235797	Oscillibacter sp. 1-3
5.58	1816363	0	C	909932	Negativicutes
5.58	1816363	134	O	909929	Selenomonadales
5.58	1816034	2988	F	31977	Veillonellaceae
5.40	1758177	871073	G	39948	Dialister
1.39	453872	81	-	135034	environmental samples
1.39	453692	453692	S	1263072	Dialister invisus CAG:218
1.33	433201	0	S	218538	Dialister invisus
1.33	433201	433201	-	592028	Dialister invisus DSM 15470
0.16	52644	35390	G	29465	Veillonella
0.01	4407	1281	S	39777	Veillonella atypica
0.01	2861	1004	S	29466	Veillonella parvula
0.01	2261	2261	S	1403932	Veillonella sp. DORA_A_3_16_22
0.01	2084	2084	S	1203593	Veillonella sp. HPA0037
3.36	1092858	923	-	47928	environmental samples
2.34	761082	761082	S	1263021	Firmicutes bacterium CAG:41
0.84	273903	273903	S	1263012	Firmicutes bacterium CAG:24
0.13	43179	43179	S	1262989	Firmicutes bacterium CAG:94
0.01	3839	3839	S	1262994	Firmicutes bacterium CAG:65
0.01	1663	1663	S	1263002	Firmicutes bacterium CAG:124
0.43	140285	0	C	526524	Erysipelotrichia
0.43	140285	0	O	526525	Erysipelotrichales
0.43	140285	2819	F	128827	Erysipelotrichaceae
0.31	102068	6082	G	61170	Holdemania
0.29	93276	0	S	61171	Holdemania filiformis
0.29	93276	93276	-	545696	Holdemania filiformis DSM 12042
0.01	2710	0	S	1468449	Holdemania massiliensis
0.01	2710	2710	-	1211819	Holdemania massiliensis AP2
0.04	13458	16	G	1505663	Erysipelatoclostridium
0.04	12566	0	S	29348	[Clostridium] spiroforme
0.04	12566	12566	-	428126	[Clostridium] spiroforme DSM 1552
0.04	12873	149	-	433334	unclassified Erysipelotrichaceae
0.04	12070	238	-	544447	unclassified Erysipelotrichaceae (miscellaneous)
0.02	7790	7790	S	457422	Erysipelotrichaceae bacterium 2_2_44A
0.01	1634	1634	S	469614	Erysipelotrichaceae bacterium 6_1_45
0.02	5703	0	G	1573534	Faecalitalea
0.02	5703	1	S	39483	Faecalitalea cylindroides
0.02	5483	5483	-	717960	Faecalitalea cylindroides T2-87
0.01	2112	1575	G	100883	Coprobacillus
0.10	32746	462	C	91061	Bacilli
0.09	30421	535	O	186826	Lactobacillales
0.08	25634	42	F	1300	Streptococcaceae
0.07	24014	9782	G	1301	Streptococcus
0.03	8917	651	S	1307	Streptococcus suis
0.02	5280	5280	-	1214177	Streptococcus suis 92-1400
0.01	1928	1928	-	1321372	Streptococcus suis EA1832.92
0.01	3657	3327	S	1308	Streptococcus thermophilus
0.01	2158	0	F	81852	Enterococcaceae
0.01	2157	57	G	1350	Enterococcus
0.01	1662	116	S	1352	Enterococcus faecium
0.01	1863	265	O	1385	Bacillales
9.88	3218658	0	-	68336	Bacteroidetes/Chlorobi group
9.88	3218658	1055	P	976	Bacteroidetes
9.88	3217189	0	C	200643	Bacteroidia
9.88	3217189	6965	O	171549	Bacteroidales
9.84	3205493	1053	F	171551	Porphyromonadaceae
9.82	3197856	7984	G	156973	Dysgonomonas
9.64	3141147	0	S	45254	Dysgonomonas capnocytophagoides
9.64	3141147	3141147	-	1121485	Dysgonomonas capnocytophagoides DSM 22835
0.10	32177	0	S	156974	Dysgonomonas gadei
0.10	32177	32177	-	742766	Dysgonomonas gadei ATCC BAA-286
0.05	16548	0	S	163665	Dysgonomonas mossii
0.05	16548	16548	-	742767	Dysgonomonas mossii DSM 22836
0.02	6308	2360	G	836	Porphyromonas
0.01	3632	0	S	837	Porphyromonas gingivalis
0.01	3632	3632	-	431947	Porphyromonas gingivalis ATCC 33277
0.01	4441	0	F	815	Bacteroidaceae
0.01	4440	243	G	816	Bacteroides
0.01	2525	2525	-	1235813	Bacteroides pyogenes JCM 10003
8.91	2903499	8005	P	1224	Proteobacteria
5.08	1654395	6	-	68525	delta/epsilon subdivisions
4.73	1539210	164	C	28221	Deltaproteobacteria
4.72	1538927	114	O	213115	Desulfovibrionales
4.72	1538811	1547	F	194924	Desulfovibrionaceae
4.72	1537033	632782	G	35832	Bilophila
2.56	834535	556280	S	35833	Bilophila wadsworthia
0.43	140313	140313	-	1408428	Bilophila wadsworthia ATCC 49260
0.42	137942	137942	-	563192	Bilophila wadsworthia 3_1_6
0.21	69716	69716	S	693988	Bilophila sp. 4_1_30
0.35	115179	70	C	29547	Epsilonproteobacteria
0.35	115107	59	O	213849	Campylobacterales
0.35	115038	12	F	72294	Campylobacteraceae
0.35	115024	54193	G	194	Campylobacter
0.13	42390	6799	S	200	Campylobacter curvus
0.07	23366	23366	-	1121268	Campylobacter curvus DSM 6644
0.04	12225	12225	-	360105	Campylobacter curvus 525.92
0.03	10264	10264	S	936554	Campylobacter sp. FOBRC14
0.02	5664	0	S	824	Campylobacter gracilis
0.02	5664	5664	-	553220	Campylobacter gracilis RM3268
3.80	1238606	4633	C	1236	Gammaproteobacteria
3.78	1232730	0	O	91347	Enterobacteriales
3.78	1232730	546707	F	543	Enterobacteriaceae
1.99	648732	441463	G	561	Escherichia
0.64	207201	203810	S	562	Escherichia coli
0.11	36125	10560	G	583	Proteus
0.05	15880	0	S	183417	Proteus hauseri
0.05	15880	15880	-	1312367	Proteus hauseri ZMd44
0.02	7919	0	S	102862	Proteus penneri
0.02	7919	7919	-	471881	Proteus penneri ATCC 35198
0.01	1766	795	S	584	Proteus mirabilis
0.01	2066	99	C	28216	Betaproteobacteria
0.01	1808	47	O	80840	Burkholderiales
0.13	43619	0	P	32066	Fusobacteria
0.13	43619	0	C	203490	Fusobacteriia
0.13	43619	64	O	203491	Fusobacteriales
0.13	43504	42	F	203492	Fusobacteriaceae
0.13	43462	29068	G	848	Fusobacterium
0.04	13585	8750	S	851	Fusobacterium nucleatum
0.01	3621	1705	-	76859	Fusobacterium nucleatum subsp. animalis
0.11	34746	919	P	201174	Actinobacteria
0.06	20111	149	C	84998	Coriobacteriia
0.06	18698	0	O	1643822	Eggerthellales
0.06	18698	304	F	1643826	Eggerthellaceae
0.06	18149	10789	G	84111	Eggerthella
0.01	3765	0	S	84112	Eggerthella lenta
0.01	3765	3765	-	479437	Eggerthella lenta DSM 2243
0.01	1793	1793	S	665943	Eggerthella sp. 1_3_56FAA
0.04	13711	814	C	1760	Actinobacteria
0.03	8651	0	O	85004	Bifidobacteriales
0.03	8651	1	F	31953	Bifidobacteriaceae
0.03	8234	4194	G	1678	Bifidobacterium
0.01	3364	0	O	2037	Actinomycetales
0.01	3364	0	F	2049	Actinomycetaceae
0.01	3331	1251	G	1654	Actinomyces
4.25	1383452	0	D	2759	Eukaryota
4.25	1383452	2	-	33154	Opisthokonta
4.25	1383450	0	K	33208	Metazoa
4.25	1383450	0	-	6072	Eumetazoa
4.25	1383450	0	-	33213	Bilateria
4.25	1383450	0	-	33511	Deuterostomia
4.25	1383450	0	P	7711	Chordata
4.25	1383450	0	-	89593	Craniata
4.25	1383450	0	-	7742	Vertebrata
4.25	1383450	0	-	7776	Gnathostomata
4.25	1383450	0	-	117570	Teleostomi
4.25	1383450	0	-	117571	Euteleostomi
4.25	1383450	0	-	8287	Sarcopterygii
4.25	1383450	0	-	1338369	Dipnotetrapodomorpha
4.25	1383450	0	-	32523	Tetrapoda
4.25	1383450	0	-	32524	Amniota
4.25	1383450	0	C	40674	Mammalia
4.25	1383450	0	-	32525	Theria
4.25	1383450	0	-	9347	Eutheria
4.25	1383450	0	-	1437010	Boreoeutheria
4.25	1383450	0	-	314146	Euarchontoglires
4.25	1383450	0	O	9443	Primates
4.25	1383450	0	-	376913	Haplorrhini
4.25	1383450	0	-	314293	Simiiformes
4.25	1383450	0	-	9526	Catarrhini
4.25	1383450	0	-	314295	Hominoidea
4.25	1383450	0	F	9604	Hominidae
4.25	1383450	0	-	207598	Homininae
4.25	1383450	0	G	9605	Homo
4.25	1383450	1383450	S	9606	Homo sapiens
