# Supplementary material for: Long-term taxonomic and functional divergence from donor bacterial strains following fecal microbiota transplantation in immunocompromised patients
Source: PLoS One. 2017 Aug 21;12(8):e0182585. doi: 10.1371/journal.pone.0182585 (PMC5565110; doi:10.1371/journal.pone.0182585)
Supplement: S3 File — (ZIP) [file pone.0182585.s008.zip › classification_reports/Subject 2 Timepoint 3 Kraken Report.txt]

Percentage of reads covered by the clade rooted at this taxon	Number of reads covered by the clade rooted at this taxon	Number of reads assigned directly to this taxon	A rank code, indicating (U)nclassified, (D)omain, (K)ingdom, (P)hylum, (C)lass, (O)rder, (F)amily, (G)enus, or (S)pecies. All other ranks are simply '-'.	NCBI taxonomy ID	Indented scientific name
41.92	16581945	16581945	U	0	unclassified
58.08	22976707	7594	-	1	root
58.06	22966568	13091	-	131567	cellular organisms
57.12	22597870	244995	D	2	Bacteria
44.25	17505389	492879	P	1239	Firmicutes
32.06	12682731	601	C	186801	Clostridia
32.06	12682033	2989428	O	186802	Clostridiales
7.85	3104400	24172	F	541000	Ruminococcaceae
3.01	1189951	499	G	1508657	Ruminiclostridium
2.98	1179037	0	S	39492	[Eubacterium] siraeum
2.98	1179037	1179037	-	428128	[Eubacterium] siraeum DSM 15702
0.02	6892	0	S	1535	[Clostridium] leptum
0.02	6892	6892	-	428125	[Clostridium] leptum DSM 753
0.01	2992	0	S	84026	[Clostridium] methylpentosum
0.01	2992	2992	-	537013	[Clostridium] methylpentosum DSM 5476
2.69	1062941	1353	G	292632	Subdoligranulum
2.62	1036490	1036490	S	665956	Subdoligranulum sp. 4_3_54A2FAA
0.06	25086	0	S	214851	Subdoligranulum variabile
0.06	25086	25086	-	411471	Subdoligranulum variabile DSM 15176
0.86	340912	18117	G	216851	Faecalibacterium
0.77	305649	105191	S	853	Faecalibacterium prausnitzii
0.19	76900	76900	-	411485	Faecalibacterium prausnitzii M21/2
0.19	73954	73954	-	748224	Faecalibacterium cf. prausnitzii KLE1255
0.13	49604	49604	-	411483	Faecalibacterium prausnitzii A2-165
0.04	17146	1	-	259314	environmental samples
0.04	16955	16955	S	1262898	Faecalibacterium sp. CAG:82
0.64	253052	14279	G	1263	Ruminococcus
0.42	167818	419	-	129701	environmental samples
0.25	98487	98487	S	1262950	Ruminococcus sp. CAG:108
0.10	41146	41146	S	1262953	Ruminococcus sp. CAG:254
0.02	7212	7212	S	1262962	Ruminococcus sp. CAG:57
0.01	5523	5523	S	1263106	Ruminococcus gnavus CAG:126
0.01	4345	4345	S	1262963	Ruminococcus sp. CAG:579
0.01	3170	3170	S	1262968	Ruminococcus sp. CAG:90
0.01	2207	2207	S	1262967	Ruminococcus sp. CAG:9
0.01	1992	1992	S	1262964	Ruminococcus sp. CAG:60
0.06	24860	1294	S	1265	Ruminococcus flavefaciens
0.06	22992	22992	-	641112	Ruminococcus flavefaciens FD-1
0.05	19460	11	S	1264	Ruminococcus albus
0.05	19167	19167	-	246199	Ruminococcus albus 8
0.03	12210	6740	S	46228	Ruminococcus lactaris
0.01	3267	3267	-	471875	Ruminococcus lactaris ATCC 29176
0.01	2203	2203	-	1073376	Ruminococcus lactaris CC59_002D
0.02	7721	7721	S	457412	Ruminococcus sp. 5_1_39BFAA
0.01	3672	3672	S	1095771	Ruminococcus sp. JC304
0.01	2542	0	S	1161942	Ruminococcus champanellensis
0.01	2542	2542	-	213810	Ruminococcus champanellensis 18P13 = JCM 17042
0.33	131292	1	G	244127	Anaerotruncus
0.31	122474	0	S	169435	Anaerotruncus colihominis
0.31	122474	122474	-	445972	Anaerotruncus colihominis DSM 17241
0.01	5075	5075	S	1235835	Anaerotruncus sp. G3(2012)
0.01	3742	0	-	905010	environmental samples
0.01	3697	3697	S	1262703	Anaerotruncus sp. CAG:390
0.26	101675	1	-	552397	unclassified Ruminococcaceae
0.26	101664	101664	S	552398	Ruminococcaceae bacterium D16
6.86	2711876	11150	F	31979	Clostridiaceae
6.72	2658392	4504	G	1485	Clostridium
6.59	2605706	4833	-	59619	environmental samples
3.16	1248183	1248183	S	1262828	Clostridium sp. CAG:62
1.08	428619	428619	S	1262774	Clostridium sp. CAG:127
0.74	293678	293678	S	1262824	Clostridium sp. CAG:58
0.66	262454	262454	S	1262825	Clostridium sp. CAG:590
0.60	236416	236416	S	1262783	Clostridium sp. CAG:242
0.16	63052	63052	S	1262836	Clostridium sp. CAG:75
0.04	16374	16374	S	1262845	Clostridium sp. CAG:91
0.04	15549	15549	S	1262842	Clostridium sp. CAG:81
0.01	5148	5148	S	1263064	Clostridium bolteae CAG:59
0.01	3527	3527	S	1262803	Clostridium sp. CAG:413
0.01	2966	2966	S	1263066	Clostridium clostridioforme CAG:511
0.01	2916	2916	S	1263065	Clostridium clostridioforme CAG:132
0.01	2380	2380	S	1263067	Clostridium hathewayi CAG:224
0.01	2249	2249	S	1262805	Clostridium sp. CAG:43
0.01	2133	2133	S	1262777	Clostridium sp. CAG:167
0.08	30611	30611	S	411486	Clostridium sp. M62/1
0.02	6517	6517	S	411489	Clostridium sp. L2-50
0.01	4600	4600	S	411484	Clostridium sp. SS2/1
0.01	2240	2240	S	665940	Clostridium sp. 7_3_54FAA
0.09	35914	0	G	1649459	Hungatella
0.09	35914	26379	S	154046	Hungatella hathewayi
0.02	6271	6271	-	566550	Hungatella hathewayi DSM 13479
0.01	2008	2008	-	999412	Hungatella hathewayi 12489931
0.02	6418	0	G	580596	Butyricicoccus
0.02	6418	0	S	501571	Butyricicoccus pullicaecorum
0.02	6418	6418	-	1203606	Butyricicoccus pullicaecorum 1.2
4.84	1914704	15	F	186806	Eubacteriaceae
4.84	1914667	283050	G	1730	Eubacterium
1.92	758256	758256	S	1263080	Eubacterium siraeum CAG:80
1.23	486323	486323	S	1262889	Eubacterium sp. CAG:38
0.26	104808	104808	S	1263077	Eubacterium eligens CAG:72
0.22	86286	86286	S	1263079	Eubacterium rectale CAG:36
0.01	4514	4514	S	1262888	Eubacterium sp. CAG:274
0.32	128507	0	S	39491	Eubacterium rectale
0.32	128507	128507	-	515619	Eubacterium rectale ATCC 33656
0.08	30219	0	S	39485	[Eubacterium] eligens
0.08	30219	30219	-	515620	[Eubacterium] eligens ATCC 27750
0.03	11960	0	S	39488	[Eubacterium] hallii
0.03	11960	11960	-	411469	[Eubacterium] hallii DSM 3353
0.01	5716	5716	S	457402	Eubacterium sp. 3_1_31
0.01	2241	0	S	39496	Eubacterium ventriosum
0.01	2241	2241	-	411463	Eubacterium ventriosum ATCC 27560
3.56	1407637	116665	F	186803	Lachnospiraceae
1.31	520163	150560	G	841	Roseburia
0.62	244469	2420	-	512313	environmental samples
0.37	145536	145536	S	1262941	Roseburia sp. CAG:18
0.16	65131	65131	S	1263105	Roseburia inulinivorans CAG:15
0.03	12207	12207	S	1262944	Roseburia sp. CAG:303
0.01	5642	5642	S	1262945	Roseburia sp. CAG:309
0.01	3853	3853	S	1262948	Roseburia sp. CAG:471
0.01	3744	3744	S	1263104	Roseburia intestinalis CAG:13
0.19	76272	0	S	360807	Roseburia inulinivorans
0.19	76272	76272	-	622312	Roseburia inulinivorans DSM 16841
0.06	24572	0	S	166486	Roseburia intestinalis
0.06	24572	24572	-	536231	Roseburia intestinalis L1-82
0.06	24290	0	S	301301	Roseburia hominis
0.06	24290	24290	-	585394	Roseburia hominis A2-183
0.84	333737	44824	G	572511	Blautia
0.21	81820	42	-	765820	environmental samples
0.18	71805	71805	S	1262757	Blautia sp. CAG:37
0.02	8691	8691	S	1262756	Blautia sp. CAG:257
0.19	76506	76506	S	1226324	Blautia sp. KLE 1732
0.19	76207	4521	S	418240	Blautia wexlerae
0.16	63665	63665	-	1121115	Blautia wexlerae DSM 19850
0.02	8021	8021	-	1280691	Blautia wexlerae AGR2146
0.07	26530	326	S	33038	[Ruminococcus] gnavus
0.06	22917	22917	-	411470	Ruminococcus gnavus ATCC 29149
0.01	3118	3118	-	1384063	Ruminococcus gnavus AGR2154
0.04	17236	0	S	1322	Blautia hansenii
0.04	17236	17236	-	537007	Blautia hansenii DSM 20583
0.01	5813	0	S	180164	Blautia schinkii
0.01	5813	5813	-	1410649	Blautia schinkii DSM 10518
0.01	2518	0	S	40520	Blautia obeum
0.01	2518	2518	-	411459	Blautia obeum ATCC 29174
0.01	2141	0	S	33035	Blautia producta
0.01	2141	2141	-	1121114	Blautia producta ATCC 27340 = DSM 2950
0.63	249314	16696	G	1506553	Lachnoclostridium
0.22	86321	34006	S	1531	[Clostridium] clostridioforme
0.05	19088	19088	-	999406	[Clostridium] clostridioforme 90A6
0.03	10099	10099	-	999407	[Clostridium] clostridioforme 90A7
0.02	8450	8450	-	999408	[Clostridium] clostridioforme 90A8
0.02	7140	7140	-	742735	[Clostridium] clostridioforme 2_1_49FAA
0.01	2628	2628	-	1280695	[Clostridium] clostridioforme AGR2157
0.01	2029	2029	-	999403	[Clostridium] clostridioforme 90A1
0.16	65194	824	S	1512	[Clostridium] symbiosum
0.14	57289	57289	-	742740	[Clostridium] symbiosum WAL-14163
0.02	7081	7081	-	742741	[Clostridium] symbiosum WAL-14673
0.11	43464	0	S	358743	[Clostridium] citroniae
0.11	43464	43464	-	742733	[Clostridium] citroniae WAL-17108
0.07	28201	8208	S	208479	[Clostridium] bolteae
0.02	7622	7622	-	997895	[Clostridium] bolteae 90B3
0.02	6554	6554	-	997897	[Clostridium] bolteae 90B8
0.01	3679	3679	-	411902	[Clostridium] bolteae ATCC BAA-613
0.02	6042	0	S	333367	[Clostridium] asparagiforme
0.02	6042	6042	-	518636	[Clostridium asparagiforme] DSM 15981
0.17	66763	4187	-	186928	unclassified Lachnospiraceae
0.09	37158	37158	S	658087	Lachnospiraceae bacterium 7_1_58FAA
0.01	4646	4646	S	1408319	Lachnospiraceae bacterium AB2028
0.01	2916	2916	S	658086	Lachnospiraceae bacterium 3_1_57FAA_CT1
0.01	2656	2656	S	658089	Lachnospiraceae bacterium 5_1_63FAA
0.01	2315	2315	S	658088	Lachnospiraceae bacterium 9_1_43BFAA
0.01	1992	1992	S	658655	Lachnospiraceae bacterium 1_4_56FAA
0.13	50720	29271	G	33042	Coprococcus
0.03	11345	0	S	410072	Coprococcus comes
0.03	11345	11345	-	470146	Coprococcus comes ATCC 27758
0.01	4717	7	-	458252	environmental samples
0.01	3906	3906	S	1263070	Coprococcus comes CAG:19
0.01	3623	0	S	33043	Coprococcus eutactus
0.01	3623	3623	-	411474	Coprococcus eutactus ATCC 27759
0.10	38301	12959	G	189330	Dorea
0.03	10604	633	S	39486	Dorea formicigenerans
0.01	5629	5629	-	742765	Dorea formicigenerans 4_6_53AFAA
0.01	4342	4342	-	411461	Dorea formicigenerans ATCC 27755
0.02	6423	104	S	88431	Dorea longicatena
0.01	4939	4939	-	1280698	Dorea longicatena AGR2136
0.01	3848	4	-	286137	environmental samples
0.01	3107	3107	S	1263073	Dorea formicigenerans CAG:28
0.01	3323	3323	S	1280669	Dorea sp. AGR2135
0.03	11401	1585	G	830	Butyrivibrio
0.02	7755	0	S	45851	Butyrivibrio crossotus
0.02	7755	7755	-	511680	Butyrivibrio crossotus DSM 2876
0.03	10337	0	G	1506577	Tyzzerella
0.03	10337	0	S	29361	Tyzzerella nexilis
0.03	10337	10337	-	500632	Tyzzerella nexilis DSM 1787
0.01	2580	50	G	207244	Anaerostipes
0.01	2387	0	S	649756	Anaerostipes hadrus
0.01	2387	2387	-	649757	Anaerostipes hadrus DSM 3319
1.23	487913	40875	-	186813	unclassified Clostridiales
0.83	327403	26828	-	39779	unclassified Clostridiales (miscellaneous)
0.35	137444	137444	S	1232457	Clostridiales bacterium VE202-27
0.33	129651	129651	S	1232439	Clostridiales bacterium VE202-03
0.03	12131	12131	S	1232443	Clostridiales bacterium VE202-13
0.01	4683	4683	S	1232445	Clostridiales bacterium VE202-16
0.01	4363	4363	S	1232453	Clostridiales bacterium VE202-21
0.01	2691	2691	S	1232460	Clostridiales bacterium VE202-28
0.01	2557	2557	S	1232438	Clostridiales bacterium VE202-01
0.01	2032	2032	S	457421	Clostridiales bacterium 1_7_47FAA
0.21	83999	0	G	1017280	Pseudoflavonifractor
0.21	83999	0	S	106588	Pseudoflavonifractor capillosus
0.21	83999	83999	-	411467	Pseudoflavonifractor capillosus ATCC 29799
0.06	24771	0	G	946234	Flavonifractor
0.06	24771	0	S	292800	Flavonifractor plautii
0.06	24771	24771	-	411475	Flavonifractor plautii ATCC 29863
0.03	10861	0	S	384638	[Bacteroides] pectinophilus
0.03	10861	10861	-	483218	[Bacteroides] pectinophilus ATCC 43243
0.10	39991	0	F	216572	Oscillospiraceae
0.10	39991	7976	G	459786	Oscillibacter
0.04	15552	392	-	876090	environmental samples
0.03	12971	12971	S	1262910	Oscillibacter sp. CAG:155
0.01	2189	2189	S	1262911	Oscillibacter sp. CAG:241
0.03	13299	13299	S	1235797	Oscillibacter sp. 1-3
0.06	25118	72	F	186804	Peptostreptococcaceae
0.06	23644	6	G	1481960	Peptoclostridium
0.06	23611	14790	S	1496	Peptoclostridium difficile
0.01	3143	3143	-	1232197	Peptoclostridium difficile F665
0.01	1994	1994	-	1151410	Peptoclostridium difficile P28
9.96	3938999	5828	-	47928	environmental samples
9.22	3648912	3648912	S	1263012	Firmicutes bacterium CAG:24
0.48	188483	188483	S	1263021	Firmicutes bacterium CAG:41
0.07	26630	26630	S	1263002	Firmicutes bacterium CAG:124
0.06	23386	23386	S	1263005	Firmicutes bacterium CAG:145
0.05	20843	20843	S	1262989	Firmicutes bacterium CAG:94
0.02	6627	6627	S	1262994	Firmicutes bacterium CAG:65
0.01	3828	3828	S	1263027	Firmicutes bacterium CAG:534
0.64	253609	0	C	909932	Negativicutes
0.64	253609	535	O	909929	Selenomonadales
0.64	252529	3314	F	31977	Veillonellaceae
0.58	228532	112980	G	39948	Dialister
0.15	59103	14	-	135034	environmental samples
0.15	59042	59042	S	1263072	Dialister invisus CAG:218
0.14	56443	0	S	218538	Dialister invisus
0.14	56443	56443	-	592028	Dialister invisus DSM 15470
0.05	19265	11521	G	29465	Veillonella
0.27	107796	0	C	526524	Erysipelotrichia
0.27	107796	0	O	526525	Erysipelotrichales
0.27	107796	2551	F	128827	Erysipelotrichaceae
0.16	61868	3883	G	61170	Holdemania
0.14	56037	0	S	61171	Holdemania filiformis
0.14	56037	56037	-	545696	Holdemania filiformis DSM 12042
0.08	29919	690	-	433334	unclassified Erysipelotrichaceae
0.07	28337	705	-	544447	unclassified Erysipelotrichaceae (miscellaneous)
0.06	23041	23041	S	457422	Erysipelotrichaceae bacterium 2_2_44A
0.01	2656	2656	S	469614	Erysipelotrichaceae bacterium 6_1_45
0.01	5253	5	G	1505663	Erysipelatoclostridium
0.01	3681	0	S	29348	[Clostridium] spiroforme
0.01	3681	3681	-	428126	[Clostridium] spiroforme DSM 1552
0.01	3661	0	G	1573534	Faecalitalea
0.01	3661	3	S	39483	Faecalitalea cylindroides
0.01	3330	3330	-	717960	Faecalitalea cylindroides T2-87
0.06	23003	581	C	91061	Bacilli
0.05	19751	228	O	186826	Lactobacillales
0.03	12042	130	F	1300	Streptococcaceae
0.03	10792	3570	G	1301	Streptococcus
0.01	4578	264	S	1307	Streptococcus suis
0.01	2988	2988	-	1214177	Streptococcus suis 92-1400
0.01	5152	3	F	33958	Lactobacillaceae
0.01	4931	93	G	1578	Lactobacillus
0.01	4352	164	S	1623	Lactobacillus ruminis
0.01	4100	4100	-	525362	Lactobacillus ruminis ATCC 25644
0.01	2671	954	O	1385	Bacillales
0.02	6372	0	-	33974	unclassified Firmicutes sensu stricto
0.02	6372	0	-	84086	unclassified Firmicutes sensu stricto (miscellaneous)
0.02	6360	6360	S	1378168	Firmicutes bacterium ASF500
6.84	2705453	0	-	68336	Bacteroidetes/Chlorobi group
6.84	2705430	1027	P	976	Bacteroidetes
6.84	2703947	0	C	200643	Bacteroidia
6.84	2703947	5945	O	171549	Bacteroidales
6.81	2693840	928	F	171551	Porphyromonadaceae
6.79	2687485	6778	G	156973	Dysgonomonas
6.67	2640113	0	S	45254	Dysgonomonas capnocytophagoides
6.67	2640113	2640113	-	1121485	Dysgonomonas capnocytophagoides DSM 22835
0.07	26918	0	S	156974	Dysgonomonas gadei
0.07	26918	26918	-	742766	Dysgonomonas gadei ATCC BAA-286
0.03	13676	0	S	163665	Dysgonomonas mossii
0.03	13676	13676	-	742767	Dysgonomonas mossii DSM 22836
0.01	5188	2078	G	836	Porphyromonas
0.01	2838	0	S	837	Porphyromonas gingivalis
0.01	2838	2838	-	431947	Porphyromonas gingivalis ATCC 33277
0.01	3868	0	F	815	Bacteroidaceae
0.01	3868	224	G	816	Bacteroides
0.01	2157	2157	-	1235813	Bacteroides pyogenes JCM 10003
5.37	2123225	7030	P	1224	Proteobacteria
2.81	1109849	4088	C	1236	Gammaproteobacteria
2.79	1104533	0	O	91347	Enterobacteriales
2.79	1104533	475189	F	543	Enterobacteriaceae
1.52	600664	428124	G	561	Escherichia
0.44	172491	169623	S	562	Escherichia coli
0.07	27727	8086	G	583	Proteus
0.03	12161	0	S	183417	Proteus hauseri
0.03	12161	12161	-	1312367	Proteus hauseri ZMd44
0.02	6139	0	S	102862	Proteus penneri
0.02	6139	6139	-	471881	Proteus penneri ATCC 35198
2.54	1003166	1	-	68525	delta/epsilon subdivisions
2.47	977916	122	C	28221	Deltaproteobacteria
2.47	977521	68	O	213115	Desulfovibrionales
2.47	977435	1031	F	194924	Desulfovibrionaceae
2.47	976156	402560	G	35832	Bilophila
1.34	529138	353645	S	35833	Bilophila wadsworthia
0.22	88269	88269	-	1408428	Bilophila wadsworthia ATCC 49260
0.22	87224	87224	-	563192	Bilophila wadsworthia 3_1_6
0.11	44458	44458	S	693988	Bilophila sp. 4_1_30
0.06	25249	14	C	29547	Epsilonproteobacteria
0.06	25191	11	O	213849	Campylobacterales
0.06	25165	0	F	72294	Campylobacteraceae
0.06	25158	11122	G	194	Campylobacter
0.02	8636	1454	S	200	Campylobacter curvus
0.01	4752	4752	-	1121268	Campylobacter curvus DSM 6644
0.01	2430	2430	-	360105	Campylobacter curvus 525.92
0.01	2622	0	S	824	Campylobacter gracilis
0.01	2622	2622	-	553220	Campylobacter gracilis RM3268
0.01	2190	2190	S	936554	Campylobacter sp. FOBRC14
0.01	2484	138	C	28216	Betaproteobacteria
0.01	2224	72	O	80840	Burkholderiales
0.04	15411	395	P	201174	Actinobacteria
0.03	12130	1099	C	1760	Actinobacteria
0.02	8201	0	O	85004	Bifidobacteriales
0.02	8201	1	F	31953	Bifidobacteriaceae
0.02	6427	2383	G	1678	Bifidobacterium
0.01	2235	0	O	2037	Actinomycetales
0.01	2235	5	F	2049	Actinomycetaceae
0.01	2056	747	G	1654	Actinomyces
0.01	2883	35	C	84998	Coriobacteriia
0.01	2083	0	O	1643822	Eggerthellales
0.01	2083	128	F	1643826	Eggerthellaceae
0.90	355602	0	D	2759	Eukaryota
0.90	355602	1	-	33154	Opisthokonta
0.90	355601	0	K	33208	Metazoa
0.90	355601	0	-	6072	Eumetazoa
0.90	355601	0	-	33213	Bilateria
0.90	355601	0	-	33511	Deuterostomia
0.90	355601	0	P	7711	Chordata
0.90	355601	0	-	89593	Craniata
0.90	355601	0	-	7742	Vertebrata
0.90	355601	0	-	7776	Gnathostomata
0.90	355601	0	-	117570	Teleostomi
0.90	355601	0	-	117571	Euteleostomi
0.90	355601	0	-	8287	Sarcopterygii
0.90	355601	0	-	1338369	Dipnotetrapodomorpha
0.90	355601	0	-	32523	Tetrapoda
0.90	355601	0	-	32524	Amniota
0.90	355601	0	C	40674	Mammalia
0.90	355601	0	-	32525	Theria
0.90	355601	0	-	9347	Eutheria
0.90	355601	0	-	1437010	Boreoeutheria
0.90	355601	0	-	314146	Euarchontoglires
0.90	355601	0	O	9443	Primates
0.90	355601	0	-	376913	Haplorrhini
0.90	355601	0	-	314293	Simiiformes
0.90	355601	0	-	9526	Catarrhini
0.90	355601	0	-	314295	Hominoidea
0.90	355601	0	F	9604	Hominidae
0.90	355601	0	-	207598	Homininae
0.90	355601	0	G	9605	Homo
0.90	355601	355601	S	9606	Homo sapiens
0.01	2545	0	D	10239	Viruses
0.01	2545	0	-	35237	dsDNA viruses, no RNA stage
0.01	2545	0	O	28883	Caudovirales
0.01	2321	662	F	10699	Siphoviridae
