# Supplementary material for: Long-term taxonomic and functional divergence from donor bacterial strains following fecal microbiota transplantation in immunocompromised patients
Source: PLoS One. 2017 Aug 21;12(8):e0182585. doi: 10.1371/journal.pone.0182585 (PMC5565110; doi:10.1371/journal.pone.0182585)
Supplement: S3 File — (ZIP) [file pone.0182585.s008.zip › classification_reports/Subject 2 Timepoint 4 Kraken Report.txt]

Percentage of reads covered by the clade rooted at this taxon	Number of reads covered by the clade rooted at this taxon	Number of reads assigned directly to this taxon	A rank code, indicating (U)nclassified, (D)omain, (K)ingdom, (P)hylum, (C)lass, (O)rder, (F)amily, (G)enus, or (S)pecies. All other ranks are simply '-'.	NCBI taxonomy ID	Indented scientific name
44.70	6833197	6833197	U	0	unclassified
55.30	8452851	4254	-	1	root
55.27	8448445	3536	-	131567	cellular organisms
54.96	8401543	160789	D	2	Bacteria
41.55	6351178	180559	P	1239	Firmicutes
27.01	4129149	271	C	186801	Clostridia
27.01	4128742	1137118	O	186802	Clostridiales
6.97	1065188	14339	F	541000	Ruminococcaceae
5.16	788913	1216	G	292632	Subdoligranulum
4.97	760022	760022	S	665956	Subdoligranulum sp. 4_3_54A2FAA
0.18	27675	0	S	214851	Subdoligranulum variabile
0.18	27675	27675	-	411471	Subdoligranulum variabile DSM 15176
0.48	73371	0	G	244127	Anaerotruncus
0.44	67953	0	S	169435	Anaerotruncus colihominis
0.44	67953	67953	-	445972	Anaerotruncus colihominis DSM 17241
0.03	5250	5250	S	1235835	Anaerotruncus sp. G3(2012)
0.47	71805	3455	G	1263	Ruminococcus
0.38	58093	100	-	129701	environmental samples
0.24	36904	36904	S	1262950	Ruminococcus sp. CAG:108
0.07	9943	9943	S	1262962	Ruminococcus sp. CAG:57
0.04	5947	5947	S	1262953	Ruminococcus sp. CAG:254
0.01	1928	1928	S	1262967	Ruminococcus sp. CAG:9
0.01	1380	1380	S	1263106	Ruminococcus gnavus CAG:126
0.03	4856	4856	S	457412	Ruminococcus sp. 5_1_39BFAA
0.01	2280	1176	S	46228	Ruminococcus lactaris
0.01	1452	1452	S	1095771	Ruminococcus sp. JC304
0.01	1269	0	S	1161942	Ruminococcus champanellensis
0.01	1269	1269	-	213810	Ruminococcus champanellensis 18P13 = JCM 17042
0.45	68933	2703	G	216851	Faecalibacterium
0.42	64176	15931	S	853	Faecalibacterium prausnitzii
0.12	18098	18098	-	411485	Faecalibacterium prausnitzii M21/2
0.10	15691	15691	-	748224	Faecalibacterium cf. prausnitzii KLE1255
0.09	14456	14456	-	411483	Faecalibacterium prausnitzii A2-165
0.01	2054	0	-	259314	environmental samples
0.01	1944	1944	S	1262898	Faecalibacterium sp. CAG:82
0.18	26879	85	G	1508657	Ruminiclostridium
0.16	23847	0	S	1535	[Clostridium] leptum
0.16	23847	23847	-	428125	[Clostridium] leptum DSM 753
0.01	2048	0	S	39492	[Eubacterium] siraeum
0.01	2048	2048	-	428128	[Eubacterium] siraeum DSM 15702
0.14	20838	4	-	552397	unclassified Ruminococcaceae
0.14	20834	20834	S	552398	Ruminococcaceae bacterium D16
5.58	853602	49016	F	186803	Lachnospiraceae
2.24	341827	24954	G	841	Roseburia
1.91	291428	3239	-	512313	environmental samples
1.80	275066	275066	S	1262941	Roseburia sp. CAG:18
0.06	8670	8670	S	1263105	Roseburia inulinivorans CAG:15
0.01	1453	1453	S	1262948	Roseburia sp. CAG:471
0.01	1388	1388	S	1262943	Roseburia sp. CAG:197
0.08	11938	0	S	360807	Roseburia inulinivorans
0.08	11938	11938	-	622312	Roseburia inulinivorans DSM 16841
0.05	7016	0	S	301301	Roseburia hominis
0.05	7016	7016	-	585394	Roseburia hominis A2-183
0.04	6491	0	S	166486	Roseburia intestinalis
0.04	6491	6491	-	536231	Roseburia intestinalis L1-82
1.65	251683	19435	G	1506553	Lachnoclostridium
0.55	84253	55246	S	1531	[Clostridium] clostridioforme
0.05	7809	7809	-	999408	[Clostridium] clostridioforme 90A8
0.02	3022	3022	-	742735	[Clostridium] clostridioforme 2_1_49FAA
0.02	2876	2876	-	1280695	[Clostridium] clostridioforme AGR2157
0.01	2130	2130	-	999406	[Clostridium] clostridioforme 90A6
0.01	1373	1373	-	999410	[Clostridium] clostridioforme CM201
0.01	772	772	-	999405	[Clostridium] clostridioforme 90A4
0.43	65373	8747	S	1512	[Clostridium] symbiosum
0.21	32058	32058	-	742740	[Clostridium] symbiosum WAL-14163
0.16	24568	24568	-	742741	[Clostridium] symbiosum WAL-14673
0.37	56595	0	S	358743	[Clostridium] citroniae
0.37	56595	56595	-	742733	[Clostridium] citroniae WAL-17108
0.14	21771	9302	S	208479	[Clostridium] bolteae
0.04	6759	6759	-	997897	[Clostridium] bolteae 90B8
0.03	4245	4245	-	997895	[Clostridium] bolteae 90B3
0.02	2810	0	S	333367	[Clostridium] asparagiforme
0.02	2810	2810	-	518636	[Clostridium asparagiforme] DSM 15981
1.07	162860	14252	G	572511	Blautia
0.60	92270	29	-	765820	environmental samples
0.59	89664	89664	S	1262757	Blautia sp. CAG:37
0.01	2035	2035	S	1262756	Blautia sp. CAG:257
0.14	20991	1496	S	418240	Blautia wexlerae
0.11	16629	16629	-	1121115	Blautia wexlerae DSM 19850
0.02	2866	2866	-	1280691	Blautia wexlerae AGR2146
0.09	13504	13504	S	1226324	Blautia sp. KLE 1732
0.09	13315	151	S	33038	[Ruminococcus] gnavus
0.08	12239	12239	-	411470	Ruminococcus gnavus ATCC 29149
0.01	798	798	-	1384063	Ruminococcus gnavus AGR2154
0.03	4249	0	S	1322	Blautia hansenii
0.03	4249	4249	-	537007	Blautia hansenii DSM 20583
0.01	1701	0	S	180164	Blautia schinkii
0.01	1701	1701	-	1410649	Blautia schinkii DSM 10518
0.01	1652	0	S	33035	Blautia producta
0.01	1652	1652	-	1121114	Blautia producta ATCC 27340 = DSM 2950
0.01	842	0	S	40520	Blautia obeum
0.01	842	842	-	411459	Blautia obeum ATCC 29174
0.14	20724	7192	G	189330	Dorea
0.04	5483	311	S	39486	Dorea formicigenerans
0.02	3392	3392	-	742765	Dorea formicigenerans 4_6_53AFAA
0.01	1780	1780	-	411461	Dorea formicigenerans ATCC 27755
0.03	4189	6	-	286137	environmental samples
0.02	3779	3779	S	1263073	Dorea formicigenerans CAG:28
0.02	2667	76	S	88431	Dorea longicatena
0.01	1904	1904	-	1280698	Dorea longicatena AGR2136
0.01	884	884	S	1280669	Dorea sp. AGR2135
0.09	14013	1882	-	186928	unclassified Lachnospiraceae
0.02	3123	3123	S	658087	Lachnospiraceae bacterium 7_1_58FAA
0.01	1696	1696	S	658086	Lachnospiraceae bacterium 3_1_57FAA_CT1
0.01	1271	1271	S	397287	Lachnospiraceae bacterium 28-4
0.01	1141	1141	S	1408319	Lachnospiraceae bacterium AB2028
0.03	5212	551	G	33042	Coprococcus
0.02	2653	0	S	410072	Coprococcus comes
0.02	2653	2653	-	470146	Coprococcus comes ATCC 27758
0.01	795	795	S	1078090	Coprococcus sp. HPP0074
0.02	2559	332	G	830	Butyrivibrio
0.01	1648	0	S	45851	Butyrivibrio crossotus
0.01	1648	1648	-	511680	Butyrivibrio crossotus DSM 2876
0.02	2557	0	G	1506577	Tyzzerella
0.02	2557	0	S	29361	Tyzzerella nexilis
0.02	2557	2557	-	500632	Tyzzerella nexilis DSM 1787
3.43	524113	3928	-	186813	unclassified Clostridiales
3.21	491323	21406	-	39779	unclassified Clostridiales (miscellaneous)
2.80	428100	428100	S	1232457	Clostridiales bacterium VE202-27
0.08	12503	12503	S	1232439	Clostridiales bacterium VE202-03
0.05	7931	7931	S	1232443	Clostridiales bacterium VE202-13
0.04	6513	6513	S	1232445	Clostridiales bacterium VE202-16
0.03	4089	4089	S	1232460	Clostridiales bacterium VE202-28
0.02	3780	3780	S	1232453	Clostridiales bacterium VE202-21
0.02	2781	2781	S	457421	Clostridiales bacterium 1_7_47FAA
0.01	1761	1761	S	1232452	Clostridiales bacterium VE202-14
0.01	777	777	S	1232438	Clostridiales bacterium VE202-01
0.12	18274	0	G	1017280	Pseudoflavonifractor
0.12	18274	0	S	106588	Pseudoflavonifractor capillosus
0.12	18274	18274	-	411467	Pseudoflavonifractor capillosus ATCC 29799
0.05	7469	0	G	946234	Flavonifractor
0.05	7469	0	S	292800	Flavonifractor plautii
0.05	7469	7469	-	411475	Flavonifractor plautii ATCC 29863
0.02	3119	0	S	384638	[Bacteroides] pectinophilus
0.02	3119	3119	-	483218	[Bacteroides] pectinophilus ATCC 43243
2.75	420947	11052	F	31979	Clostridiaceae
2.13	325673	5118	G	1485	Clostridium
1.97	301281	1351	-	59619	environmental samples
0.85	129531	129531	S	1262824	Clostridium sp. CAG:58
0.44	67595	67595	S	1263068	Clostridium leptum CAG:27
0.23	34536	34536	S	1262783	Clostridium sp. CAG:242
0.10	14873	14873	S	1262828	Clostridium sp. CAG:62
0.09	13898	13898	S	1262845	Clostridium sp. CAG:91
0.04	6347	6347	S	1263065	Clostridium clostridioforme CAG:132
0.04	6195	6195	S	1263066	Clostridium clostridioforme CAG:511
0.04	6033	6033	S	1263064	Clostridium bolteae CAG:59
0.04	5679	5679	S	1262774	Clostridium sp. CAG:127
0.03	4778	4778	S	1262781	Clostridium sp. CAG:226
0.02	3565	3565	S	1263067	Clostridium hathewayi CAG:224
0.01	1406	1406	S	1262842	Clostridium sp. CAG:81
0.01	883	883	S	1262832	Clostridium sp. CAG:7
0.06	9889	9889	S	411486	Clostridium sp. M62/1
0.04	6336	6336	S	665940	Clostridium sp. 7_3_54FAA
0.01	891	891	S	97139	Clostridium sp. ASF502
0.51	78435	0	G	1649459	Hungatella
0.51	78435	63642	S	154046	Hungatella hathewayi
0.07	10186	10186	-	999412	Hungatella hathewayi 12489931
0.03	3888	3888	-	566550	Hungatella hathewayi DSM 13479
0.04	5784	0	G	580596	Butyricicoccus
0.04	5784	0	S	501571	Butyricicoccus pullicaecorum
0.04	5784	5784	-	1203606	Butyricicoccus pullicaecorum 1.2
0.72	110398	8	F	186806	Eubacteriaceae
0.72	110379	33251	G	1730	Eubacterium
0.31	47889	62	-	84372	environmental samples
0.18	27127	27127	S	1262889	Eubacterium sp. CAG:38
0.08	12668	12668	S	1263079	Eubacterium rectale CAG:36
0.03	4342	4342	S	1263077	Eubacterium eligens CAG:72
0.01	1780	1780	S	1263080	Eubacterium siraeum CAG:80
0.14	21229	0	S	39491	Eubacterium rectale
0.14	21229	21229	-	515619	Eubacterium rectale ATCC 33656
0.02	2629	0	S	39488	[Eubacterium] hallii
0.02	2629	2629	-	411469	[Eubacterium] hallii DSM 3353
0.01	1952	0	S	39485	[Eubacterium] eligens
0.01	1952	1952	-	515620	[Eubacterium] eligens ATCC 27750
0.01	1619	1619	S	457402	Eubacterium sp. 3_1_31
0.10	15810	14	F	186804	Peptostreptococcaceae
0.10	15508	0	G	1481960	Peptoclostridium
0.10	15507	6364	S	1496	Peptoclostridium difficile
0.04	6020	6020	-	1151372	Peptoclostridium difficile F501
0.01	1102	1102	-	1151410	Peptoclostridium difficile P28
0.01	938	938	-	1232197	Peptoclostridium difficile F665
0.01	1195	0	F	216572	Oscillospiraceae
0.01	1195	58	G	459786	Oscillibacter
6.44	984778	0	C	909932	Negativicutes
6.44	984778	90	O	909929	Selenomonadales
6.44	984574	1570	F	31977	Veillonellaceae
6.40	977734	477074	G	39948	Dialister
1.67	255530	43	-	135034	environmental samples
1.67	255455	255455	S	1263072	Dialister invisus CAG:218
1.60	245117	0	S	218538	Dialister invisus
1.60	245117	245117	-	592028	Dialister invisus DSM 15470
0.03	3994	2251	G	29465	Veillonella
0.01	767	0	G	156454	Anaeroglobus
0.01	767	0	S	156456	Anaeroglobus geminatus
0.01	767	767	-	861450	Anaeroglobus geminatus F0357
6.41	979425	1140	-	47928	environmental samples
6.02	920258	920258	S	1263012	Firmicutes bacterium CAG:24
0.13	20299	20299	S	1263002	Firmicutes bacterium CAG:124
0.08	11723	11723	S	1263021	Firmicutes bacterium CAG:41
0.06	8848	8848	S	1262989	Firmicutes bacterium CAG:94
0.04	6757	6757	S	1263005	Firmicutes bacterium CAG:145
0.02	3533	3533	S	1262994	Firmicutes bacterium CAG:65
0.01	1616	1616	S	1262999	Firmicutes bacterium CAG:103
0.01	1072	1072	S	1262992	Firmicutes bacterium CAG:83
0.46	70197	0	C	526524	Erysipelotrichia
0.46	70197	0	O	526525	Erysipelotrichales
0.46	70197	436	F	128827	Erysipelotrichaceae
0.34	51291	2852	G	61170	Holdemania
0.31	47184	0	S	61171	Holdemania filiformis
0.31	47184	47184	-	545696	Holdemania filiformis DSM 12042
0.01	1255	0	S	1468449	Holdemania massiliensis
0.01	1255	1255	-	1211819	Holdemania massiliensis AP2
0.07	10045	199	-	433334	unclassified Erysipelotrichaceae
0.06	9574	127	-	544447	unclassified Erysipelotrichaceae (miscellaneous)
0.04	6258	6258	S	457422	Erysipelotrichaceae bacterium 2_2_44A
0.01	2033	2033	S	469614	Erysipelotrichaceae bacterium 6_1_45
0.04	6408	0	G	1573534	Faecalitalea
0.04	6408	2	S	39483	Faecalitalea cylindroides
0.04	6295	6295	-	717960	Faecalitalea cylindroides T2-87
0.05	6891	32	C	91061	Bacilli
0.04	6465	197	O	186826	Lactobacillales
0.02	3122	11	F	1300	Streptococcaceae
0.02	3046	1184	G	1301	Streptococcus
0.01	1735	0	F	81852	Enterococcaceae
0.01	1731	35	G	1350	Enterococcus
0.01	1293	109	S	1352	Enterococcus faecium
0.01	1154	2	F	33958	Lactobacillaceae
0.01	1142	7	G	1578	Lactobacillus
0.01	857	26	S	1623	Lactobacillus ruminis
0.01	810	810	-	525362	Lactobacillus ruminis ATCC 25644
11.44	1747994	4740	P	1224	Proteobacteria
6.83	1043922	2	-	68525	delta/epsilon subdivisions
6.82	1042578	120	C	28221	Deltaproteobacteria
6.82	1042437	66	O	213115	Desulfovibrionales
6.82	1042371	1014	F	194924	Desulfovibrionaceae
6.81	1041263	433358	G	35832	Bilophila
3.67	560965	376664	S	35833	Bilophila wadsworthia
0.61	92493	92493	-	1408428	Bilophila wadsworthia ATCC 49260
0.60	91808	91808	-	563192	Bilophila wadsworthia 3_1_6
0.31	46940	46940	S	693988	Bilophila sp. 4_1_30
0.01	1342	2	C	29547	Epsilonproteobacteria
0.01	1333	2	O	213849	Campylobacterales
0.01	1326	1	F	72294	Campylobacteraceae
0.01	1323	213	G	194	Campylobacter
4.56	697067	2495	C	1236	Gammaproteobacteria
4.54	693796	0	O	91347	Enterobacteriales
4.54	693796	306678	F	543	Enterobacteriaceae
2.46	376477	270793	G	561	Escherichia
0.69	105647	104218	S	562	Escherichia coli
0.07	10181	3126	G	583	Proteus
0.03	4365	0	S	183417	Proteus hauseri
0.03	4365	4365	-	1312367	Proteus hauseri ZMd44
0.01	2117	0	S	102862	Proteus penneri
0.01	2117	2117	-	471881	Proteus penneri ATCC 35198
0.01	1880	121	C	28216	Betaproteobacteria
0.01	1639	82	O	80840	Burkholderiales
0.01	1330	31	F	80864	Comamonadaceae
0.01	955	15	G	283	Comamonas
0.01	932	555	S	285	Comamonas testosteroni
0.60	91085	0	-	68336	Bacteroidetes/Chlorobi group
0.60	91082	52	P	976	Bacteroidetes
0.60	91012	0	C	200643	Bacteroidia
0.60	91012	243	O	171549	Bacteroidales
0.59	90451	42	F	171551	Porphyromonadaceae
0.59	90168	229	G	156973	Dysgonomonas
0.58	88660	0	S	45254	Dysgonomonas capnocytophagoides
0.58	88660	88660	-	1121485	Dysgonomonas capnocytophagoides DSM 22835
0.01	902	0	S	156974	Dysgonomonas gadei
0.01	902	902	-	742766	Dysgonomonas gadei ATCC BAA-286
0.33	50081	885	P	201174	Actinobacteria
0.21	32037	270	C	84998	Coriobacteriia
0.20	30856	0	O	1643822	Eggerthellales
0.20	30856	286	F	1643826	Eggerthellaceae
0.20	30310	17885	G	84111	Eggerthella
0.04	6156	0	S	84112	Eggerthella lenta
0.04	6156	6156	-	479437	Eggerthella lenta DSM 2243
0.02	3272	3272	S	665943	Eggerthella sp. 1_3_56FAA
0.02	2626	2626	S	910311	Eggerthella sp. HGA1
0.01	911	23	O	84999	Coriobacteriales
0.11	17159	248	C	1760	Actinobacteria
0.09	13881	0	O	85004	Bifidobacteriales
0.09	13881	2	F	31953	Bifidobacteriaceae
0.09	13824	7818	G	1678	Bifidobacterium
0.02	2595	1945	S	1681	Bifidobacterium bifidum
0.01	2129	0	S	78257	Bifidobacterium saeculare
0.01	2129	2129	-	1437611	Bifidobacterium saeculare DSM 6531 = LMG 14934
0.02	2860	0	O	2037	Actinomycetales
0.02	2860	4	F	2049	Actinomycetaceae
0.02	2790	905	G	1654	Actinomyces
0.28	43362	0	D	2759	Eukaryota
0.28	43362	0	-	33154	Opisthokonta
0.28	43362	0	K	33208	Metazoa
0.28	43362	0	-	6072	Eumetazoa
0.28	43362	0	-	33213	Bilateria
0.28	43362	0	-	33511	Deuterostomia
0.28	43362	0	P	7711	Chordata
0.28	43362	0	-	89593	Craniata
0.28	43362	0	-	7742	Vertebrata
0.28	43362	0	-	7776	Gnathostomata
0.28	43362	0	-	117570	Teleostomi
0.28	43362	0	-	117571	Euteleostomi
0.28	43362	0	-	8287	Sarcopterygii
0.28	43362	0	-	1338369	Dipnotetrapodomorpha
0.28	43362	0	-	32523	Tetrapoda
0.28	43362	0	-	32524	Amniota
0.28	43362	0	C	40674	Mammalia
0.28	43362	0	-	32525	Theria
0.28	43362	0	-	9347	Eutheria
0.28	43362	0	-	1437010	Boreoeutheria
0.28	43362	0	-	314146	Euarchontoglires
0.28	43362	0	O	9443	Primates
0.28	43362	0	-	376913	Haplorrhini
0.28	43362	0	-	314293	Simiiformes
0.28	43362	0	-	9526	Catarrhini
0.28	43362	0	-	314295	Hominoidea
0.28	43362	0	F	9604	Hominidae
0.28	43362	0	-	207598	Homininae
0.28	43362	0	G	9605	Homo
0.28	43362	43362	S	9606	Homo sapiens
