# Supplementary material for: Long-term taxonomic and functional divergence from donor bacterial strains following fecal microbiota transplantation in immunocompromised patients
Source: PLoS One. 2017 Aug 21;12(8):e0182585. doi: 10.1371/journal.pone.0182585 (PMC5565110; doi:10.1371/journal.pone.0182585)
Supplement: S3 File — (ZIP) [file pone.0182585.s008.zip › classification_reports/Subject 2 Timepoint 5 Kraken Report.txt]

Percentage of reads covered by the clade rooted at this taxon	Number of reads covered by the clade rooted at this taxon	Number of reads assigned directly to this taxon	A rank code, indicating (U)nclassified, (D)omain, (K)ingdom, (P)hylum, (C)lass, (O)rder, (F)amily, (G)enus, or (S)pecies. All other ranks are simply '-'.	NCBI taxonomy ID	Indented scientific name
40.68	10404411	10404411	U	0	unclassified
59.32	15172835	2292	-	1	root
59.31	15170321	11457	-	131567	cellular organisms
58.29	14907897	147368	D	2	Bacteria
47.04	12030429	312470	P	1239	Firmicutes
36.05	9219932	471	C	186801	Clostridia
36.05	9219380	1084799	O	186802	Clostridiales
12.60	3221472	5101	F	31979	Clostridiaceae
12.44	3181679	4663	G	1485	Clostridium
12.31	3147616	5523	-	59619	environmental samples
9.27	2371718	2371718	S	1262828	Clostridium sp. CAG:62
1.42	362196	362196	S	1262824	Clostridium sp. CAG:58
0.54	138098	138098	S	1262774	Clostridium sp. CAG:127
0.33	84441	84441	S	1262845	Clostridium sp. CAG:91
0.25	64997	64997	S	1262836	Clostridium sp. CAG:75
0.19	48022	48022	S	1262783	Clostridium sp. CAG:242
0.10	24932	24932	S	1262842	Clostridium sp. CAG:81
0.04	9179	9179	S	1263068	Clostridium leptum CAG:27
0.03	7965	7965	S	1263065	Clostridium clostridioforme CAG:132
0.02	5339	5339	S	1262773	Clostridium sp. CAG:122
0.02	4390	4390	S	1263064	Clostridium bolteae CAG:59
0.02	4337	4337	S	1262777	Clostridium sp. CAG:167
0.01	2878	2878	S	1263066	Clostridium clostridioforme CAG:511
0.01	1397	1397	S	1262781	Clostridium sp. CAG:226
0.01	1333	1333	S	1262790	Clostridium sp. CAG:277
0.01	1307	1307	S	1262805	Clostridium sp. CAG:43
0.06	14088	14088	S	411486	Clostridium sp. M62/1
0.03	7161	7161	S	665940	Clostridium sp. 7_3_54FAA
0.01	3039	3039	S	411489	Clostridium sp. L2-50
0.01	2436	2436	S	411484	Clostridium sp. SS2/1
0.01	1285	2	S	1492	Clostridium butyricum
0.01	1283	1283	-	997898	Clostridium butyricum 60E.3
0.12	31057	0	G	1649459	Hungatella
0.12	31057	23737	S	154046	Hungatella hathewayi
0.01	3526	3526	-	566550	Hungatella hathewayi DSM 13479
0.01	3138	3138	-	999412	Hungatella hathewayi 12489931
0.01	3631	0	G	580596	Butyricicoccus
0.01	3631	0	S	501571	Butyricicoccus pullicaecorum
0.01	3631	3631	-	1203606	Butyricicoccus pullicaecorum 1.2
8.36	2137409	20365	F	541000	Ruminococcaceae
3.71	948898	8940	G	1263	Ruminococcus
3.61	923682	1525	-	129701	environmental samples
1.84	469978	469978	S	1262950	Ruminococcus sp. CAG:108
1.44	369047	369047	S	1262962	Ruminococcus sp. CAG:57
0.25	64885	64885	S	1262953	Ruminococcus sp. CAG:254
0.03	7729	7729	S	1263106	Ruminococcus gnavus CAG:126
0.02	4859	4859	S	1262963	Ruminococcus sp. CAG:579
0.01	1516	1516	S	1262967	Ruminococcus sp. CAG:9
0.02	5810	3375	S	46228	Ruminococcus lactaris
0.02	5343	5343	S	457412	Ruminococcus sp. 5_1_39BFAA
0.01	2587	2587	S	1095771	Ruminococcus sp. JC304
0.01	1400	299	S	1264	Ruminococcus albus
2.24	574114	771	G	292632	Subdoligranulum
2.17	553846	553846	S	665956	Subdoligranulum sp. 4_3_54A2FAA
0.08	19444	0	S	214851	Subdoligranulum variabile
0.08	19444	19444	-	411471	Subdoligranulum variabile DSM 15176
1.71	437721	24644	G	216851	Faecalibacterium
1.52	389459	133499	S	853	Faecalibacterium prausnitzii
0.39	99678	99678	-	748224	Faecalibacterium cf. prausnitzii KLE1255
0.38	97932	97932	-	411485	Faecalibacterium prausnitzii M21/2
0.23	58350	58350	-	411483	Faecalibacterium prausnitzii A2-165
0.09	23618	4	-	259314	environmental samples
0.09	23299	23299	S	1262898	Faecalibacterium sp. CAG:82
0.31	78969	0	-	552397	unclassified Ruminococcaceae
0.31	78960	78960	S	552398	Ruminococcaceae bacterium D16
0.27	68598	2	G	244127	Anaerotruncus
0.26	66171	0	S	169435	Anaerotruncus colihominis
0.26	66171	66171	-	445972	Anaerotruncus colihominis DSM 17241
0.01	1385	1385	S	1235835	Anaerotruncus sp. G3(2012)
0.03	8524	133	G	1508657	Ruminiclostridium
0.02	6134	0	S	1535	[Clostridium] leptum
0.02	6134	6134	-	428125	[Clostridium] leptum DSM 753
0.01	1432	0	S	84026	[Clostridium] methylpentosum
0.01	1432	1432	-	537013	[Clostridium] methylpentosum DSM 5476
5.92	1513304	56	F	186806	Eubacteriaceae
5.92	1513192	419735	G	1730	Eubacterium
3.40	868952	1864	-	84372	environmental samples
2.13	543979	543979	S	1262889	Eubacterium sp. CAG:38
0.76	194068	194068	S	1263077	Eubacterium eligens CAG:72
0.46	118590	118590	S	1263079	Eubacterium rectale CAG:36
0.01	2524	2524	S	1262888	Eubacterium sp. CAG:274
0.01	1641	1641	S	1262892	Eubacterium sp. CAG:76
0.01	1633	1633	S	1262895	Eubacterium sp. CAG:86
0.01	1376	1376	S	1262884	Eubacterium sp. CAG:202
0.61	156588	0	S	39491	Eubacterium rectale
0.61	156588	156588	-	515619	Eubacterium rectale ATCC 33656
0.21	54020	0	S	39485	[Eubacterium] eligens
0.21	54020	54020	-	515620	[Eubacterium] eligens ATCC 27750
0.03	6745	0	S	39488	[Eubacterium] hallii
0.03	6745	6745	-	411469	[Eubacterium] hallii DSM 3353
0.01	2382	2382	S	457402	Eubacterium sp. 3_1_31
0.01	2230	0	S	39496	Eubacterium ventriosum
0.01	2230	2230	-	411463	Eubacterium ventriosum ATCC 27560
3.84	983112	88778	F	186803	Lachnospiraceae
1.84	469989	121777	G	841	Roseburia
0.98	250324	3143	-	512313	environmental samples
0.63	160316	160316	S	1262941	Roseburia sp. CAG:18
0.21	53493	53493	S	1263105	Roseburia inulinivorans CAG:15
0.05	12977	12977	S	1262944	Roseburia sp. CAG:303
0.04	10037	10037	S	1262945	Roseburia sp. CAG:309
0.01	2213	2213	S	1262948	Roseburia sp. CAG:471
0.01	1954	1954	S	1262943	Roseburia sp. CAG:197
0.01	1874	1874	S	1263104	Roseburia intestinalis CAG:13
0.24	61769	0	S	360807	Roseburia inulinivorans
0.24	61769	61769	-	622312	Roseburia inulinivorans DSM 16841
0.09	22658	0	S	166486	Roseburia intestinalis
0.09	22658	22658	-	536231	Roseburia intestinalis L1-82
0.05	13461	0	S	301301	Roseburia hominis
0.05	13461	13461	-	585394	Roseburia hominis A2-183
0.66	169418	11401	G	1506553	Lachnoclostridium
0.26	67119	25549	S	1531	[Clostridium] clostridioforme
0.06	14472	14472	-	999406	[Clostridium] clostridioforme 90A6
0.03	8732	8732	-	999408	[Clostridium] clostridioforme 90A8
0.03	7505	7505	-	999407	[Clostridium] clostridioforme 90A7
0.02	5438	5438	-	742735	[Clostridium] clostridioforme 2_1_49FAA
0.01	2457	2457	-	1280695	[Clostridium] clostridioforme AGR2157
0.14	36895	1298	S	1512	[Clostridium] symbiosum
0.12	29608	29608	-	742740	[Clostridium] symbiosum WAL-14163
0.02	5989	5989	-	742741	[Clostridium] symbiosum WAL-14673
0.11	27641	0	S	358743	[Clostridium] citroniae
0.11	27641	27641	-	742733	[Clostridium] citroniae WAL-17108
0.07	16894	6480	S	208479	[Clostridium] bolteae
0.02	4327	4327	-	997897	[Clostridium] bolteae 90B8
0.01	3421	3421	-	997895	[Clostridium] bolteae 90B3
0.01	1464	1464	-	997894	[Clostridium] bolteae 90A9
0.03	6450	0	S	333367	[Clostridium] asparagiforme
0.03	6450	6450	-	518636	[Clostridium asparagiforme] DSM 15981
0.01	1777	0	S	84030	[Clostridium] saccharolyticum
0.01	1777	1777	-	610130	[Clostridium] saccharolyticum WM1
0.61	156423	24589	G	572511	Blautia
0.13	34069	2019	S	418240	Blautia wexlerae
0.10	26708	26708	-	1121115	Blautia wexlerae DSM 19850
0.02	5342	5342	-	1280691	Blautia wexlerae AGR2146
0.13	32554	32554	S	1226324	Blautia sp. KLE 1732
0.12	31383	26	-	765820	environmental samples
0.10	26662	26662	S	1262757	Blautia sp. CAG:37
0.02	3899	3899	S	1262756	Blautia sp. CAG:257
0.07	18216	932	S	33038	[Ruminococcus] gnavus
0.05	12624	12624	-	411470	Ruminococcus gnavus ATCC 29149
0.02	4394	4394	-	1384063	Ruminococcus gnavus AGR2154
0.03	8628	0	S	1322	Blautia hansenii
0.03	8628	8628	-	537007	Blautia hansenii DSM 20583
0.01	3016	0	S	180164	Blautia schinkii
0.01	3016	3016	-	1410649	Blautia schinkii DSM 10518
0.01	1981	0	S	33035	Blautia producta
0.01	1981	1981	-	1121114	Blautia producta ATCC 27340 = DSM 2950
0.01	1821	0	S	40520	Blautia obeum
0.01	1821	1821	-	411459	Blautia obeum ATCC 29174
0.15	38208	2815	-	186928	unclassified Lachnospiraceae
0.06	15651	15651	S	658087	Lachnospiraceae bacterium 7_1_58FAA
0.01	3044	3044	S	658089	Lachnospiraceae bacterium 5_1_63FAA
0.01	2419	2419	S	1408319	Lachnospiraceae bacterium AB2028
0.01	1816	1816	S	397288	Lachnospiraceae bacterium 3-1
0.01	1612	1612	S	658086	Lachnospiraceae bacterium 3_1_57FAA_CT1
0.10	25806	8183	G	189330	Dorea
0.03	7078	236	S	39486	Dorea formicigenerans
0.02	3906	3906	-	742765	Dorea formicigenerans 4_6_53AFAA
0.01	2936	2936	-	411461	Dorea formicigenerans ATCC 27755
0.02	4398	149	S	88431	Dorea longicatena
0.01	2775	2775	-	1280698	Dorea longicatena AGR2136
0.01	1474	1474	-	411462	Dorea longicatena DSM 13814
0.01	3096	4	-	286137	environmental samples
0.01	2143	2143	S	1263073	Dorea formicigenerans CAG:28
0.01	1903	1903	S	1280669	Dorea sp. AGR2135
0.05	11772	3363	G	33042	Coprococcus
0.02	4352	0	S	410072	Coprococcus comes
0.02	4352	4352	-	470146	Coprococcus comes ATCC 27758
0.01	1902	0	S	33043	Coprococcus eutactus
0.01	1902	1902	-	411474	Coprococcus eutactus ATCC 27759
0.03	7627	927	G	830	Butyrivibrio
0.02	5386	0	S	45851	Butyrivibrio crossotus
0.02	5386	5386	-	511680	Butyrivibrio crossotus DSM 2876
0.02	5270	0	G	1506577	Tyzzerella
0.02	5270	0	S	29361	Tyzzerella nexilis
0.02	5270	5270	-	500632	Tyzzerella nexilis DSM 1787
0.02	4017	1286	G	207244	Anaerostipes
0.01	1836	0	S	649756	Anaerostipes hadrus
0.01	1836	1836	-	649757	Anaerostipes hadrus DSM 3319
0.97	247798	15521	-	186813	unclassified Clostridiales
0.68	174232	10579	-	39779	unclassified Clostridiales (miscellaneous)
0.37	95680	95680	S	1232457	Clostridiales bacterium VE202-27
0.14	35319	35319	S	1232439	Clostridiales bacterium VE202-03
0.04	11254	11254	S	1232443	Clostridiales bacterium VE202-13
0.03	8224	8224	S	1232438	Clostridiales bacterium VE202-01
0.01	3499	3499	S	1232445	Clostridiales bacterium VE202-16
0.01	2619	2619	S	1232453	Clostridiales bacterium VE202-21
0.01	2123	2123	S	1232447	Clostridiales bacterium VE202-09
0.01	1349	1349	S	1232460	Clostridiales bacterium VE202-28
0.14	36955	0	G	1017280	Pseudoflavonifractor
0.14	36955	0	S	106588	Pseudoflavonifractor capillosus
0.14	36955	36955	-	411467	Pseudoflavonifractor capillosus ATCC 29799
0.05	11931	0	G	946234	Flavonifractor
0.05	11931	0	S	292800	Flavonifractor plautii
0.05	11931	11931	-	411475	Flavonifractor plautii ATCC 29863
0.04	9148	0	S	384638	[Bacteroides] pectinophilus
0.04	9148	9148	-	483218	[Bacteroides] pectinophilus ATCC 43243
0.06	15893	0	F	216572	Oscillospiraceae
0.06	15893	2973	G	459786	Oscillibacter
0.03	6408	165	-	876090	environmental samples
0.02	5183	5183	S	1262910	Oscillibacter sp. CAG:155
0.02	5272	5272	S	1235797	Oscillibacter sp. 1-3
0.06	15013	75	F	186804	Peptostreptococcaceae
0.05	13969	11	G	1481960	Peptoclostridium
0.05	13927	7644	S	1496	Peptoclostridium difficile
0.01	2353	2353	-	1151410	Peptoclostridium difficile P28
0.01	2137	2137	-	1232197	Peptoclostridium difficile F665
7.01	1792926	1792926	S	1263012	Firmicutes bacterium CAG:24
0.18	45658	45658	S	1263021	Firmicutes bacterium CAG:41
0.08	20143	20143	S	1262994	Firmicutes bacterium CAG:65
0.07	18836	18836	S	1263005	Firmicutes bacterium CAG:145
0.03	8574	8574	S	1262989	Firmicutes bacterium CAG:94
0.01	1935	1935	S	1263002	Firmicutes bacterium CAG:124
0.01	1767	1767	S	1263027	Firmicutes bacterium CAG:534
2.01	514579	0	C	909932	Negativicutes
2.01	514579	203	O	909929	Selenomonadales
2.01	514103	2571	F	31977	Veillonellaceae
1.95	499386	246273	G	39948	Dialister
0.50	128021	30	-	135034	environmental samples
0.50	127923	127923	S	1263072	Dialister invisus CAG:218
0.49	125080	0	S	218538	Dialister invisus
0.49	125080	125080	-	592028	Dialister invisus DSM 15470
0.04	10922	5716	G	29465	Veillonella
0.01	1724	1724	S	1403932	Veillonella sp. DORA_A_3_16_22
0.25	64938	0	C	526524	Erysipelotrichia
0.25	64938	0	O	526525	Erysipelotrichales
0.25	64938	1070	F	128827	Erysipelotrichaceae
0.15	38565	2245	G	61170	Holdemania
0.14	35313	0	S	61171	Holdemania filiformis
0.14	35313	35313	-	545696	Holdemania filiformis DSM 12042
0.06	14552	437	-	433334	unclassified Erysipelotrichaceae
0.05	13532	281	-	544447	unclassified Erysipelotrichaceae (miscellaneous)
0.04	10555	10555	S	457422	Erysipelotrichaceae bacterium 2_2_44A
0.01	1758	1758	S	469614	Erysipelotrichaceae bacterium 6_1_45
0.02	5659	7	G	1505663	Erysipelatoclostridium
0.02	4660	0	S	29348	[Clostridium] spiroforme
0.02	4660	4660	-	428126	[Clostridium] spiroforme DSM 1552
0.01	2367	0	G	1573534	Faecalitalea
0.01	2367	4	S	39483	Faecalitalea cylindroides
0.01	1883	1883	-	717960	Faecalitalea cylindroides T2-87
0.05	13813	302	C	91061	Bacilli
0.05	12052	249	O	186826	Lactobacillales
0.03	7074	49	F	1300	Streptococcaceae
0.03	6745	2787	G	1301	Streptococcus
0.01	1433	107	S	1307	Streptococcus suis
0.01	2706	2	F	33958	Lactobacillaceae
0.01	2481	120	G	1578	Lactobacillus
0.01	1969	68	S	1623	Lactobacillus ruminis
0.01	1869	1869	-	525362	Lactobacillus ruminis ATCC 25644
0.01	1360	0	F	81852	Enterococcaceae
0.01	1359	12	G	1350	Enterococcus
0.01	1459	391	O	1385	Bacillales
0.01	2691	0	-	33974	unclassified Firmicutes sensu stricto
0.01	2691	0	-	84086	unclassified Firmicutes sensu stricto (miscellaneous)
0.01	2685	2685	S	1378168	Firmicutes bacterium ASF500
6.41	1639092	0	-	68336	Bacteroidetes/Chlorobi group
6.41	1639078	628	P	976	Bacteroidetes
6.40	1638100	0	C	200643	Bacteroidia
6.40	1638100	3720	O	171549	Bacteroidales
6.38	1630963	618	F	171551	Porphyromonadaceae
6.36	1627039	3990	G	156973	Dysgonomonas
6.25	1598352	0	S	45254	Dysgonomonas capnocytophagoides
6.25	1598352	1598352	-	1121485	Dysgonomonas capnocytophagoides DSM 22835
0.06	16456	0	S	156974	Dysgonomonas gadei
0.06	16456	16456	-	742766	Dysgonomonas gadei ATCC BAA-286
0.03	8241	0	S	163665	Dysgonomonas mossii
0.03	8241	8241	-	742767	Dysgonomonas mossii DSM 22836
0.01	3170	1290	G	836	Porphyromonas
0.01	1705	1	S	837	Porphyromonas gingivalis
0.01	1704	1704	-	431947	Porphyromonas gingivalis ATCC 33277
0.01	2728	0	F	815	Bacteroidaceae
0.01	2728	319	G	816	Bacteroides
0.01	1369	1369	-	1235813	Bacteroides pyogenes JCM 10003
4.19	1072763	3432	P	1224	Proteobacteria
2.68	685683	4	-	68525	delta/epsilon subdivisions
2.67	682148	146	C	28221	Deltaproteobacteria
2.67	681750	40	O	213115	Desulfovibrionales
2.67	681702	646	F	194924	Desulfovibrionaceae
2.66	680868	279586	G	35832	Bilophila
1.45	369786	246926	S	35833	Bilophila wadsworthia
0.24	61865	61865	-	1408428	Bilophila wadsworthia ATCC 49260
0.24	60995	60995	-	563192	Bilophila wadsworthia 3_1_6
0.12	31496	31496	S	693988	Bilophila sp. 4_1_30
0.01	3531	2	C	29547	Epsilonproteobacteria
0.01	3524	11	O	213849	Campylobacterales
0.01	3489	2	F	72294	Campylobacteraceae
0.01	3486	405	G	194	Campylobacter
0.01	2583	0	S	824	Campylobacter gracilis
0.01	2583	2583	-	553220	Campylobacter gracilis RM3268
1.48	379273	1496	C	1236	Gammaproteobacteria
1.47	376564	0	O	91347	Enterobacteriales
1.47	376564	161686	F	543	Enterobacteriaceae
0.79	201488	139453	G	561	Escherichia
0.24	62016	60995	S	562	Escherichia coli
0.05	12548	3685	G	583	Proteus
0.02	5513	0	S	183417	Proteus hauseri
0.02	5513	5513	-	1312367	Proteus hauseri ZMd44
0.01	2727	0	S	102862	Proteus penneri
0.01	2727	2727	-	471881	Proteus penneri ATCC 35198
0.01	3485	148	C	28216	Betaproteobacteria
0.01	3126	85	O	80840	Burkholderiales
0.01	2582	46	F	80864	Comamonadaceae
0.01	1938	30	G	283	Comamonas
0.01	1893	1155	S	285	Comamonas testosteroni
0.07	17195	355	P	201174	Actinobacteria
0.06	14692	773	C	1760	Actinobacteria
0.04	10795	0	O	85004	Bifidobacteriales
0.04	10795	6	F	31953	Bifidobacteriaceae
0.04	10725	6625	G	1678	Bifidobacterium
0.01	2428	1795	S	1681	Bifidobacterium bifidum
0.01	2460	0	O	2037	Actinomycetales
0.01	2460	3	F	2049	Actinomycetaceae
0.01	2372	699	G	1654	Actinomyces
0.01	2132	57	C	84998	Coriobacteriia
0.01	1455	0	O	1643822	Eggerthellales
0.01	1455	81	F	1643826	Eggerthellaceae
0.01	1280	832	G	84111	Eggerthella
0.98	250960	0	D	2759	Eukaryota
0.98	250960	1	-	33154	Opisthokonta
0.98	250959	0	K	33208	Metazoa
0.98	250959	0	-	6072	Eumetazoa
0.98	250959	0	-	33213	Bilateria
0.98	250959	0	-	33511	Deuterostomia
0.98	250959	0	P	7711	Chordata
0.98	250959	0	-	89593	Craniata
0.98	250959	0	-	7742	Vertebrata
0.98	250959	0	-	7776	Gnathostomata
0.98	250959	0	-	117570	Teleostomi
0.98	250959	0	-	117571	Euteleostomi
0.98	250959	0	-	8287	Sarcopterygii
0.98	250959	0	-	1338369	Dipnotetrapodomorpha
0.98	250959	0	-	32523	Tetrapoda
0.98	250959	0	-	32524	Amniota
0.98	250959	0	C	40674	Mammalia
0.98	250959	0	-	32525	Theria
0.98	250959	0	-	9347	Eutheria
0.98	250959	0	-	1437010	Boreoeutheria
0.98	250959	0	-	314146	Euarchontoglires
0.98	250959	0	O	9443	Primates
0.98	250959	0	-	376913	Haplorrhini
0.98	250959	0	-	314293	Simiiformes
0.98	250959	0	-	9526	Catarrhini
0.98	250959	0	-	314295	Hominoidea
0.98	250959	0	F	9604	Hominidae
0.98	250959	0	-	207598	Homininae
0.98	250959	0	G	9605	Homo
0.98	250959	250959	S	9606	Homo sapiens
