# Supplementary material for: Long-term taxonomic and functional divergence from donor bacterial strains following fecal microbiota transplantation in immunocompromised patients
Source: PLoS One. 2017 Aug 21;12(8):e0182585. doi: 10.1371/journal.pone.0182585 (PMC5565110; doi:10.1371/journal.pone.0182585)
Supplement: S3 File — (ZIP) [file pone.0182585.s008.zip › classification_reports/Subject 2 Timepoint Longterm Kraken Report.txt]

24.63	11796323	11796323	U	0	unclassified
75.37	36097201	1588	-	1	root
75.37	36095602	2433	-	131567	cellular organisms
75.33	36080221	179965	D	2	Bacteria
53.70	25718726	46	-	68336	Bacteroidetes/Chlorobi group
53.70	25718679	46070	P	976	Bacteroidetes
53.60	25672584	0	C	200643	Bacteroidia
53.60	25672584	1440118	O	171549	Bacteroidales
27.49	13165131	14414	F	815	Bacteroidaceae
27.46	13150311	11114249	G	816	Bacteroides
1.54	737096	104069	S	818	Bacteroides thetaiotaomicron
0.86	413671	413671	-	1235785	Bacteroides thetaiotaomicron dnLKV9
0.46	219356	219356	-	226186	Bacteroides thetaiotaomicron VPI-5482
0.86	410443	363059	S	817	Bacteroides fragilis
0.03	15307	15307	-	1339272	Bacteroides fragilis str. J38-1
0.02	7316	7316	-	1339298	Bacteroides fragilis str. 3725 D9(v)
0.01	6828	6828	-	295405	Bacteroides fragilis YCH46
0.01	6458	6458	-	1073386	Bacteroides fragilis HMW 610
0.01	3844	3844	-	862962	Bacteroides fragilis 638R
0.74	352683	352683	S	469585	Bacteroides sp. 1_1_14
0.52	248612	1158	-	139043	environmental samples
0.48	231641	231641	S	1263054	Bacteroides thetaiotaomicron CAG:40
0.02	8180	8180	S	1263047	Bacteroides fragilis CAG:558
0.01	4155	4155	S	1263044	Bacteroides faecis CAG:32
0.40	193746	193746	S	469586	Bacteroides sp. 1_1_6
0.05	22709	16778	S	310300	Bacteroides pyogenes
0.01	4257	4257	-	1235813	Bacteroides pyogenes JCM 10003
0.04	21292	53	S	28116	Bacteroides ovatus
0.04	18700	18700	-	997885	Bacteroides ovatus CL02T12C04
0.03	14945	0	S	674529	Bacteroides faecis
0.03	14945	14945	-	1077285	Bacteroides faecis MAJ27
0.01	3142	0	S	376806	Bacteroides gallinarum
0.01	3142	3142	-	1121096	Bacteroides gallinarum DSM 18171 = JCM 13658
0.01	2833	2833	S	469589	Bacteroides sp. 2_1_33B
22.92	10976162	416	F	171550	Rikenellaceae
22.92	10975566	8390288	G	239759	Alistipes
2.94	1406994	11149	-	538948	environmental samples
1.98	949990	949990	S	1263035	Alistipes finegoldii CAG:68
0.66	315192	315192	S	1263036	Alistipes putredinis CAG:67
0.26	126494	126494	S	1262694	Alistipes sp. CAG:29
0.01	3579	3579	S	1262697	Alistipes sp. CAG:53
1.37	653816	0	S	214856	Alistipes finegoldii
1.37	653816	653816	-	679935	Alistipes finegoldii DSM 17242
0.70	333984	333984	S	908612	Alistipes sp. HGB5
0.20	96516	0	S	28117	Alistipes putredinis
0.20	96516	96516	-	445970	Alistipes putredinis DSM 17216
0.08	36222	0	S	626932	Alistipes indistinctus
0.08	36222	36222	-	742725	Alistipes indistinctus YIT 12060
0.06	27001	0	S	1288121	Alistipes senegalensis
0.06	27001	27001	-	1033732	Alistipes senegalensis JC50
0.03	16102	0	S	328814	Alistipes shahii
0.03	16102	16102	-	717959	Alistipes shahii WAL 8301
0.03	13658	0	S	328813	Alistipes onderdonkii
0.03	13658	13658	-	1203611	Alistipes onderdonkii WAL 8169 = DSM 19147
0.12	55984	1323	F	171551	Porphyromonadaceae
0.05	25077	55	G	156973	Dysgonomonas
0.05	24524	0	S	45254	Dysgonomonas capnocytophagoides
0.05	24524	24524	-	1121485	Dysgonomonas capnocytophagoides DSM 22835
0.03	13076	1903	G	375288	Parabacteroides
0.01	7134	0	S	328812	Parabacteroides goldsteinii
0.01	7132	7132	-	999418	Parabacteroides goldsteinii CL02T12C30
0.02	9542	2251	G	836	Porphyromonas
0.01	3540	0	S	36876	Porphyromonas cansulci
0.01	3540	3540	-	1305618	Porphyromonas cansulci JCM 13913
0.01	2602	823	G	283168	Odoribacter
0.07	32568	2278	F	171552	Prevotellaceae
0.05	26151	8701	G	838	Prevotella
0.01	5566	1	S	28132	Prevotella melaninogenica
0.01	5565	5565	-	575612	Prevotella melaninogenica D18
0.01	2951	2951	S	1392486	Prevotella sp. HUN102
0.01	2446	0	S	589537	Prevotella dentasini
0.01	2446	2446	-	1236509	Prevotella dentasini JCM 15908
0.01	3659	0	G	577309	Paraprevotella
0.01	2960	0	S	454155	Paraprevotella xylaniphila
0.01	2960	2960	-	762982	Paraprevotella xylaniphila YIT 11841
0.01	2620	0	-	333046	unclassified Bacteroidales
0.01	2619	0	-	185291	unclassified Bacteroidales (miscellaneous)
0.01	2619	2619	S	1118061	Bacteroidales bacterium ph8
19.78	9473086	301434	P	1239	Firmicutes
13.84	6630365	447	C	186801	Clostridia
13.84	6629885	568217	O	186802	Clostridiales
4.75	2275479	29262	F	541000	Ruminococcaceae
4.01	1922663	54094	G	216851	Faecalibacterium
3.84	1838277	317514	S	853	Faecalibacterium prausnitzii
2.52	1205977	1205977	-	748224	Faecalibacterium cf. prausnitzii KLE1255
0.44	212352	212352	-	411485	Faecalibacterium prausnitzii M21/2
0.21	102434	102434	-	411483	Faecalibacterium prausnitzii A2-165
0.06	30292	28	-	259314	environmental samples
0.06	28971	28971	S	1262898	Faecalibacterium sp. CAG:82
0.56	269891	3337	G	1263	Ruminococcus
0.31	147769	107668	S	46228	Ruminococcus lactaris
0.05	26235	26235	-	1073376	Ruminococcus lactaris CC59_002D
0.03	13866	13866	-	471875	Ruminococcus lactaris ATCC 29176
0.23	112399	260	-	129701	environmental samples
0.12	55855	55855	S	1262950	Ruminococcus sp. CAG:108
0.10	45646	45646	S	1262953	Ruminococcus sp. CAG:254
0.01	3353	3353	S	1262962	Ruminococcus sp. CAG:57
0.01	3436	3436	S	457412	Ruminococcus sp. 5_1_39BFAA
0.04	20589	297	G	292632	Subdoligranulum
0.03	15981	15981	S	665956	Subdoligranulum sp. 4_3_54A2FAA
0.01	4310	0	S	214851	Subdoligranulum variabile
0.01	4310	4310	-	411471	Subdoligranulum variabile DSM 15176
0.03	13215	0	-	552397	unclassified Ruminococcaceae
0.03	13215	13215	S	552398	Ruminococcaceae bacterium D16
0.03	13065	0	G	244127	Anaerotruncus
0.02	11423	0	S	169435	Anaerotruncus colihominis
0.02	11423	11423	-	445972	Anaerotruncus colihominis DSM 17241
0.01	6751	69	G	1508657	Ruminiclostridium
0.01	4049	0	S	1535	[Clostridium] leptum
0.01	4049	4049	-	428125	[Clostridium] leptum DSM 753
4.23	2025456	4475	F	31979	Clostridiaceae
4.20	2009816	2847	G	1485	Clostridium
4.15	1989820	4009	-	59619	environmental samples
2.52	1206633	1206633	S	1262774	Clostridium sp. CAG:127
0.72	344866	344866	S	1262845	Clostridium sp. CAG:91
0.30	142274	142274	S	1262828	Clostridium sp. CAG:62
0.12	59521	59521	S	1262836	Clostridium sp. CAG:75
0.12	58694	58694	S	1262824	Clostridium sp. CAG:58
0.12	55891	55891	S	1262783	Clostridium sp. CAG:242
0.11	53476	53476	S	1262773	Clostridium sp. CAG:122
0.06	27688	27688	S	1262807	Clostridium sp. CAG:440
0.02	11470	11470	S	1262805	Clostridium sp. CAG:43
0.01	5314	5314	S	1263068	Clostridium leptum CAG:27
0.01	3015	3015	S	1262842	Clostridium sp. CAG:81
0.01	2776	2776	S	1263065	Clostridium clostridioforme CAG:132
0.01	2460	2460	S	1262816	Clostridium sp. CAG:510
0.01	5105	5105	S	411486	Clostridium sp. M62/1
0.01	4884	4884	S	411489	Clostridium sp. L2-50
0.01	3886	3886	S	665940	Clostridium sp. 7_3_54FAA
0.02	9396	0	G	1649459	Hungatella
0.02	9396	5483	S	154046	Hungatella hathewayi
0.01	3045	3045	-	566550	Hungatella hathewayi DSM 13479
2.38	1138313	11	F	186806	Eubacteriaceae
2.38	1138243	327297	G	1730	Eubacterium
1.29	616195	4227	-	84372	environmental samples
0.41	195408	195408	S	1262878	Eubacterium sp. CAG:115
0.26	125868	125868	S	1263079	Eubacterium rectale CAG:36
0.23	109892	109892	S	1262889	Eubacterium sp. CAG:38
0.18	84704	84704	S	1262881	Eubacterium sp. CAG:161
0.15	72241	72241	S	1263077	Eubacterium eligens CAG:72
0.03	12774	12774	S	1262886	Eubacterium sp. CAG:251
0.01	3804	3804	S	1262893	Eubacterium sp. CAG:786
0.32	151811	0	S	39491	Eubacterium rectale
0.32	151811	151811	-	515619	Eubacterium rectale ATCC 33656
0.05	21877	0	S	39485	[Eubacterium] eligens
0.05	21877	21877	-	515620	[Eubacterium] eligens ATCC 27750
0.02	7781	0	S	39488	[Eubacterium] hallii
0.02	7781	7781	-	411469	[Eubacterium] hallii DSM 3353
0.01	5980	0	S	39496	Eubacterium ventriosum
0.01	5980	5980	-	411463	Eubacterium ventriosum ATCC 27560
0.01	5732	5732	S	457402	Eubacterium sp. 3_1_31
0.96	458094	58145	F	186803	Lachnospiraceae
0.24	115851	29169	G	841	Roseburia
0.07	33960	0	S	360807	Roseburia inulinivorans
0.07	33960	33960	-	622312	Roseburia inulinivorans DSM 16841
0.06	26824	235	-	512313	environmental samples
0.01	6821	6821	S	1262948	Roseburia sp. CAG:471
0.01	5554	5554	S	1263105	Roseburia inulinivorans CAG:15
0.01	4768	4768	S	1262941	Roseburia sp. CAG:18
0.01	3002	3002	S	1262940	Roseburia sp. CAG:100
0.01	2838	2838	S	1263104	Roseburia intestinalis CAG:13
0.05	24039	0	S	166486	Roseburia intestinalis
0.05	24039	24039	-	536231	Roseburia intestinalis L1-82
0.22	106894	7847	G	572511	Blautia
0.11	54535	12	-	765820	environmental samples
0.11	50840	50840	S	1262757	Blautia sp. CAG:37
0.04	16788	1114	S	418240	Blautia wexlerae
0.02	10303	10303	-	1121115	Blautia wexlerae DSM 19850
0.01	5371	5371	-	1280691	Blautia wexlerae AGR2146
0.03	14357	14357	S	1226324	Blautia sp. KLE 1732
0.01	7064	0	S	40520	Blautia obeum
0.01	7064	7064	-	411459	Blautia obeum ATCC 29174
0.01	4549	213	S	33038	[Ruminococcus] gnavus
0.01	2744	2744	-	411470	Ruminococcus gnavus ATCC 29149
0.14	65147	3098	G	1506553	Lachnoclostridium
0.04	17399	2788	S	1531	[Clostridium] clostridioforme
0.01	5145	5145	-	999408	[Clostridium] clostridioforme 90A8
0.01	2946	2946	-	999406	[Clostridium] clostridioforme 90A6
0.01	2510	2510	-	999407	[Clostridium] clostridioforme 90A7
0.03	15260	0	S	333367	[Clostridium] asparagiforme
0.03	15260	15260	-	518636	[Clostridium asparagiforme] DSM 15981
0.03	12115	1039	S	208479	[Clostridium] bolteae
0.01	6891	6891	-	411902	[Clostridium] bolteae ATCC BAA-613
0.02	10678	443	S	1512	[Clostridium] symbiosum
0.02	8827	8827	-	742740	[Clostridium] symbiosum WAL-14163
0.01	5546	0	S	358743	[Clostridium] citroniae
0.01	5546	5546	-	742733	[Clostridium] citroniae WAL-17108
0.09	43528	6168	G	189330	Dorea
0.05	25472	14	-	286137	environmental samples
0.05	21990	21990	S	1262873	Dorea sp. CAG:317
0.01	3229	3229	S	1263073	Dorea formicigenerans CAG:28
0.01	6442	239	S	39486	Dorea formicigenerans
0.01	3645	3645	-	742765	Dorea formicigenerans 4_6_53AFAA
0.01	2558	2558	-	411461	Dorea formicigenerans ATCC 27755
0.01	3291	60	S	88431	Dorea longicatena
0.06	30331	12638	-	186928	unclassified Lachnospiraceae
0.02	7371	7371	S	658087	Lachnospiraceae bacterium 7_1_58FAA
0.05	25029	11749	G	33042	Coprococcus
0.02	7525	0	S	410072	Coprococcus comes
0.02	7525	7525	-	470146	Coprococcus comes ATCC 27758
0.01	3394	39	-	458252	environmental samples
0.01	4370	244	G	830	Butyrivibrio
0.01	2675	0	S	45851	Butyrivibrio crossotus
0.01	2675	2675	-	511680	Butyrivibrio crossotus DSM 2876
0.01	3372	37	G	207244	Anaerostipes
0.01	3136	0	S	649756	Anaerostipes hadrus
0.01	3136	3136	-	649757	Anaerostipes hadrus DSM 3319
0.19	92794	2840	-	186813	unclassified Clostridiales
0.15	72357	14226	-	39779	unclassified Clostridiales (miscellaneous)
0.08	37731	37731	S	1232457	Clostridiales bacterium VE202-27
0.01	5940	5940	S	1232439	Clostridiales bacterium VE202-03
0.02	9990	0	G	1017280	Pseudoflavonifractor
0.02	9990	0	S	106588	Pseudoflavonifractor capillosus
0.02	9990	9990	-	411467	Pseudoflavonifractor capillosus ATCC 29799
0.01	4752	0	S	384638	[Bacteroides] pectinophilus
0.01	4752	4752	-	483218	[Bacteroides] pectinophilus ATCC 43243
0.01	2851	0	G	946234	Flavonifractor
0.01	2851	0	S	292800	Flavonifractor plautii
0.01	2851	2851	-	411475	Flavonifractor plautii ATCC 29863
0.13	61342	25	F	186804	Peptostreptococcaceae
0.13	60937	0	G	1481960	Peptoclostridium
0.13	60936	5545	S	1496	Peptoclostridium difficile
0.11	50491	50491	-	1151280	Peptoclostridium difficile CD104
0.02	9584	0	F	216572	Oscillospiraceae
0.02	9584	916	G	459786	Oscillibacter
0.01	5539	0	S	1263547	Oscillibacter ruminantium
0.01	5539	5539	-	1007096	Oscillibacter ruminantium GH1
4.83	2314851	1024	-	47928	environmental samples
3.14	1503167	1503167	S	1263019	Firmicutes bacterium CAG:341
1.31	629079	629079	S	1263026	Firmicutes bacterium CAG:475
0.16	76269	76269	S	1262994	Firmicutes bacterium CAG:65
0.15	73634	73634	S	1263012	Firmicutes bacterium CAG:24
0.03	12301	12301	S	1263021	Firmicutes bacterium CAG:41
0.01	6073	6073	S	1263005	Firmicutes bacterium CAG:145
0.21	102703	0	C	909932	Negativicutes
0.21	102703	41	O	909929	Selenomonadales
0.21	101913	383	F	31977	Veillonellaceae
0.12	59628	28667	G	39948	Dialister
0.03	15746	3	-	135034	environmental samples
0.03	15716	15716	S	1263072	Dialister invisus CAG:218
0.03	15206	0	S	218538	Dialister invisus
0.03	15206	15206	-	592028	Dialister invisus DSM 15470
0.07	35852	21811	G	158846	Megamonas
0.02	9439	0	-	286139	environmental samples
0.02	9439	9439	S	1263086	Megamonas funiformis CAG:377
0.01	3174	0	S	437897	Megamonas funiformis
0.01	3174	3174	-	742816	Megamonas funiformis YIT 11815
0.01	5912	2966	G	29465	Veillonella
0.15	74022	0	C	526524	Erysipelotrichia
0.15	74022	0	O	526525	Erysipelotrichales
0.15	74022	1964	F	128827	Erysipelotrichaceae
0.12	57327	312	-	433334	unclassified Erysipelotrichaceae
0.12	56547	159	-	544447	unclassified Erysipelotrichaceae (miscellaneous)
0.08	37227	37227	S	552396	Erysipelotrichaceae bacterium 5_2_54FAA
0.02	10228	10228	S	457422	Erysipelotrichaceae bacterium 2_2_44A
0.02	8431	8431	S	469614	Erysipelotrichaceae bacterium 6_1_45
0.01	4312	10	G	1505663	Erysipelatoclostridium
0.01	2860	0	S	29348	[Clostridium] spiroforme
0.01	2860	2860	-	428126	[Clostridium] spiroforme DSM 1552
0.01	4023	0	G	1472649	Dielma
0.01	4023	4023	S	1034346	Dielma fastidiosa
0.01	3267	86	G	61170	Holdemania
0.01	2990	0	S	61171	Holdemania filiformis
0.01	2990	2990	-	545696	Holdemania filiformis DSM 12042
0.10	48909	185	C	91061	Bacilli
0.06	26651	467	O	186826	Lactobacillales
0.05	24485	35	F	1300	Streptococcaceae
0.05	22985	13656	G	1301	Streptococcus
0.01	4235	3853	S	1308	Streptococcus thermophilus
0.05	22073	30	O	1385	Bacillales
0.05	21822	1	F	90964	Staphylococcaceae
0.05	21816	49	G	1279	Staphylococcus
0.04	20367	0	-	129707	environmental samples
0.04	20367	20367	S	1262969	Staphylococcus sp. CAG:324
0.84	401776	0	-	51290	Chlamydiae/Verrucomicrobia group
0.84	401775	179	P	74201	Verrucomicrobia
0.84	401595	0	C	203494	Verrucomicrobiae
0.84	401595	39	O	48461	Verrucomicrobiales
0.84	401544	0	F	1647988	Akkermansiaceae
0.84	401544	7686	G	239934	Akkermansia
0.81	389807	1887	-	512293	environmental samples
0.81	386602	386602	S	1262691	Akkermansia sp. CAG:344
0.01	4051	3706	S	239935	Akkermansia muciniphila
0.54	258047	1354	P	1224	Proteobacteria
0.26	123176	0	-	68525	delta/epsilon subdivisions
0.26	122964	24	C	28221	Deltaproteobacteria
0.26	122866	10	O	213115	Desulfovibrionales
0.26	122855	143	F	194924	Desulfovibrionaceae
0.22	106593	40963	G	35832	Bilophila
0.13	61453	40122	S	35833	Bilophila wadsworthia
0.02	11292	11292	-	1408428	Bilophila wadsworthia ATCC 49260
0.02	10039	10039	-	563192	Bilophila wadsworthia 3_1_6
0.01	4177	4177	S	693988	Bilophila sp. 4_1_30
0.03	16118	39	G	872	Desulfovibrio
0.03	16039	0	S	876	Desulfovibrio desulfuricans
0.03	16039	11	-	115117	Desulfovibrio desulfuricans subsp. desulfuricans
0.03	15952	15952	-	525146	Desulfovibrio desulfuricans subsp. desulfuricans str. ATCC 27774
0.23	110742	173	C	28216	Betaproteobacteria
0.23	110485	277	O	80840	Burkholderiales
0.23	109514	0	F	995019	Sutterellaceae
0.23	109514	560	G	40544	Sutterella
0.23	108892	298	S	40545	Sutterella wadsworthensis
0.23	108534	108534	-	742823	Sutterella wadsworthensis 2_1_59BFAA
0.03	15110	260	C	1236	Gammaproteobacteria
0.02	10206	0	O	91347	Enterobacteriales
0.02	10206	4895	F	543	Enterobacteriaceae
0.01	5195	2666	G	561	Escherichia
0.01	2528	2494	S	562	Escherichia coli
0.01	4187	0	O	135625	Pasteurellales
0.01	4187	184	F	712	Pasteurellaceae
0.01	3940	417	G	724	Haemophilus
0.01	3323	1864	S	729	Haemophilus parainfluenzae
0.02	7650	133	C	28211	Alphaproteobacteria
0.02	7298	90	O	356	Rhizobiales
0.01	7129	36	F	82115	Rhizobiaceae
0.01	7083	4212	-	227290	Rhizobium/Agrobacterium group
0.01	2406	1003	G	357	Agrobacterium
0.10	47519	470	P	201174	Actinobacteria
0.08	38788	201	C	84998	Coriobacteriia
0.04	20405	32	O	84999	Coriobacteriales
0.04	20199	163	F	84107	Coriobacteriaceae
0.04	19996	676	G	102106	Collinsella
0.04	19026	0	S	147207	Collinsella intestinalis
0.04	19026	19026	-	521003	Collinsella intestinalis DSM 13280
0.04	18182	0	O	1643822	Eggerthellales
0.04	18182	1482	F	1643826	Eggerthellaceae
0.02	11325	0	G	447020	Adlercreutzia
0.02	11325	0	S	446660	Adlercreutzia equolifaciens
0.02	11325	11325	-	1384484	Adlercreutzia equolifaciens DSM 19450
0.01	3523	95	G	84111	Eggerthella
0.01	3372	2	-	293421	environmental samples
0.01	3328	3328	S	1262876	Eggerthella sp. CAG:298
0.02	8258	427	C	1760	Actinobacteria
0.01	5569	0	O	85004	Bifidobacteriales
0.01	5569	0	F	31953	Bifidobacteriaceae
0.01	5505	3045	G	1678	Bifidobacterium
0.03	12940	0	D	2759	Eukaryota
0.03	12940	1	-	33154	Opisthokonta
0.03	12939	0	K	33208	Metazoa
0.03	12939	0	-	6072	Eumetazoa
0.03	12939	0	-	33213	Bilateria
0.03	12939	0	-	33511	Deuterostomia
0.03	12939	0	P	7711	Chordata
0.03	12939	0	-	89593	Craniata
0.03	12939	0	-	7742	Vertebrata
0.03	12939	0	-	7776	Gnathostomata
0.03	12939	0	-	117570	Teleostomi
0.03	12939	0	-	117571	Euteleostomi
0.03	12939	0	-	8287	Sarcopterygii
0.03	12939	0	-	1338369	Dipnotetrapodomorpha
0.03	12939	0	-	32523	Tetrapoda
0.03	12939	0	-	32524	Amniota
0.03	12939	0	C	40674	Mammalia
0.03	12939	0	-	32525	Theria
0.03	12939	0	-	9347	Eutheria
0.03	12939	0	-	1437010	Boreoeutheria
0.03	12939	0	-	314146	Euarchontoglires
0.03	12939	0	O	9443	Primates
0.03	12939	0	-	376913	Haplorrhini
0.03	12939	0	-	314293	Simiiformes
0.03	12939	0	-	9526	Catarrhini
0.03	12939	0	-	314295	Hominoidea
0.03	12939	0	F	9604	Hominidae
0.03	12939	0	-	207598	Homininae
0.03	12939	0	G	9605	Homo
0.03	12939	12939	S	9606	Homo sapiens
