# Supplementary material for: Long-term taxonomic and functional divergence from donor bacterial strains following fecal microbiota transplantation in immunocompromised patients
Source: PLoS One. 2017 Aug 21;12(8):e0182585. doi: 10.1371/journal.pone.0182585 (PMC5565110; doi:10.1371/journal.pone.0182585)
Supplement: S3 File — (ZIP) [file pone.0182585.s008.zip › classification_reports/Subject 3 Timepoint Longterm Kraken Report.txt]

13.85	5668409	5668409	U	0	unclassified
86.15	35249767	3754	-	1	root
86.14	35245977	3131	-	131567	cellular organisms
86.04	35206510	66459	D	2	Bacteria
67.69	27697803	4	-	68336	Bacteroidetes/Chlorobi group
67.69	27697799	30377	P	976	Bacteroidetes
67.62	27667412	0	C	200643	Bacteroidia
67.62	27667412	402816	O	171549	Bacteroidales
64.46	26374826	23913	F	815	Bacteroidaceae
64.40	26350910	22320742	G	816	Bacteroides
9.82	4017788	3524874	S	817	Bacteroides fragilis
0.97	398612	398612	-	1339270	Bacteroides fragilis str. I1345
0.16	65362	65362	-	1339277	Bacteroides fragilis str. DS-71
0.03	13706	13706	-	1339271	Bacteroides fragilis str. J-143-4
0.02	7312	7312	-	1339275	Bacteroides fragilis str. Ds-233
0.01	3522	0	S	376805	Bacteroides salanitronis
0.01	3522	3522	-	667015	Bacteroides salanitronis DSM 18170
0.01	2198	18	-	139043	environmental samples
2.14	875994	549	F	171551	Porphyromonadaceae
2.13	873540	507288	G	283168	Odoribacter
0.70	285073	18	-	876415	environmental samples
0.70	285052	285052	S	1263090	Odoribacter splanchnicus CAG:14
0.20	81135	0	S	28118	Odoribacter splanchnicus
0.20	81135	81135	-	709991	Odoribacter splanchnicus DSM 20712
0.03	10457	0	F	171550	Rikenellaceae
0.03	10454	7603	G	239759	Alistipes
0.01	3317	69	F	171552	Prevotellaceae
0.01	3158	2013	G	838	Prevotella
9.88	4042411	2	-	51290	Chlamydiae/Verrucomicrobia group
9.88	4042409	1230	P	74201	Verrucomicrobia
9.88	4041178	0	C	203494	Verrucomicrobiae
9.88	4041178	103	O	48461	Verrucomicrobiales
9.88	4041075	0	F	1647988	Akkermansiaceae
9.88	4041075	1725359	G	239934	Akkermansia
4.77	1952213	1560623	S	239935	Akkermansia muciniphila
0.96	391590	391590	-	349741	Akkermansia muciniphila ATCC BAA-835
0.89	363503	7661	-	512293	environmental samples
0.82	336716	336716	S	1263034	Akkermansia muciniphila CAG:154
0.05	19126	19126	S	1262691	Akkermansia sp. CAG:344
5.55	2272368	84445	P	1239	Firmicutes
5.17	2116708	150	C	186801	Clostridia
5.17	2116554	806273	O	186802	Clostridiales
2.24	915734	364414	F	186803	Lachnospiraceae
0.81	332177	28125	G	1506553	Lachnoclostridium
0.36	149034	121560	S	208479	[Clostridium] bolteae
0.06	23937	23937	-	997897	[Clostridium] bolteae 90B8
0.25	102804	25497	S	1531	[Clostridium] clostridioforme
0.14	58479	58479	-	1280695	[Clostridium] clostridioforme AGR2157
0.03	11884	11884	-	999407	[Clostridium] clostridioforme 90A7
0.08	32239	0	S	29347	[Clostridium] scindens
0.08	32239	32239	-	411468	[Clostridium] scindens ATCC 35704
0.02	9189	40	S	1512	[Clostridium] symbiosum
0.02	8886	8886	-	742740	[Clostridium] symbiosum WAL-14163
0.01	5775	0	S	333367	[Clostridium] asparagiforme
0.01	5775	5775	-	518636	[Clostridium asparagiforme] DSM 15981
0.01	4430	0	S	358743	[Clostridium] citroniae
0.01	4430	4430	-	742733	[Clostridium] citroniae WAL-17108
0.19	76237	5509	G	572511	Blautia
0.10	40888	26	-	765820	environmental samples
0.06	23996	23996	S	1262757	Blautia sp. CAG:37
0.04	16764	16764	S	1262756	Blautia sp. CAG:257
0.03	11039	574	S	418240	Blautia wexlerae
0.02	7113	7113	-	1121115	Blautia wexlerae DSM 19850
0.01	3352	3352	-	1280691	Blautia wexlerae AGR2146
0.03	10341	10341	S	1226324	Blautia sp. KLE 1732
0.01	4495	273	S	33038	[Ruminococcus] gnavus
0.01	2124	2124	-	1384063	Ruminococcus gnavus AGR2154
0.16	64048	3010	-	186928	unclassified Lachnospiraceae
0.08	33032	33032	S	658085	Lachnospiraceae bacterium 5_1_57FAA
0.04	16632	16632	S	658087	Lachnospiraceae bacterium 7_1_58FAA
0.01	3042	3042	S	658656	Lachnospiraceae bacterium 6_1_37FAA
0.01	2066	2066	S	658088	Lachnospiraceae bacterium 9_1_43BFAA
0.13	53304	7605	G	841	Roseburia
0.10	39776	345	-	512313	environmental samples
0.08	32221	32221	S	1262941	Roseburia sp. CAG:18
0.01	2580	2580	S	1262940	Roseburia sp. CAG:100
0.01	4479	0	S	166486	Roseburia intestinalis
0.01	4479	4479	-	536231	Roseburia intestinalis L1-82
0.02	6589	662	G	189330	Dorea
0.01	3529	10	S	88431	Dorea longicatena
0.01	3397	3397	-	1280698	Dorea longicatena AGR2136
0.02	6180	0	G	1506577	Tyzzerella
0.02	6180	0	S	29361	Tyzzerella nexilis
0.02	6180	6180	-	500632	Tyzzerella nexilis DSM 1787
0.01	5242	626	G	33042	Coprococcus
0.01	3077	2708	G	207244	Anaerostipes
0.01	2875	0	-	189703	environmental samples
0.01	2389	2389	S	1262983	Lachnospiraceae bacterium CAG:364
0.31	125332	0	F	186806	Eubacteriaceae
0.31	125329	57217	G	1730	Eubacterium
0.08	31456	0	S	39491	Eubacterium rectale
0.08	31456	31456	-	515619	Eubacterium rectale ATCC 33656
0.07	30041	37	-	84372	environmental samples
0.06	25957	25957	S	1263079	Eubacterium rectale CAG:36
0.01	3670	3670	S	457402	Eubacterium sp. 3_1_31
0.26	108073	16450	-	186813	unclassified Clostridiales
0.16	65444	4050	-	39779	unclassified Clostridiales (miscellaneous)
0.05	21541	21541	S	1232453	Clostridiales bacterium VE202-21
0.04	16426	16426	S	1232439	Clostridiales bacterium VE202-03
0.01	5806	5806	S	1232457	Clostridiales bacterium VE202-27
0.01	5321	5321	S	1232454	Clostridiales bacterium VE202-26
0.01	4692	4692	S	1232444	Clostridiales bacterium VE202-15
0.06	24657	0	G	946234	Flavonifractor
0.06	24657	0	S	292800	Flavonifractor plautii
0.06	24657	24657	-	411475	Flavonifractor plautii ATCC 29863
0.20	83215	288	F	541000	Ruminococcaceae
0.08	32366	32	G	292632	Subdoligranulum
0.08	31576	31576	S	665956	Subdoligranulum sp. 4_3_54A2FAA
0.04	16169	0	-	552397	unclassified Ruminococcaceae
0.04	16167	16167	S	552398	Ruminococcaceae bacterium D16
0.03	12711	0	G	244127	Anaerotruncus
0.03	12572	0	S	169435	Anaerotruncus colihominis
0.03	12572	12572	-	445972	Anaerotruncus colihominis DSM 17241
0.03	11568	1264	G	1263	Ruminococcus
0.01	6115	12	-	129701	environmental samples
0.01	3532	3532	S	1263106	Ruminococcus gnavus CAG:126
0.01	5919	40	G	1508657	Ruminiclostridium
0.01	5511	0	S	1535	[Clostridium] leptum
0.01	5511	5511	-	428125	[Clostridium] leptum DSM 753
0.01	4153	116	G	216851	Faecalibacterium
0.01	3907	734	S	853	Faecalibacterium prausnitzii
0.17	71385	5746	F	31979	Clostridiaceae
0.14	58693	545	G	1485	Clostridium
0.13	53777	712	-	59619	environmental samples
0.04	15544	15544	S	1262824	Clostridium sp. CAG:58
0.02	7814	7814	S	1263064	Clostridium bolteae CAG:59
0.01	5721	5721	S	1263066	Clostridium clostridioforme CAG:511
0.01	4560	4560	S	1263065	Clostridium clostridioforme CAG:132
0.01	3679	3679	S	1262814	Clostridium sp. CAG:505
0.01	2917	2917	S	1263067	Clostridium hathewayi CAG:224
0.01	2813	2813	S	1262832	Clostridium sp. CAG:7
0.01	2094	2094	S	1262845	Clostridium sp. CAG:91
0.01	2615	2615	S	665940	Clostridium sp. 7_3_54FAA
0.02	6767	0	G	1649459	Hungatella
0.02	6767	2540	S	154046	Hungatella hathewayi
0.01	3886	3886	-	566550	Hungatella hathewayi DSM 13479
0.01	4285	0	F	186804	Peptostreptococcaceae
0.01	4217	1	G	1481960	Peptoclostridium
0.01	4201	1532	S	1496	Peptoclostridium difficile
0.01	2157	0	F	216572	Oscillospiraceae
0.01	2157	470	G	459786	Oscillibacter
0.12	47358	165	-	47928	environmental samples
0.05	18912	18912	S	1262989	Firmicutes bacterium CAG:94
0.02	9883	9883	S	1262995	Firmicutes bacterium CAG:646
0.01	5287	5287	S	1263025	Firmicutes bacterium CAG:466
0.01	5107	5107	S	1263021	Firmicutes bacterium CAG:41
0.01	3460	3460	S	1263012	Firmicutes bacterium CAG:24
0.02	9583	0	C	909932	Negativicutes
0.02	9583	2	O	909929	Selenomonadales
0.02	9569	219	F	31977	Veillonellaceae
0.02	7797	4391	G	29465	Veillonella
0.02	9262	0	C	526524	Erysipelotrichia
0.02	9262	0	O	526525	Erysipelotrichales
0.02	9262	1354	F	128827	Erysipelotrichaceae
0.01	3075	7	-	433334	unclassified Erysipelotrichaceae
0.01	2606	91	G	61170	Holdemania
0.01	2482	0	S	61171	Holdemania filiformis
0.01	2482	2482	-	545696	Holdemania filiformis DSM 12042
0.01	4897	66	C	91061	Bacilli
0.01	3633	60	O	186826	Lactobacillales
0.01	2378	57	F	1300	Streptococcaceae
1.58	645565	0	P	32066	Fusobacteria
1.58	645565	0	C	203490	Fusobacteriia
1.58	645565	55	O	203491	Fusobacteriales
1.58	645509	1059	F	203492	Fusobacteriaceae
1.57	644450	16924	G	848	Fusobacterium
1.52	623254	387733	S	861	Fusobacterium ulcerans
0.33	134921	134921	-	457404	Fusobacterium ulcerans 12-1B
0.25	100600	100600	-	469617	Fusobacterium ulcerans ATCC 49185
0.01	4218	0	S	856	Fusobacterium varium
0.01	4218	4218	-	469618	Fusobacterium varium ATCC 27725
1.17	478693	1683	P	1224	Proteobacteria
0.77	315681	0	-	68525	delta/epsilon subdivisions
0.77	315448	34	C	28221	Deltaproteobacteria
0.77	315410	8	O	213115	Desulfovibrionales
0.77	315402	285	F	194924	Desulfovibrionaceae
0.77	315017	123970	G	35832	Bilophila
0.43	177512	119962	S	35833	Bilophila wadsworthia
0.07	28866	28866	-	563192	Bilophila wadsworthia 3_1_6
0.07	28684	28684	-	1408428	Bilophila wadsworthia ATCC 49260
0.03	13535	13535	S	693988	Bilophila sp. 4_1_30
0.38	156620	2134	C	1236	Gammaproteobacteria
0.38	154048	0	O	91347	Enterobacteriales
0.38	154048	124694	F	543	Enterobacteriaceae
0.07	26664	7959	G	561	Escherichia
0.05	18675	16734	S	562	Escherichia coli
0.01	2360	1114	G	544	Citrobacter
0.01	4107	188	C	28216	Betaproteobacteria
0.01	3912	79	O	80840	Burkholderiales
0.01	3132	58	F	80864	Comamonadaceae
0.01	2346	28	G	283	Comamonas
0.01	2308	1343	S	285	Comamonas testosteroni
0.01	3099	61	P	201174	Actinobacteria
0.01	2354	16	C	84998	Coriobacteriia
0.01	2210	0	O	1643822	Eggerthellales
0.01	2210	27	F	1643826	Eggerthellaceae
0.01	2156	1204	G	84111	Eggerthella
0.09	36334	0	D	2759	Eukaryota
0.09	36334	12	-	33154	Opisthokonta
0.09	36322	0	K	33208	Metazoa
0.09	36322	0	-	6072	Eumetazoa
0.09	36322	0	-	33213	Bilateria
0.09	36322	0	-	33511	Deuterostomia
0.09	36322	0	P	7711	Chordata
0.09	36322	0	-	89593	Craniata
0.09	36322	0	-	7742	Vertebrata
0.09	36322	0	-	7776	Gnathostomata
0.09	36322	0	-	117570	Teleostomi
0.09	36322	0	-	117571	Euteleostomi
0.09	36322	0	-	8287	Sarcopterygii
0.09	36322	0	-	1338369	Dipnotetrapodomorpha
0.09	36322	0	-	32523	Tetrapoda
0.09	36322	0	-	32524	Amniota
0.09	36322	0	C	40674	Mammalia
0.09	36322	0	-	32525	Theria
0.09	36322	0	-	9347	Eutheria
0.09	36322	0	-	1437010	Boreoeutheria
0.09	36322	0	-	314146	Euarchontoglires
0.09	36322	0	O	9443	Primates
0.09	36322	0	-	376913	Haplorrhini
0.09	36322	0	-	314293	Simiiformes
0.09	36322	0	-	9526	Catarrhini
0.09	36322	0	-	314295	Hominoidea
0.09	36322	0	F	9604	Hominidae
0.09	36322	0	-	207598	Homininae
0.09	36322	0	G	9605	Homo
0.09	36322	36322	S	9606	Homo sapiens
