# Supplementary material for: Long-term taxonomic and functional divergence from donor bacterial strains following fecal microbiota transplantation in immunocompromised patients
Source: PLoS One. 2017 Aug 21;12(8):e0182585. doi: 10.1371/journal.pone.0182585 (PMC5565110; doi:10.1371/journal.pone.0182585)
Supplement: S3 File — (ZIP) [file pone.0182585.s008.zip › classification_reports/Subject 4 Timepoint Longterm Kraken Report.txt]

60.46	10774719	10774719	U	0	unclassified
39.54	7046817	6222	-	1	root
39.51	7040582	15545	-	131567	cellular organisms
37.20	6630183	120344	D	2	Bacteria
24.03	4281822	212384	P	1239	Firmicutes
18.03	3214064	379	C	186801	Clostridia
18.03	3213649	1122277	O	186802	Clostridiales
5.33	949875	77011	F	186803	Lachnospiraceae
1.97	351825	0	G	248744	Marvinbryantia
1.97	351825	0	S	168384	Marvinbryantia formatexigens
1.97	351825	351825	-	478749	Marvinbryantia formatexigens DSM 14469
1.19	212554	10546	G	841	Roseburia
0.92	164682	1667	-	512313	environmental samples
0.86	153822	153822	S	1262941	Roseburia sp. CAG:18
0.02	3013	3013	S	1262940	Roseburia sp. CAG:100
0.01	1644	1644	S	1262943	Roseburia sp. CAG:197
0.01	1304	1304	S	1263105	Roseburia inulinivorans CAG:15
0.01	941	941	S	1263104	Roseburia intestinalis CAG:13
0.09	16355	0	S	166486	Roseburia intestinalis
0.09	16355	16355	-	536231	Roseburia intestinalis L1-82
0.09	15470	0	S	301301	Roseburia hominis
0.09	15470	15470	-	585394	Roseburia hominis A2-183
0.03	5501	0	S	360807	Roseburia inulinivorans
0.03	5501	5501	-	622312	Roseburia inulinivorans DSM 16841
0.74	131712	5683	G	1506553	Lachnoclostridium
0.24	43286	15658	S	1531	[Clostridium] clostridioforme
0.07	11844	11844	-	999408	[Clostridium] clostridioforme 90A8
0.06	10395	10395	-	1280695	[Clostridium] clostridioforme AGR2157
0.01	2037	2037	-	999407	[Clostridium] clostridioforme 90A7
0.01	1417	1417	-	742735	[Clostridium] clostridioforme 2_1_49FAA
0.24	43178	0	S	358743	[Clostridium] citroniae
0.24	43178	43178	-	742733	[Clostridium] citroniae WAL-17108
0.08	13930	0	S	333367	[Clostridium] asparagiforme
0.08	13930	13930	-	518636	[Clostridium asparagiforme] DSM 15981
0.07	12079	4556	S	208479	[Clostridium] bolteae
0.02	3591	3591	-	997897	[Clostridium] bolteae 90B8
0.01	1835	1835	-	997893	[Clostridium] bolteae 90A5
0.01	1311	1311	-	411902	[Clostridium] bolteae ATCC BAA-613
0.07	11717	1355	S	1512	[Clostridium] symbiosum
0.04	8003	8003	-	742740	[Clostridium] symbiosum WAL-14163
0.01	2359	2359	-	742741	[Clostridium] symbiosum WAL-14673
0.30	52832	5751	G	572511	Blautia
0.10	18344	2020	S	418240	Blautia wexlerae
0.06	10515	10515	-	1121115	Blautia wexlerae DSM 19850
0.03	5809	5809	-	1280691	Blautia wexlerae AGR2146
0.07	13247	0	S	40520	Blautia obeum
0.07	13247	13247	-	411459	Blautia obeum ATCC 29174
0.02	3854	0	S	33035	Blautia producta
0.02	3854	3854	-	1121114	Blautia producta ATCC 27340 = DSM 2950
0.02	3832	3832	S	1226324	Blautia sp. KLE 1732
0.02	3590	107	-	765820	environmental samples
0.01	1339	1339	S	1262757	Blautia sp. CAG:37
0.01	962	962	S	1262755	Blautia sp. CAG:237
0.01	2459	16	S	33038	[Ruminococcus] gnavus
0.01	1254	1254	-	411470	Ruminococcus gnavus ATCC 29149
0.01	1066	1066	-	1384063	Ruminococcus gnavus AGR2154
0.01	1088	0	S	180164	Blautia schinkii
0.01	1088	1088	-	1410649	Blautia schinkii DSM 10518
0.27	48036	4425	-	186928	unclassified Lachnospiraceae
0.11	19556	19556	S	658087	Lachnospiraceae bacterium 7_1_58FAA
0.09	15595	15595	S	658086	Lachnospiraceae bacterium 3_1_57FAA_CT1
0.01	1356	1356	S	658655	Lachnospiraceae bacterium 1_4_56FAA
0.01	1011	1011	S	658085	Lachnospiraceae bacterium 5_1_57FAA
0.01	1004	1004	S	1235792	Lachnospiraceae bacterium M18-1
0.17	30827	2587	G	189330	Dorea
0.06	10489	51	S	39486	Dorea formicigenerans
0.05	8770	8770	-	742765	Dorea formicigenerans 4_6_53AFAA
0.01	1668	1668	-	411461	Dorea formicigenerans ATCC 27755
0.05	9000	1	-	286137	environmental samples
0.05	8646	8646	S	1262873	Dorea sp. CAG:317
0.03	4762	32	S	88431	Dorea longicatena
0.02	3656	3656	-	1280698	Dorea longicatena AGR2136
0.01	1074	1074	-	411462	Dorea longicatena DSM 13814
0.02	3128	3128	S	1280669	Dorea sp. AGR2135
0.10	18349	10805	G	207244	Anaerostipes
0.04	7047	0	S	105841	Anaerostipes caccae
0.04	7047	7047	-	411490	Anaerostipes caccae DSM 14662
0.07	12719	0	G	1506577	Tyzzerella
0.07	12719	0	S	29361	Tyzzerella nexilis
0.07	12719	12719	-	500632	Tyzzerella nexilis DSM 1787
0.04	7265	606	G	33042	Coprococcus
0.03	4570	0	S	410072	Coprococcus comes
0.03	4570	4570	-	470146	Coprococcus comes ATCC 27758
0.01	1075	1075	S	1078090	Coprococcus sp. HPP0074
0.01	2197	139	G	265975	Oribacterium
0.01	1251	1251	S	689781	Oribacterium sp. NK2B42
0.01	2174	412	G	830	Butyrivibrio
0.01	971	0	S	45851	Butyrivibrio crossotus
0.01	971	971	-	511680	Butyrivibrio crossotus DSM 2876
3.26	580403	3172	F	31979	Clostridiaceae
3.02	538508	2549	G	1485	Clostridium
2.79	496957	13641	-	59619	environmental samples
0.70	124685	124685	S	1262783	Clostridium sp. CAG:242
0.38	68032	68032	S	1263065	Clostridium clostridioforme CAG:132
0.38	67257	67257	S	1262836	Clostridium sp. CAG:75
0.36	64001	64001	S	1262828	Clostridium sp. CAG:62
0.33	59167	59167	S	1262785	Clostridium sp. CAG:253
0.27	47915	47915	S	1262845	Clostridium sp. CAG:91
0.08	13878	13878	S	1262805	Clostridium sp. CAG:43
0.04	6591	6591	S	1262774	Clostridium sp. CAG:127
0.02	3926	3926	S	1263069	Clostridium nexile CAG:348
0.01	2307	2307	S	1262796	Clostridium sp. CAG:343
0.01	2154	2154	S	1263063	Clostridium bartlettii CAG:1329
0.01	1842	1842	S	1262781	Clostridium sp. CAG:226
0.01	1688	1688	S	1262773	Clostridium sp. CAG:122
0.01	1668	1668	S	1262824	Clostridium sp. CAG:58
0.01	1262	1262	S	1262807	Clostridium sp. CAG:440
0.01	1121	1121	S	1262801	Clostridium sp. CAG:389
0.01	1120	1120	S	1263064	Clostridium bolteae CAG:59
0.01	948	948	S	1262800	Clostridium sp. CAG:356
0.01	908	908	S	1262790	Clostridium sp. CAG:277
0.09	15630	0	S	1529	Clostridium cadaveris
0.09	15630	15630	-	1280692	Clostridium cadaveris AGR2141
0.05	8418	8418	S	411486	Clostridium sp. M62/1
0.04	6834	6834	S	665940	Clostridium sp. 7_3_54FAA
0.03	4661	4661	S	556261	Clostridium sp. D5
0.01	1148	1148	S	411489	Clostridium sp. L2-50
0.01	898	898	S	1042156	Clostridium sp. SY8519
0.21	37243	0	G	1649459	Hungatella
0.21	37243	16001	S	154046	Hungatella hathewayi
0.09	16016	16016	-	566550	Hungatella hathewayi DSM 13479
0.01	2579	2579	-	742737	Hungatella hathewayi WAL-18680
0.01	2575	2575	-	999412	Hungatella hathewayi 12489931
0.01	1467	0	G	580596	Butyricicoccus
0.01	1467	0	S	501571	Butyricicoccus pullicaecorum
0.01	1467	1467	-	1203606	Butyricicoccus pullicaecorum 1.2
1.19	212769	3704	F	541000	Ruminococcaceae
0.67	118655	8238	G	1263	Ruminococcus
0.46	82755	731	-	129701	environmental samples
0.21	36607	36607	S	1262964	Ruminococcus sp. CAG:60
0.12	21343	21343	S	1262958	Ruminococcus sp. CAG:403
0.09	16656	16656	S	1262960	Ruminococcus sp. CAG:55
0.02	3295	3295	S	1262967	Ruminococcus sp. CAG:9
0.01	1918	1918	S	1262953	Ruminococcus sp. CAG:254
0.06	11390	11390	S	457412	Ruminococcus sp. 5_1_39BFAA
0.05	9272	9272	S	1095771	Ruminococcus sp. JC304
0.03	5572	2451	S	46228	Ruminococcus lactaris
0.01	2002	2002	-	1073376	Ruminococcus lactaris CC59_002D
0.01	1119	1119	-	471875	Ruminococcus lactaris ATCC 29176
0.36	65018	158	G	292632	Subdoligranulum
0.35	62201	62201	S	665956	Subdoligranulum sp. 4_3_54A2FAA
0.01	2658	0	S	214851	Subdoligranulum variabile
0.01	2658	2658	-	411471	Subdoligranulum variabile DSM 15176
0.08	13845	309	G	216851	Faecalibacterium
0.07	13219	2426	S	853	Faecalibacterium prausnitzii
0.04	6956	6956	-	748224	Faecalibacterium cf. prausnitzii KLE1255
0.01	2233	2233	-	411485	Faecalibacterium prausnitzii M21/2
0.01	1604	1604	-	411483	Faecalibacterium prausnitzii A2-165
0.03	5348	1	G	244127	Anaerotruncus
0.03	5005	0	S	169435	Anaerotruncus colihominis
0.03	5005	5005	-	445972	Anaerotruncus colihominis DSM 17241
0.03	4660	0	-	552397	unclassified Ruminococcaceae
0.03	4654	4654	S	552398	Ruminococcaceae bacterium D16
0.01	1421	25	G	1508657	Ruminiclostridium
1.18	210669	1	F	186806	Eubacteriaceae
1.18	210641	64966	G	1730	Eubacterium
0.60	106299	566	-	84372	environmental samples
0.40	70644	70644	S	1262889	Eubacterium sp. CAG:38
0.08	13971	13971	S	1262880	Eubacterium sp. CAG:156
0.06	11449	11449	S	1263078	Eubacterium hallii CAG:12
0.02	3756	3756	S	1263079	Eubacterium rectale CAG:36
0.01	1245	1245	S	1262878	Eubacterium sp. CAG:115
0.11	19283	0	S	39488	[Eubacterium] hallii
0.11	19283	19283	-	411469	[Eubacterium] hallii DSM 3353
0.06	10876	0	S	39491	Eubacterium rectale
0.06	10876	10876	-	515619	Eubacterium rectale ATCC 33656
0.02	3772	0	S	39496	Eubacterium ventriosum
0.02	3772	3772	-	411463	Eubacterium ventriosum ATCC 27560
0.01	1735	1735	S	457402	Eubacterium sp. 3_1_31
0.01	1443	0	S	39484	Eubacterium desmolans
0.01	1443	1443	-	1408437	Eubacterium desmolans ATCC 43058
0.69	123210	10121	-	186813	unclassified Clostridiales
0.50	89364	7915	-	39779	unclassified Clostridiales (miscellaneous)
0.17	29791	29791	S	1232454	Clostridiales bacterium VE202-26
0.07	12347	12347	S	1232444	Clostridiales bacterium VE202-15
0.06	10061	10061	S	1232439	Clostridiales bacterium VE202-03
0.05	9741	9741	S	1232443	Clostridiales bacterium VE202-13
0.02	3878	3878	S	1232458	Clostridiales bacterium VE202-29
0.02	3461	3461	S	1232445	Clostridiales bacterium VE202-16
0.02	2861	2861	S	1232457	Clostridiales bacterium VE202-27
0.01	2132	2132	S	1232453	Clostridiales bacterium VE202-21
0.01	1583	1583	S	1232442	Clostridiales bacterium VE202-06
0.01	1014	1014	S	1232448	Clostridiales bacterium VE202-07
0.01	922	922	S	1232460	Clostridiales bacterium VE202-28
0.07	11638	0	G	946234	Flavonifractor
0.07	11638	0	S	292800	Flavonifractor plautii
0.07	11638	11638	-	411475	Flavonifractor plautii ATCC 29863
0.05	8410	0	G	1017280	Pseudoflavonifractor
0.05	8410	0	S	106588	Pseudoflavonifractor capillosus
0.05	8410	8410	-	411467	Pseudoflavonifractor capillosus ATCC 29799
0.02	3676	0	S	384638	[Bacteroides] pectinophilus
0.02	3676	3676	-	483218	[Bacteroides] pectinophilus ATCC 43243
0.07	11595	81	F	186804	Peptostreptococcaceae
0.04	7178	3	G	1481960	Peptoclostridium
0.04	7156	2634	S	1496	Peptoclostridium difficile
0.02	3277	3277	-	1151410	Peptoclostridium difficile P28
0.02	4018	0	G	1505657	Intestinibacter
0.02	4018	1352	S	261299	Intestinibacter bartlettii
0.01	1720	1720	-	445973	Intestinibacter bartlettii DSM 16795
0.01	946	946	-	1403940	Intestinibacter bartlettii DORA_8_9
0.01	2080	0	F	216572	Oscillospiraceae
0.01	2080	294	G	459786	Oscillibacter
0.01	1147	21	-	876090	environmental samples
2.14	381414	1371	-	47928	environmental samples
1.41	251291	251291	S	1263012	Firmicutes bacterium CAG:24
0.22	38730	38730	S	1263002	Firmicutes bacterium CAG:124
0.17	29596	29596	S	1263005	Firmicutes bacterium CAG:145
0.10	18606	18606	S	1263004	Firmicutes bacterium CAG:137
0.06	10517	10517	S	1262994	Firmicutes bacterium CAG:65
0.05	9527	9527	S	1262989	Firmicutes bacterium CAG:94
0.05	8932	8932	S	1263019	Firmicutes bacterium CAG:341
0.02	3321	3321	S	1263026	Firmicutes bacterium CAG:475
0.01	1333	1333	S	1263021	Firmicutes bacterium CAG:41
0.01	1173	1173	S	1263001	Firmicutes bacterium CAG:114
0.01	1111	1111	S	1262998	Firmicutes bacterium CAG:102
1.92	342048	496	C	91061	Bacilli
1.89	337224	1755	O	186826	Lactobacillales
1.59	283638	99	F	1300	Streptococcaceae
1.59	283432	154560	G	1301	Streptococcus
0.44	78154	54190	S	1318	Streptococcus parasanguinis
0.03	5661	5661	-	1403947	Streptococcus parasanguinis DORA_23_24
0.03	4657	4657	-	888048	Streptococcus parasanguinis ATCC 903
0.02	3976	3976	-	1073372	Streptococcus parasanguinis CC87K
0.01	2230	2230	-	760570	Streptococcus parasanguinis ATCC 15912
0.01	2148	2148	-	1095733	Streptococcus parasanguinis F0449
0.01	2093	2093	-	1114965	Streptococcus parasanguinis FW213
0.01	1694	1694	-	905067	Streptococcus parasanguinis F0405
0.01	1505	1505	-	1035185	Streptococcus parasanguinis SK236
0.14	25575	13214	S	1304	Streptococcus salivarius
0.02	3437	3437	-	1048332	Streptococcus salivarius CCHSS3
0.02	2901	2901	-	1074494	Streptococcus salivarius M18
0.01	2199	2199	-	347253	Streptococcus salivarius JIM8777
0.01	1882	1882	-	596322	Streptococcus salivarius SK126
0.01	1693	1693	-	1200793	Streptococcus salivarius K12
0.02	3859	2486	S	28037	Streptococcus mitis
0.02	3305	3305	S	1316408	Streptococcus sp. HSISM1
0.01	1797	861	S	1303	Streptococcus oralis
0.01	1523	1523	S	999425	Streptococcus sp. F0442
0.01	1519	459	S	68892	Streptococcus infantis
0.01	1426	0	-	83426	environmental samples
0.01	1426	1426	S	1263109	Streptococcus salivarius CAG:79
0.01	1331	1331	S	936576	Streptococcus sp. ACS2
0.01	1126	7	S	1307	Streptococcus suis
0.01	1021	1021	-	1214177	Streptococcus suis 92-1400
0.01	901	901	S	1161417	Streptococcus sp. SR4
0.28	49257	78	F	33958	Lactobacillaceae
0.28	49134	3808	G	1578	Lactobacillus
0.10	17169	9904	S	1632	Lactobacillus oris
0.04	6983	6983	-	908339	Lactobacillus oris PB013-T2-3
0.06	10337	8121	S	1624	Lactobacillus salivarius
0.01	1050	1050	-	768728	Lactobacillus salivarius ACS-116-V-Col5a
0.04	8014	7071	S	1613	Lactobacillus fermentum
0.03	4920	3576	S	1596	Lactobacillus gasseri
0.01	2611	0	S	1633	Lactobacillus vaginalis
0.01	2611	2611	-	1423814	Lactobacillus vaginalis DSM 5837 = ATCC 49540
0.01	1869	0	F	81852	Enterococcaceae
0.01	1869	52	G	1350	Enterococcus
0.01	1342	123	S	1352	Enterococcus faecium
0.01	1003	1003	-	1391465	Enterococcus faecium 10/96A
0.02	4328	98	O	1385	Bacillales
0.02	3733	3	F	90964	Staphylococcaceae
0.02	3725	169	G	1279	Staphylococcus
0.02	3350	3146	S	1280	Staphylococcus aureus
0.52	92075	0	C	909932	Negativicutes
0.52	92075	41	O	909929	Selenomonadales
0.52	91904	142	F	31977	Veillonellaceae
0.47	83687	40052	G	39948	Dialister
0.14	24881	0	S	218538	Dialister invisus
0.14	24881	24881	-	592028	Dialister invisus DSM 15470
0.11	18750	2	-	135034	environmental samples
0.10	18410	18410	S	1263072	Dialister invisus CAG:218
0.04	7478	3192	G	29465	Veillonella
0.01	2393	2393	S	1403932	Veillonella sp. DORA_A_3_16_22
0.22	39104	0	C	526524	Erysipelotrichia
0.22	39104	0	O	526525	Erysipelotrichales
0.22	39104	1637	F	128827	Erysipelotrichaceae
0.12	21350	74	G	1505663	Erysipelatoclostridium
0.11	20458	0	S	29348	[Clostridium] spiroforme
0.11	20458	20458	-	428126	[Clostridium] spiroforme DSM 1552
0.03	4524	0	G	1472649	Dielma
0.03	4524	4524	S	1034346	Dielma fastidiosa
0.02	3686	125	-	433334	unclassified Erysipelotrichaceae
0.02	2708	111	-	544447	unclassified Erysipelotrichaceae (miscellaneous)
0.01	1270	1270	S	469614	Erysipelotrichaceae bacterium 6_1_45
0.02	3330	0	G	1573534	Faecalitalea
0.02	3330	15	S	39483	Faecalitalea cylindroides
0.02	3162	3162	-	717960	Faecalitalea cylindroides T2-87
0.01	1665	525	G	100883	Coprobacillus
6.06	1080620	0	-	51290	Chlamydiae/Verrucomicrobia group
6.06	1080620	386	P	74201	Verrucomicrobia
6.06	1080232	0	C	203494	Verrucomicrobiae
6.06	1080232	26	O	48461	Verrucomicrobiales
6.06	1080206	0	F	1647988	Akkermansiaceae
6.06	1080206	490010	G	239934	Akkermansia
2.01	357443	9926	-	512293	environmental samples
1.92	342401	342401	S	1263034	Akkermansia muciniphila CAG:154
0.03	5116	5116	S	1262691	Akkermansia sp. CAG:344
1.31	232753	187413	S	239935	Akkermansia muciniphila
0.25	45340	45340	-	349741	Akkermansia muciniphila ATCC BAA-835
4.14	738394	3263	P	1224	Proteobacteria
3.72	662232	2627	C	1236	Gammaproteobacteria
3.69	658206	0	O	91347	Enterobacteriales
3.69	658206	315883	F	543	Enterobacteriaceae
1.89	336525	247674	G	561	Escherichia
0.50	88694	83171	S	562	Escherichia coli
0.02	2963	2963	-	1444120	Escherichia coli 2-156-04_S3_C1
0.03	4801	70	G	583	Proteus
0.03	4693	3964	S	584	Proteus mirabilis
0.01	1154	0	O	135625	Pasteurellales
0.01	1154	54	F	712	Pasteurellaceae
0.01	983	102	G	724	Haemophilus
0.40	71384	3	-	68525	delta/epsilon subdivisions
0.40	70764	81	C	28221	Deltaproteobacteria
0.40	70668	72	O	213115	Desulfovibrionales
0.40	70595	115	F	194924	Desulfovibrionaceae
0.39	69168	1566	G	872	Desulfovibrio
0.38	67163	11	S	876	Desulfovibrio desulfuricans
0.38	67152	461	-	115117	Desulfovibrio desulfuricans subsp. desulfuricans
0.37	66524	66524	-	1121445	Desulfovibrio desulfuricans subsp. desulfuricans DSM 642
0.01	1312	517	G	35832	Bilophila
0.01	1183	24	C	28216	Betaproteobacteria
0.01	919	14	O	80840	Burkholderiales
2.07	369427	0	-	68336	Bacteroidetes/Chlorobi group
2.07	369427	3707	P	976	Bacteroidetes
2.04	363616	0	C	200643	Bacteroidia
2.04	363616	12159	O	171549	Bacteroidales
1.09	194053	100	F	171551	Porphyromonadaceae
1.05	187405	2723	G	156973	Dysgonomonas
0.94	166881	0	S	156974	Dysgonomonas gadei
0.94	166881	166881	-	742766	Dysgonomonas gadei ATCC BAA-286
0.07	12987	0	S	163665	Dysgonomonas mossii
0.07	12987	12987	-	742767	Dysgonomonas mossii DSM 22836
0.03	4814	0	S	45254	Dysgonomonas capnocytophagoides
0.03	4814	4814	-	1121485	Dysgonomonas capnocytophagoides DSM 22835
0.03	5698	2026	G	836	Porphyromonas
0.01	1203	305	S	281920	Porphyromonas uenonis
0.01	1179	757	S	28123	Porphyromonas asaccharolytica
0.56	99059	817	F	815	Bacteroidaceae
0.55	98231	79834	G	816	Bacteroides
0.03	4997	4276	S	817	Bacteroides fragilis
0.02	4171	530	S	818	Bacteroides thetaiotaomicron
0.01	2347	2347	-	1235785	Bacteroides thetaiotaomicron dnLKV9
0.01	1294	1294	-	226186	Bacteroides thetaiotaomicron VPI-5482
0.01	1972	1972	S	469585	Bacteroides sp. 1_1_14
0.01	1782	6	-	139043	environmental samples
0.01	1298	1298	S	1263054	Bacteroides thetaiotaomicron CAG:40
0.01	1247	0	S	1133319	Bacteroides reticulotermitis
0.01	1247	1247	-	1445607	Bacteroides reticulotermitis JCM 10512
0.01	1074	1074	S	469586	Bacteroides sp. 1_1_6
0.30	53596	7	F	171550	Rikenellaceae
0.30	53589	40543	G	239759	Alistipes
0.04	7015	65	-	538948	environmental samples
0.02	4431	4431	S	1263035	Alistipes finegoldii CAG:68
0.01	1775	1775	S	1263036	Alistipes putredinis CAG:67
0.02	3418	0	S	214856	Alistipes finegoldii
0.02	3418	3418	-	679935	Alistipes finegoldii DSM 17242
0.01	1603	1603	S	908612	Alistipes sp. HGB5
0.03	4737	74	F	171552	Prevotellaceae
0.02	4388	1035	G	838	Prevotella
0.01	2229	621	S	386414	Prevotella timonensis
0.01	979	979	-	1122992	Prevotella timonensis 4401737 = DSM 22865 = JCM 15640
0.01	2063	2	C	117743	Flavobacteriia
0.01	2061	0	O	200644	Flavobacteriales
0.01	2061	14	F	49546	Flavobacteriaceae
0.01	1934	0	G	308865	Elizabethkingia
0.01	1934	1934	S	1117645	Elizabethkingia anophelis
0.21	37462	213	P	201174	Actinobacteria
0.19	33373	163	C	1760	Actinobacteria
0.16	28429	0	O	85004	Bifidobacteriales
0.16	28429	26	F	31953	Bifidobacteriaceae
0.15	27107	17217	G	1678	Bifidobacterium
0.03	5700	4623	S	1681	Bifidobacterium bifidum
0.01	1808	695	S	216816	Bifidobacterium longum
0.01	903	196	-	1679	Bifidobacterium longum subsp. longum
0.01	1215	3	G	196081	Scardovia
0.02	3901	0	O	2037	Actinomycetales
0.02	3901	7	F	2049	Actinomycetaceae
0.02	3782	741	G	1654	Actinomyces
0.01	974	974	S	1203556	Actinomyces sp. HPA0247
0.02	3874	34	C	84998	Coriobacteriia
0.01	2396	0	O	1643822	Eggerthellales
0.01	2396	170	F	1643826	Eggerthellaceae
0.01	1539	983	G	84111	Eggerthella
0.01	1444	3	O	84999	Coriobacteriales
0.01	1015	0	F	1643824	Atopobiaceae
0.01	1013	329	G	1380	Atopobium
0.01	930	0	P	32066	Fusobacteria
0.01	930	0	C	203490	Fusobacteriia
0.01	930	2	O	203491	Fusobacteriales
0.01	921	0	F	203492	Fusobacteriaceae
0.01	921	29	G	848	Fusobacterium
2.22	394854	0	D	2759	Eukaryota
2.22	394854	1	-	33154	Opisthokonta
2.22	394835	0	K	33208	Metazoa
2.22	394835	0	-	6072	Eumetazoa
2.22	394835	0	-	33213	Bilateria
2.22	394835	0	-	33511	Deuterostomia
2.22	394835	0	P	7711	Chordata
2.22	394835	0	-	89593	Craniata
2.22	394835	0	-	7742	Vertebrata
2.22	394835	0	-	7776	Gnathostomata
2.22	394835	0	-	117570	Teleostomi
2.22	394835	0	-	117571	Euteleostomi
2.22	394835	0	-	8287	Sarcopterygii
2.22	394835	0	-	1338369	Dipnotetrapodomorpha
2.22	394835	0	-	32523	Tetrapoda
2.22	394835	0	-	32524	Amniota
2.22	394835	0	C	40674	Mammalia
2.22	394835	0	-	32525	Theria
2.22	394835	0	-	9347	Eutheria
2.22	394835	0	-	1437010	Boreoeutheria
2.22	394835	0	-	314146	Euarchontoglires
2.22	394835	0	O	9443	Primates
2.22	394835	0	-	376913	Haplorrhini
2.22	394835	0	-	314293	Simiiformes
2.22	394835	0	-	9526	Catarrhini
2.22	394835	0	-	314295	Hominoidea
2.22	394835	0	F	9604	Hominidae
2.22	394835	0	-	207598	Homininae
2.22	394835	0	G	9605	Homo
2.22	394835	394835	S	9606	Homo sapiens
