# Supplementary material for: Long-term taxonomic and functional divergence from donor bacterial strains following fecal microbiota transplantation in immunocompromised patients
Source: PLoS One. 2017 Aug 21;12(8):e0182585. doi: 10.1371/journal.pone.0182585 (PMC5565110; doi:10.1371/journal.pone.0182585)
Supplement: S3 File — (ZIP) [file pone.0182585.s008.zip › classification_reports/Subject 6 Timepoint Longterm Kraken Report.txt]

27.24	5905206	5905206	U	0	unclassified
72.76	15771598	1860	-	1	root
72.75	15769509	4608	-	131567	cellular organisms
72.47	15710027	154246	D	2	Bacteria
32.93	7138216	10	-	68336	Bacteroidetes/Chlorobi group
32.93	7138206	65120	P	976	Bacteroidetes
32.63	7073068	0	C	200643	Bacteroidia
32.63	7073068	333075	O	171549	Bacteroidales
12.70	2753945	1192	F	815	Bacteroidaceae
12.70	2752732	2476032	G	816	Bacteroides
0.51	109842	18772	S	28116	Bacteroides ovatus
0.32	68668	68668	-	702443	Bacteroides ovatus SD CMC 3f
0.06	11956	11956	-	997885	Bacteroides ovatus CL02T12C04
0.02	3619	3619	-	997886	Bacteroides ovatus CL03T12C18
0.02	3441	3441	-	665954	Bacteroides ovatus 3_8_47FAA
0.02	3379	3379	-	411476	Bacteroides ovatus ATCC 8483
0.24	51131	92	-	139043	environmental samples
0.23	49870	49870	S	1263050	Bacteroides ovatus CAG:22
0.10	22243	22243	S	457394	Bacteroides sp. 4_3_47FAA
0.08	16515	16515	S	457390	Bacteroides sp. 3_1_23
0.07	14132	14132	S	469590	Bacteroides sp. 2_2_4
0.06	13637	13637	S	556259	Bacteroides sp. D2
0.06	12933	9092	S	817	Bacteroides fragilis
0.01	1619	1619	-	862962	Bacteroides fragilis 638R
0.01	1374	1374	-	1339284	Bacteroides fragilis str. 3397 T10
0.04	7962	7962	S	469587	Bacteroides sp. 2_1_16
0.03	6406	401	S	47678	Bacteroides caccae
0.02	5173	5173	-	997873	Bacteroides caccae CL03T12C61
0.02	3706	537	S	371601	Bacteroides xylanisolvens
0.01	3169	3169	-	997892	Bacteroides xylanisolvens CL03T12C04
0.02	3368	3368	S	457387	Bacteroides sp. 1_1_30
0.02	3315	3315	S	585544	Bacteroides sp. D22
0.01	1231	0	S	871324	Bacteroides stercorirosoris
0.01	1231	1231	-	1236514	Bacteroides stercorirosoris JCM 17103
0.01	1198	0	S	204516	Bacteroides massiliensis
0.01	1160	2	S	338188	Bacteroides finegoldii
11.62	2518115	144	F	171550	Rikenellaceae
11.62	2517971	1893186	G	239759	Alistipes
1.09	236321	0	S	214856	Alistipes finegoldii
1.09	236321	236321	-	679935	Alistipes finegoldii DSM 17242
0.86	187074	187074	S	908612	Alistipes sp. HGB5
0.73	157512	868	-	538948	environmental samples
0.63	136733	136733	S	1263035	Alistipes finegoldii CAG:68
0.05	10151	10151	S	1262694	Alistipes sp. CAG:29
0.04	9341	9341	S	1262697	Alistipes sp. CAG:53
0.09	19720	0	S	1288121	Alistipes senegalensis
0.09	19720	19720	-	1033732	Alistipes senegalensis JC50
0.05	10793	0	S	328813	Alistipes onderdonkii
0.05	10793	10793	-	1203611	Alistipes onderdonkii WAL 8169 = DSM 19147
0.03	7257	0	S	28117	Alistipes putredinis
0.03	7257	7257	-	445970	Alistipes putredinis DSM 17216
0.03	5982	0	S	328814	Alistipes shahii
0.03	5982	5982	-	717959	Alistipes shahii WAL 8301
6.69	1450300	879	F	171551	Porphyromonadaceae
6.65	1442337	1184283	G	375288	Parabacteroides
1.15	248494	398	S	328812	Parabacteroides goldsteinii
1.14	247885	247885	-	999418	Parabacteroides goldsteinii CL02T12C30
0.03	6756	0	S	574930	Parabacteroides gordonii
0.03	6756	6756	-	1122931	Parabacteroides gordonii DSM 23371
0.01	1201	1	-	512311	environmental samples
0.01	1180	1180	S	1263094	Parabacteroides merdae CAG:48
0.02	3940	565	G	836	Porphyromonas
0.01	2746	395	S	281920	Porphyromonas uenonis
0.01	2105	2105	-	1122976	Porphyromonas uenonis DSM 23387 = JCM 13868
0.01	3049	23	G	156973	Dysgonomonas
0.01	2901	0	S	163665	Dysgonomonas mossii
0.01	2901	2901	-	742767	Dysgonomonas mossii DSM 22836
0.07	16143	208	F	171552	Prevotellaceae
0.07	15592	7745	G	838	Prevotella
0.01	2436	1042	S	28126	Prevotella buccae
0.01	2115	651	S	386414	Prevotella timonensis
0.01	1198	0	-	333046	unclassified Bacteroidales
0.01	1195	0	-	185291	unclassified Bacteroidales (miscellaneous)
0.01	1195	1195	S	1118061	Bacteroidales bacterium ph8
30.22	6551636	291163	P	1239	Firmicutes
25.38	5501160	174	C	186801	Clostridia
25.38	5500983	1899065	O	186802	Clostridiales
5.22	1131107	7098	F	541000	Ruminococcaceae
2.17	470151	431	G	1508657	Ruminiclostridium
1.18	254889	0	S	39492	[Eubacterium] siraeum
1.18	254889	254889	-	428128	[Eubacterium] siraeum DSM 15702
0.98	212504	0	S	1535	[Clostridium] leptum
0.98	212504	212504	-	428125	[Clostridium] leptum DSM 753
0.01	2055	0	S	84026	[Clostridium] methylpentosum
0.01	2055	2055	-	537013	[Clostridium] methylpentosum DSM 5476
1.38	298970	497	G	292632	Subdoligranulum
1.37	297003	297003	S	665956	Subdoligranulum sp. 4_3_54A2FAA
0.01	1470	0	S	214851	Subdoligranulum variabile
0.01	1470	1470	-	411471	Subdoligranulum variabile DSM 15176
1.28	276633	33094	G	1263	Ruminococcus
0.85	183367	361	-	129701	environmental samples
0.55	119901	119901	S	1262950	Ruminococcus sp. CAG:108
0.13	29201	29201	S	1263107	Ruminococcus obeum CAG:39
0.12	25029	25029	S	1262967	Ruminococcus sp. CAG:9
0.02	4303	4303	S	1263106	Ruminococcus gnavus CAG:126
0.01	1818	1818	S	1262962	Ruminococcus sp. CAG:57
0.24	51688	51688	S	457412	Ruminococcus sp. 5_1_39BFAA
0.02	4483	4483	S	1095771	Ruminococcus sp. JC304
0.01	2833	1411	S	46228	Ruminococcus lactaris
0.25	54699	2760	G	216851	Faecalibacterium
0.23	49446	18065	S	853	Faecalibacterium prausnitzii
0.06	12137	12137	-	748224	Faecalibacterium cf. prausnitzii KLE1255
0.06	11926	11926	-	411485	Faecalibacterium prausnitzii M21/2
0.03	7318	7318	-	411483	Faecalibacterium prausnitzii A2-165
0.01	2493	1	-	259314	environmental samples
0.01	2152	2152	S	1262898	Faecalibacterium sp. CAG:82
0.08	17360	0	G	244127	Anaerotruncus
0.07	16025	0	S	169435	Anaerotruncus colihominis
0.07	16025	16025	-	445972	Anaerotruncus colihominis DSM 17241
0.01	1187	0	-	905010	environmental samples
0.01	1170	1170	S	1262703	Anaerotruncus sp. CAG:390
0.03	6109	0	-	552397	unclassified Ruminococcaceae
0.03	6104	6104	S	552398	Ruminococcaceae bacterium D16
4.05	877591	112335	F	186803	Lachnospiraceae
1.79	387550	149762	G	841	Roseburia
0.39	84121	661	-	512313	environmental samples
0.21	44957	44957	S	1262941	Roseburia sp. CAG:18
0.15	32806	32806	S	1263104	Roseburia intestinalis CAG:13
0.01	2541	2541	S	1262940	Roseburia sp. CAG:100
0.37	80413	0	S	301301	Roseburia hominis
0.37	80413	80413	-	585394	Roseburia hominis A2-183
0.31	68113	0	S	166486	Roseburia intestinalis
0.31	68113	68113	-	536231	Roseburia intestinalis L1-82
0.02	5141	0	S	360807	Roseburia inulinivorans
0.02	5141	5141	-	622312	Roseburia inulinivorans DSM 16841
1.05	226558	13601	G	572511	Blautia
0.35	76503	9491	S	418240	Blautia wexlerae
0.22	46884	46884	-	1121115	Blautia wexlerae DSM 19850
0.09	20128	20128	-	1280691	Blautia wexlerae AGR2146
0.23	50400	12	-	765820	environmental samples
0.15	33188	33188	S	1262757	Blautia sp. CAG:37
0.08	16602	16602	S	1262756	Blautia sp. CAG:257
0.22	48728	0	S	40520	Blautia obeum
0.22	48728	48728	-	411459	Blautia obeum ATCC 29174
0.11	23767	23767	S	1226324	Blautia sp. KLE 1732
0.05	10637	1829	S	33038	[Ruminococcus] gnavus
0.03	6587	6587	-	411470	Ruminococcus gnavus ATCC 29149
0.01	1890	1890	-	1384063	Ruminococcus gnavus AGR2154
0.26	55385	7840	G	1506553	Lachnoclostridium
0.07	15715	5757	S	1531	[Clostridium] clostridioforme
0.02	3725	3725	-	999403	[Clostridium] clostridioforme 90A1
0.01	2459	2459	-	999408	[Clostridium] clostridioforme 90A8
0.01	1899	1899	-	742735	[Clostridium] clostridioforme 2_1_49FAA
0.04	7961	0	S	358743	[Clostridium] citroniae
0.04	7961	7961	-	742733	[Clostridium] citroniae WAL-17108
0.04	7600	144	S	1512	[Clostridium] symbiosum
0.03	5825	5825	-	742740	[Clostridium] symbiosum WAL-14163
0.01	1631	1631	-	742741	[Clostridium] symbiosum WAL-14673
0.03	7396	0	S	333367	[Clostridium] asparagiforme
0.03	7396	7396	-	518636	[Clostridium asparagiforme] DSM 15981
0.02	4348	1068	S	208479	[Clostridium] bolteae
0.01	1111	1111	-	411902	[Clostridium] bolteae ATCC BAA-613
0.01	2321	0	S	29347	[Clostridium] scindens
0.01	2321	2321	-	411468	[Clostridium] scindens ATCC 35704
0.01	1125	0	S	1526	[Clostridium] aminophilum
0.01	1125	1125	-	1121296	[Clostridium] aminophilum DSM 10710
0.23	48800	10226	-	186928	unclassified Lachnospiraceae
0.08	17817	17817	S	658087	Lachnospiraceae bacterium 7_1_58FAA
0.02	3878	3878	S	658089	Lachnospiraceae bacterium 5_1_63FAA
0.02	3661	3661	S	658086	Lachnospiraceae bacterium 3_1_57FAA_CT1
0.02	3431	3431	S	658082	Lachnospiraceae bacterium 2_1_58FAA
0.01	2590	2590	S	658085	Lachnospiraceae bacterium 5_1_57FAA
0.01	1292	1292	S	658655	Lachnospiraceae bacterium 1_4_56FAA
0.12	26959	1626	G	189330	Dorea
0.08	17183	31	-	286137	environmental samples
0.07	16250	16250	S	1262873	Dorea sp. CAG:317
0.02	3704	83	S	39486	Dorea formicigenerans
0.01	2496	2496	-	742765	Dorea formicigenerans 4_6_53AFAA
0.01	1125	1125	-	411461	Dorea formicigenerans ATCC 27755
0.01	3242	37	S	88431	Dorea longicatena
0.01	2368	2368	-	1280698	Dorea longicatena AGR2136
0.03	5990	472	G	33042	Coprococcus
0.02	3364	0	S	410072	Coprococcus comes
0.02	3364	3364	-	470146	Coprococcus comes ATCC 27758
0.02	3836	1623	G	207244	Anaerostipes
0.01	1160	0	S	649756	Anaerostipes hadrus
0.01	1160	1160	-	649757	Anaerostipes hadrus DSM 3319
0.01	2925	212	G	830	Butyrivibrio
0.01	1827	0	S	45851	Butyrivibrio crossotus
0.01	1827	1827	-	511680	Butyrivibrio crossotus DSM 2876
0.01	2866	0	G	1506577	Tyzzerella
0.01	2866	0	S	29361	Tyzzerella nexilis
0.01	2866	2866	-	500632	Tyzzerella nexilis DSM 1787
0.01	1813	0	-	189703	environmental samples
0.01	1423	0	G	248744	Marvinbryantia
0.01	1423	0	S	168384	Marvinbryantia formatexigens
0.01	1423	1423	-	478749	Marvinbryantia formatexigens DSM 14469
2.74	593096	4700	F	31979	Clostridiaceae
2.67	578891	975	G	1485	Clostridium
2.60	563144	966	-	59619	environmental samples
0.76	164873	164873	S	1262783	Clostridium sp. CAG:242
0.60	129040	129040	S	1262845	Clostridium sp. CAG:91
0.44	95627	95627	S	1263068	Clostridium leptum CAG:27
0.39	84600	84600	S	1262828	Clostridium sp. CAG:62
0.18	37942	37942	S	1262824	Clostridium sp. CAG:58
0.07	15065	15065	S	1262805	Clostridium sp. CAG:43
0.06	13859	13859	S	1262814	Clostridium sp. CAG:505
0.04	8398	8398	S	1262836	Clostridium sp. CAG:75
0.02	4108	4108	S	1262798	Clostridium sp. CAG:352
0.03	6492	6492	S	411486	Clostridium sp. M62/1
0.01	2832	2832	S	411489	Clostridium sp. L2-50
0.01	2588	2588	S	411484	Clostridium sp. SS2/1
0.01	1104	1104	S	665940	Clostridium sp. 7_3_54FAA
0.03	7100	0	G	1649459	Hungatella
0.03	7100	3168	S	154046	Hungatella hathewayi
0.02	3391	3391	-	566550	Hungatella hathewayi DSM 13479
0.01	2347	0	G	580596	Butyricicoccus
0.01	2347	0	S	501571	Butyricicoccus pullicaecorum
0.01	2347	2347	-	1203606	Butyricicoccus pullicaecorum 1.2
2.43	526212	28	F	186806	Eubacteriaceae
2.43	525979	98526	G	1730	Eubacterium
1.63	354299	904	-	84372	environmental samples
1.24	269678	269678	S	1263080	Eubacterium siraeum CAG:80
0.17	36495	36495	S	1263079	Eubacterium rectale CAG:36
0.14	31138	31138	S	1262889	Eubacterium sp. CAG:38
0.03	7527	7527	S	1262888	Eubacterium sp. CAG:274
0.01	2945	2945	S	1263078	Eubacterium hallii CAG:12
0.01	1284	1284	S	1262892	Eubacterium sp. CAG:76
0.23	48786	0	S	39491	Eubacterium rectale
0.23	48786	48786	-	515619	Eubacterium rectale ATCC 33656
0.05	11769	11769	S	457402	Eubacterium sp. 3_1_31
0.03	7167	0	S	39488	[Eubacterium] hallii
0.03	7167	7167	-	411469	[Eubacterium] hallii DSM 3353
0.01	2085	0	S	39484	Eubacterium desmolans
0.01	2085	2085	-	1408437	Eubacterium desmolans ATCC 43058
0.01	1711	0	S	39485	[Eubacterium] eligens
0.01	1711	1711	-	515620	[Eubacterium] eligens ATCC 27750
2.06	446607	11917	-	186813	unclassified Clostridiales
1.89	409426	8757	-	39779	unclassified Clostridiales (miscellaneous)
1.59	344667	344667	S	1232457	Clostridiales bacterium VE202-27
0.12	25132	25132	S	1232452	Clostridiales bacterium VE202-14
0.04	9035	9035	S	1232443	Clostridiales bacterium VE202-13
0.04	8482	8482	S	1232439	Clostridiales bacterium VE202-03
0.02	4364	4364	S	1232453	Clostridiales bacterium VE202-21
0.01	1467	1467	S	1232445	Clostridiales bacterium VE202-16
0.01	1415	1415	S	1232458	Clostridiales bacterium VE202-29
0.06	13600	0	G	946234	Flavonifractor
0.06	13600	0	S	292800	Flavonifractor plautii
0.06	13600	13600	-	411475	Flavonifractor plautii ATCC 29863
0.04	8273	0	G	1017280	Pseudoflavonifractor
0.04	8273	0	S	106588	Pseudoflavonifractor capillosus
0.04	8273	8273	-	411467	Pseudoflavonifractor capillosus ATCC 29799
0.02	3353	0	S	384638	[Bacteroides] pectinophilus
0.02	3353	3353	-	483218	[Bacteroides] pectinophilus ATCC 43243
0.08	16715	18	F	186804	Peptostreptococcaceae
0.07	15540	2	G	1481960	Peptoclostridium
0.07	15531	5058	S	1496	Peptoclostridium difficile
0.03	7059	7059	-	1151426	Peptoclostridium difficile P51
0.01	1114	1114	-	1151372	Peptoclostridium difficile F501
0.05	9800	0	F	216572	Oscillospiraceae
0.05	9800	2267	G	459786	Oscillibacter
0.02	3802	110	-	876090	environmental samples
0.02	3271	3271	S	1262910	Oscillibacter sp. CAG:155
0.01	3123	3123	S	1235797	Oscillibacter sp. 1-3
1.92	416636	884	-	47928	environmental samples
1.50	324910	324910	S	1263012	Firmicutes bacterium CAG:24
0.19	41825	41825	S	1262994	Firmicutes bacterium CAG:65
0.08	17920	17920	S	1263025	Firmicutes bacterium CAG:466
0.08	17636	17636	S	1263001	Firmicutes bacterium CAG:114
0.03	7251	7251	S	1263031	Firmicutes bacterium CAG:56
1.09	237245	0	C	909932	Negativicutes
1.09	237245	37	O	909929	Selenomonadales
1.09	237095	662	F	31977	Veillonellaceae
1.06	230613	114159	G	39948	Dialister
0.27	59012	11	-	135034	environmental samples
0.27	58818	58818	S	1263072	Dialister invisus CAG:218
0.26	57434	0	S	218538	Dialister invisus
0.26	57434	57434	-	592028	Dialister invisus DSM 15470
0.03	5530	3526	G	29465	Veillonella
0.31	66420	204	C	91061	Bacilli
0.28	61517	561	O	186826	Lactobacillales
0.26	57268	89	F	1300	Streptococcaceae
0.25	54348	30984	G	1301	Streptococcus
0.03	7357	4893	S	1318	Streptococcus parasanguinis
0.02	4189	2163	S	1304	Streptococcus salivarius
0.02	3641	3241	S	1308	Streptococcus thermophilus
0.01	1963	1934	S	1309	Streptococcus mutans
0.01	1414	1036	S	28037	Streptococcus mitis
0.01	2831	62	G	1357	Lactococcus
0.01	2648	360	S	1358	Lactococcus lactis
0.01	1438	1293	-	1360	Lactococcus lactis subsp. lactis
0.01	2260	4	F	33958	Lactobacillaceae
0.01	2185	123	G	1578	Lactobacillus
0.02	4699	21	O	1385	Bacillales
0.02	3928	1	F	90964	Staphylococcaceae
0.02	3927	146	G	1279	Staphylococcus
0.02	3755	3669	S	1280	Staphylococcus aureus
0.17	37467	0	C	526524	Erysipelotrichia
0.17	37467	0	O	526525	Erysipelotrichales
0.17	37467	4464	F	128827	Erysipelotrichaceae
0.06	12907	151	-	433334	unclassified Erysipelotrichaceae
0.06	12283	623	-	544447	unclassified Erysipelotrichaceae (miscellaneous)
0.04	8959	8959	S	457422	Erysipelotrichaceae bacterium 2_2_44A
0.01	1856	1856	S	469614	Erysipelotrichaceae bacterium 6_1_45
0.03	5486	0	G	1472649	Dielma
0.03	5486	5486	S	1034346	Dielma fastidiosa
0.02	5355	327	G	61170	Holdemania
0.02	4761	0	S	61171	Holdemania filiformis
0.02	4761	4761	-	545696	Holdemania filiformis DSM 12042
0.01	2824	0	G	1505663	Erysipelatoclostridium
0.01	2281	0	S	29348	[Clostridium] spiroforme
0.01	2281	2281	-	428126	[Clostridium] spiroforme DSM 1552
0.01	2544	1272	G	100883	Coprobacillus
0.01	2363	0	G	1573534	Faecalitalea
0.01	2363	2	S	39483	Faecalitalea cylindroides
0.01	2050	2050	-	717960	Faecalitalea cylindroides T2-87
0.01	1545	0	-	33974	unclassified Firmicutes sensu stricto
0.01	1545	0	-	84086	unclassified Firmicutes sensu stricto (miscellaneous)
0.01	1545	1545	S	1378168	Firmicutes bacterium ASF500
4.62	1001966	0	-	51290	Chlamydiae/Verrucomicrobia group
4.62	1001966	328	P	74201	Verrucomicrobia
4.62	1001638	0	C	203494	Verrucomicrobiae
4.62	1001638	31	O	48461	Verrucomicrobiales
4.62	1001606	0	F	1647988	Akkermansiaceae
4.62	1001606	455102	G	239934	Akkermansia
1.39	302022	7024	-	512293	environmental samples
1.34	291237	291237	S	1263034	Akkermansia muciniphila CAG:154
0.02	3761	3761	S	1262691	Akkermansia sp. CAG:344
1.13	244482	192299	S	239935	Akkermansia muciniphila
0.24	52183	52183	-	349741	Akkermansia muciniphila ATCC BAA-835
3.39	735519	1073	P	1224	Proteobacteria
2.21	478337	86	C	28211	Alphaproteobacteria
2.20	476496	368	O	204441	Rhodospirillales
2.20	476088	1	F	41295	Rhodospirillaceae
2.20	476087	1	G	191	Azospirillum
2.20	476086	277	-	114711	environmental samples
2.19	473648	473648	S	1262706	Azospirillum sp. CAG:260
0.01	2161	2161	S	1262705	Azospirillum sp. CAG:239
0.01	1681	52	O	356	Rhizobiales
0.01	1595	3	F	82115	Rhizobiaceae
0.01	1592	934	-	227290	Rhizobium/Agrobacterium group
0.73	158776	1	-	68525	delta/epsilon subdivisions
0.73	157920	44	C	28221	Deltaproteobacteria
0.73	157843	11	O	213115	Desulfovibrionales
0.73	157832	128	F	194924	Desulfovibrionaceae
0.73	157681	61308	G	35832	Bilophila
0.41	89511	59951	S	35833	Bilophila wadsworthia
0.07	14839	14839	-	1408428	Bilophila wadsworthia ATCC 49260
0.07	14721	14721	-	563192	Bilophila wadsworthia 3_1_6
0.03	6862	6862	S	693988	Bilophila sp. 4_1_30
0.44	95670	355	C	1236	Gammaproteobacteria
0.43	93929	0	O	91347	Enterobacteriales
0.43	93929	38545	F	543	Enterobacteriaceae
0.25	55119	38729	G	561	Escherichia
0.08	16384	15942	S	562	Escherichia coli
0.01	1627	28	C	28216	Betaproteobacteria
0.01	1563	25	O	80840	Burkholderiales
0.59	127868	462	P	201174	Actinobacteria
0.41	89345	793	C	84998	Coriobacteriia
0.35	75701	171	O	84999	Coriobacteriales
0.35	75081	541	F	84107	Coriobacteriaceae
0.34	74392	23288	G	102106	Collinsella
0.14	29400	0	S	74426	Collinsella aerofaciens
0.14	29400	29400	-	411903	Collinsella aerofaciens ATCC 25986
0.10	21458	157	-	165189	environmental samples
0.10	21158	21158	S	1262850	Collinsella sp. CAG:166
0.06	12851	0	O	1643822	Eggerthellales
0.06	12851	235	F	1643826	Eggerthellaceae
0.04	9673	6818	G	84111	Eggerthella
0.01	2396	0	G	644652	Gordonibacter
0.01	2396	0	S	471189	Gordonibacter pamelaeae
0.01	2396	2396	-	657308	Gordonibacter pamelaeae 7-10-1-b
0.18	38060	195	C	1760	Actinobacteria
0.16	34650	0	O	85004	Bifidobacteriales
0.16	34650	16	F	31953	Bifidobacteriaceae
0.16	33678	24164	G	1678	Bifidobacterium
0.01	3126	1788	S	216816	Bifidobacterium longum
0.01	2924	2353	S	1681	Bifidobacterium bifidum
0.01	1689	666	S	28026	Bifidobacterium pseudocatenulatum
0.01	2139	0	O	2037	Actinomycetales
0.01	2139	0	F	2049	Actinomycetaceae
0.01	1580	531	G	1654	Actinomyces
0.25	54868	0	D	2759	Eukaryota
0.25	54868	4	-	33154	Opisthokonta
0.25	54864	0	K	33208	Metazoa
0.25	54864	0	-	6072	Eumetazoa
0.25	54864	0	-	33213	Bilateria
0.25	54864	0	-	33511	Deuterostomia
0.25	54864	0	P	7711	Chordata
0.25	54864	0	-	89593	Craniata
0.25	54864	0	-	7742	Vertebrata
0.25	54864	0	-	7776	Gnathostomata
0.25	54864	0	-	117570	Teleostomi
0.25	54864	0	-	117571	Euteleostomi
0.25	54864	0	-	8287	Sarcopterygii
0.25	54864	0	-	1338369	Dipnotetrapodomorpha
0.25	54864	0	-	32523	Tetrapoda
0.25	54864	0	-	32524	Amniota
0.25	54864	0	C	40674	Mammalia
0.25	54864	0	-	32525	Theria
0.25	54864	0	-	9347	Eutheria
0.25	54864	0	-	1437010	Boreoeutheria
0.25	54864	0	-	314146	Euarchontoglires
0.25	54864	0	O	9443	Primates
0.25	54864	0	-	376913	Haplorrhini
0.25	54864	0	-	314293	Simiiformes
0.25	54864	0	-	9526	Catarrhini
0.25	54864	0	-	314295	Hominoidea
0.25	54864	0	F	9604	Hominidae
0.25	54864	0	-	207598	Homininae
0.25	54864	0	G	9605	Homo
0.25	54864	54864	S	9606	Homo sapiens
