# Supplementary material for: Long-term taxonomic and functional divergence from donor bacterial strains following fecal microbiota transplantation in immunocompromised patients
Source: PLoS One. 2017 Aug 21;12(8):e0182585. doi: 10.1371/journal.pone.0182585 (PMC5565110; doi:10.1371/journal.pone.0182585)
Supplement: S3 File — (ZIP) [file pone.0182585.s008.zip › classification_reports/Subject 7 Timepoint Longterm Kraken Report.txt]

32.45	9577886	9577886	U	0	unclassified
67.55	19938984	1885	-	1	root
67.54	19937054	3379	-	131567	cellular organisms
67.39	19890572	209744	D	2	Bacteria
51.38	15166311	401458	P	1239	Firmicutes
48.79	14399862	193	C	186801	Clostridia
48.78	14399654	1104092	O	186802	Clostridiales
18.13	5350332	185552	F	186803	Lachnospiraceae
16.05	4738475	552486	G	841	Roseburia
12.44	3673083	41015	-	512313	environmental samples
11.38	3358839	3358839	S	1262941	Roseburia sp. CAG:18
0.56	164312	164312	S	1263105	Roseburia inulinivorans CAG:15
0.14	41939	41939	S	1263104	Roseburia intestinalis CAG:13
0.09	27206	27206	S	1262949	Roseburia sp. CAG:50
0.08	24680	24680	S	1262943	Roseburia sp. CAG:197
0.02	6971	6971	S	1262940	Roseburia sp. CAG:100
0.01	2122	2122	S	1262948	Roseburia sp. CAG:471
0.01	1897	1897	S	1262945	Roseburia sp. CAG:309
0.87	256767	0	S	360807	Roseburia inulinivorans
0.87	256767	256767	-	622312	Roseburia inulinivorans DSM 16841
0.68	201105	0	S	166486	Roseburia intestinalis
0.68	201105	201105	-	536231	Roseburia intestinalis L1-82
0.19	55034	0	S	301301	Roseburia hominis
0.19	55034	55034	-	585394	Roseburia hominis A2-183
0.48	140629	15312	-	186928	unclassified Lachnospiraceae
0.25	72996	72996	S	658086	Lachnospiraceae bacterium 3_1_57FAA_CT1
0.07	21399	21399	S	665950	Lachnospiraceae bacterium 3_1_46FAA
0.07	19206	19206	S	658089	Lachnospiraceae bacterium 5_1_63FAA
0.01	2712	2712	S	658087	Lachnospiraceae bacterium 7_1_58FAA
0.01	1549	1549	S	397290	Lachnospiraceae bacterium A2
0.34	100660	3355	G	572511	Blautia
0.19	54740	32	-	765820	environmental samples
0.10	28631	28631	S	1262755	Blautia sp. CAG:237
0.08	24126	24126	S	1262757	Blautia sp. CAG:37
0.08	22319	1152	S	418240	Blautia wexlerae
0.06	18099	18099	-	1121115	Blautia wexlerae DSM 19850
0.01	3068	3068	-	1280691	Blautia wexlerae AGR2146
0.03	8278	8278	S	1226324	Blautia sp. KLE 1732
0.02	6983	0	S	40520	Blautia obeum
0.02	6983	6983	-	411459	Blautia obeum ATCC 29174
0.01	2099	14	S	33038	[Ruminococcus] gnavus
0.15	43672	9786	G	189330	Dorea
0.05	14562	108	S	39486	Dorea formicigenerans
0.03	9859	9859	-	742765	Dorea formicigenerans 4_6_53AFAA
0.02	4595	4595	-	411461	Dorea formicigenerans ATCC 27755
0.03	9346	200	S	88431	Dorea longicatena
0.02	6933	6933	-	1280698	Dorea longicatena AGR2136
0.01	2213	2213	-	411462	Dorea longicatena DSM 13814
0.02	5119	3	-	286137	environmental samples
0.01	4219	4219	S	1262873	Dorea sp. CAG:317
0.01	2634	2634	S	1280669	Dorea sp. AGR2135
0.01	2225	2225	S	1235798	Dorea sp. 5-2
0.14	40087	3607	G	1506553	Lachnoclostridium
0.04	12977	1198	S	1531	[Clostridium] clostridioforme
0.03	8053	8053	-	999408	[Clostridium] clostridioforme 90A8
0.03	9515	3566	S	208479	[Clostridium] bolteae
0.01	3903	3903	-	997894	[Clostridium] bolteae 90A9
0.03	9429	31	S	1512	[Clostridium] symbiosum
0.03	7482	7482	-	742740	[Clostridium] symbiosum WAL-14163
0.01	1916	1916	-	742741	[Clostridium] symbiosum WAL-14673
0.01	2406	0	S	84030	[Clostridium] saccharolyticum
0.01	2406	2406	-	610130	[Clostridium] saccharolyticum WM1
0.10	30402	3712	G	207244	Anaerostipes
0.09	26511	0	S	649756	Anaerostipes hadrus
0.09	26511	26511	-	649757	Anaerostipes hadrus DSM 3319
0.07	20413	548	G	830	Butyrivibrio
0.06	17027	0	S	45851	Butyrivibrio crossotus
0.06	17027	17027	-	511680	Butyrivibrio crossotus DSM 2876
0.01	2398	1	-	135026	environmental samples
0.01	1615	1615	S	1262761	Butyrivibrio sp. CAG:318
0.06	18755	0	G	1506577	Tyzzerella
0.06	18755	0	S	29361	Tyzzerella nexilis
0.06	18755	18755	-	500632	Tyzzerella nexilis DSM 1787
0.05	15283	522	G	33042	Coprococcus
0.02	6252	6252	S	1078090	Coprococcus sp. HPP0074
0.01	4370	0	S	410072	Coprococcus comes
0.01	4370	4370	-	470146	Coprococcus comes ATCC 27758
0.01	2519	0	S	33043	Coprococcus eutactus
0.01	2519	2519	-	411474	Coprococcus eutactus ATCC 27759
0.04	10828	0	-	189703	environmental samples
0.04	10557	10557	S	1262984	Lachnospiraceae bacterium CAG:25
0.01	1542	0	G	248744	Marvinbryantia
0.01	1542	0	S	168384	Marvinbryantia formatexigens
0.01	1542	1542	-	478749	Marvinbryantia formatexigens DSM 14469
10.97	3236911	33691	F	541000	Ruminococcaceae
9.18	2708813	80566	G	216851	Faecalibacterium
8.09	2386825	420032	S	853	Faecalibacterium prausnitzii
5.32	1570769	1570769	-	748224	Faecalibacterium cf. prausnitzii KLE1255
0.78	230446	230446	-	411485	Faecalibacterium prausnitzii M21/2
0.56	165578	165578	-	411483	Faecalibacterium prausnitzii A2-165
0.82	241422	2	-	259314	environmental samples
0.82	241305	241305	S	1262898	Faecalibacterium sp. CAG:82
1.58	465597	4125	G	1263	Ruminococcus
0.93	273509	200897	S	46228	Ruminococcus lactaris
0.12	36393	36393	-	1073376	Ruminococcus lactaris CC59_002D
0.12	36219	36219	-	471875	Ruminococcus lactaris ATCC 29176
0.59	175391	638	-	129701	environmental samples
0.27	78226	78226	S	1262962	Ruminococcus sp. CAG:57
0.17	49703	49703	S	1262960	Ruminococcus sp. CAG:55
0.10	30404	30404	S	1262953	Ruminococcus sp. CAG:254
0.02	4660	4660	S	1262950	Ruminococcus sp. CAG:108
0.01	2593	2593	S	1262968	Ruminococcus sp. CAG:90
0.01	2033	2033	S	1262963	Ruminococcus sp. CAG:579
0.01	1895	1895	S	1263106	Ruminococcus gnavus CAG:126
0.03	7482	7482	S	457412	Ruminococcus sp. 5_1_39BFAA
0.01	3898	3898	S	1095771	Ruminococcus sp. JC304
0.05	14348	722	G	292632	Subdoligranulum
0.03	8913	8913	S	665956	Subdoligranulum sp. 4_3_54A2FAA
0.02	4712	0	S	214851	Subdoligranulum variabile
0.02	4712	4712	-	411471	Subdoligranulum variabile DSM 15176
0.02	5751	10	G	1508657	Ruminiclostridium
0.01	3176	0	S	39492	[Eubacterium] siraeum
0.01	3176	3176	-	428128	[Eubacterium] siraeum DSM 15702
0.01	1566	0	S	1535	[Clostridium] leptum
0.01	1566	1566	-	428125	[Clostridium] leptum DSM 753
0.02	5131	13	G	244127	Anaerotruncus
0.01	4009	0	S	169435	Anaerotruncus colihominis
0.01	4009	4009	-	445972	Anaerotruncus colihominis DSM 17241
0.01	3526	0	-	552397	unclassified Ruminococcaceae
0.01	3525	3525	S	552398	Ruminococcaceae bacterium D16
9.86	2910981	13	F	186806	Eubacteriaceae
9.86	2910927	285363	G	1730	Eubacterium
8.13	2401166	48493	-	84372	environmental samples
3.89	1148094	1148094	S	1262892	Eubacterium sp. CAG:76
1.82	537877	537877	S	1262884	Eubacterium sp. CAG:202
1.58	466531	466531	S	1262895	Eubacterium sp. CAG:86
0.41	122324	122324	S	1263079	Eubacterium rectale CAG:36
0.12	35697	35697	S	1262885	Eubacterium sp. CAG:248
0.07	21721	21721	S	1262889	Eubacterium sp. CAG:38
0.02	5989	5989	S	1262879	Eubacterium sp. CAG:146
0.02	5192	5192	S	1262887	Eubacterium sp. CAG:252
0.01	2917	2917	S	1263080	Eubacterium siraeum CAG:80
0.01	2409	2409	S	1263077	Eubacterium eligens CAG:72
0.58	171745	0	S	39491	Eubacterium rectale
0.58	171745	171745	-	515619	Eubacterium rectale ATCC 33656
0.13	39697	0	S	39485	[Eubacterium] eligens
0.13	39697	39697	-	515620	[Eubacterium] eligens ATCC 27750
0.02	4484	0	S	39496	Eubacterium ventriosum
0.02	4484	4484	-	411463	Eubacterium ventriosum ATCC 27560
0.01	4183	0	S	39488	[Eubacterium] hallii
0.01	4183	4183	-	411469	[Eubacterium] hallii DSM 3353
0.01	1835	1835	S	457402	Eubacterium sp. 3_1_31
0.01	1625	0	S	97253	Eubacterium plexicaudatum
0.01	1625	1625	-	1235802	Eubacterium plexicaudatum ASF492
5.78	1706922	733	F	31979	Clostridiaceae
5.76	1701416	2868	G	1485	Clostridium
5.40	1595161	10903	-	59619	environmental samples
2.03	600174	600174	S	1262773	Clostridium sp. CAG:122
1.51	445946	445946	S	1262779	Clostridium sp. CAG:217
0.40	117599	117599	S	1262845	Clostridium sp. CAG:91
0.39	116068	116068	S	1262828	Clostridium sp. CAG:62
0.39	114001	114001	S	1262836	Clostridium sp. CAG:75
0.31	91058	91058	S	1262832	Clostridium sp. CAG:7
0.07	21605	21605	S	1262807	Clostridium sp. CAG:440
0.06	18277	18277	S	1262842	Clostridium sp. CAG:81
0.04	13135	13135	S	1262798	Clostridium sp. CAG:352
0.04	10803	10803	S	1263066	Clostridium clostridioforme CAG:511
0.02	5139	5139	S	1262790	Clostridium sp. CAG:277
0.02	4530	4530	S	1262824	Clostridium sp. CAG:58
0.01	4358	4358	S	1262783	Clostridium sp. CAG:242
0.01	2981	2981	S	1262774	Clostridium sp. CAG:127
0.01	2627	2627	S	1262785	Clostridium sp. CAG:253
0.01	2490	2490	S	1263067	Clostridium hathewayi CAG:224
0.01	2032	2032	S	1262805	Clostridium sp. CAG:43
0.01	1946	1946	S	1263064	Clostridium bolteae CAG:59
0.01	1666	1666	S	1262802	Clostridium sp. CAG:411
0.15	43902	43902	S	411484	Clostridium sp. SS2/1
0.14	42325	42325	S	411486	Clostridium sp. M62/1
0.03	7401	7401	S	411489	Clostridium sp. L2-50
0.01	3417	3417	S	97139	Clostridium sp. ASF502
0.01	2986	1	S	1492	Clostridium butyricum
0.01	2983	2983	-	997898	Clostridium butyricum 60E.3
0.01	1983	1983	S	665940	Clostridium sp. 7_3_54FAA
0.02	4576	0	G	1649459	Hungatella
0.02	4576	1250	S	154046	Hungatella hathewayi
0.01	3191	3191	-	566550	Hungatella hathewayi DSM 13479
0.25	74096	2374	-	186813	unclassified Clostridiales
0.16	47686	6182	-	39779	unclassified Clostridiales (miscellaneous)
0.05	14476	14476	S	1232457	Clostridiales bacterium VE202-27
0.03	7457	7457	S	1232452	Clostridiales bacterium VE202-14
0.02	5214	5214	S	1232445	Clostridiales bacterium VE202-16
0.01	2967	2967	S	1232439	Clostridiales bacterium VE202-03
0.01	2550	2550	S	1232443	Clostridiales bacterium VE202-13
0.01	1828	1828	S	1232460	Clostridiales bacterium VE202-28
0.06	19092	0	S	384638	[Bacteroides] pectinophilus
0.06	19092	19092	-	483218	[Bacteroides] pectinophilus ATCC 43243
0.01	2983	0	G	1017280	Pseudoflavonifractor
0.01	2983	0	S	106588	Pseudoflavonifractor capillosus
0.01	2983	2983	-	411467	Pseudoflavonifractor capillosus ATCC 29799
0.01	1961	0	G	946234	Flavonifractor
0.01	1961	0	S	292800	Flavonifractor plautii
0.01	1961	1961	-	411475	Flavonifractor plautii ATCC 29863
0.05	14126	35	F	186804	Peptostreptococcaceae
0.04	10571	10	G	1481960	Peptoclostridium
0.04	10548	7680	S	1496	Peptoclostridium difficile
0.01	2896	18	G	1257	Peptostreptococcus
0.01	2876	77	S	1261	Peptostreptococcus anaerobius
0.01	2784	2784	-	596329	Peptostreptococcus anaerobius 653-L
0.01	1827	0	F	216572	Oscillospiraceae
0.01	1827	258	G	459786	Oscillibacter
0.80	237571	773	-	47928	environmental samples
0.37	108830	108830	S	1263012	Firmicutes bacterium CAG:24
0.27	80715	80715	S	1263021	Firmicutes bacterium CAG:41
0.10	28538	28538	S	1262994	Firmicutes bacterium CAG:65
0.01	4272	4272	S	1263014	Firmicutes bacterium CAG:270
0.01	1624	1624	S	1263008	Firmicutes bacterium CAG:194
0.01	1598	1598	S	1262988	Firmicutes bacterium CAG:95
0.01	1561	1561	S	1263009	Firmicutes bacterium CAG:212
0.15	43288	192	C	91061	Bacilli
0.14	41901	895	O	186826	Lactobacillales
0.11	32657	201	F	1300	Streptococcaceae
0.09	27478	16307	G	1301	Streptococcus
0.01	4101	2612	S	1318	Streptococcus parasanguinis
0.01	3460	1846	S	1304	Streptococcus salivarius
0.02	4978	133	G	1357	Lactococcus
0.02	4728	645	S	1358	Lactococcus lactis
0.01	2893	2674	-	1360	Lactococcus lactis subsp. lactis
0.02	4763	5	F	33958	Lactobacillaceae
0.02	4724	50	G	1578	Lactobacillus
0.01	4332	165	S	1623	Lactobacillus ruminis
0.01	3674	3674	-	1069534	Lactobacillus ruminis ATCC 27782
0.01	3453	0	F	81852	Enterococcaceae
0.01	3453	15	G	1350	Enterococcus
0.01	2605	272	S	1352	Enterococcus faecium
0.01	2028	2028	-	1391465	Enterococcus faecium 10/96A
0.15	43138	0	C	909932	Negativicutes
0.15	43138	53	O	909929	Selenomonadales
0.14	42736	366	F	31977	Veillonellaceae
0.13	38560	17984	G	29465	Veillonella
0.03	9952	9952	S	1403932	Veillonella sp. DORA_A_3_16_22
0.01	3245	60	S	39778	Veillonella dispar
0.01	2764	2764	-	546273	Veillonella dispar ATCC 17748
0.01	3229	1177	S	29466	Veillonella parvula
0.01	1493	0	S	671228	Veillonella sp. oral taxon 158
0.01	1493	1493	-	879309	Veillonella sp. oral taxon 158 str. F0412
0.01	2730	1085	G	39948	Dialister
0.14	40749	0	C	526524	Erysipelotrichia
0.14	40749	0	O	526525	Erysipelotrichales
0.14	40749	1793	F	128827	Erysipelotrichaceae
0.03	7840	1627	G	61170	Holdemania
0.02	4448	0	S	61171	Holdemania filiformis
0.02	4448	4448	-	545696	Holdemania filiformis DSM 12042
0.01	1765	0	S	1468449	Holdemania massiliensis
0.01	1765	1765	-	1211819	Holdemania massiliensis AP2
0.02	6985	0	G	1573535	Holdemanella
0.02	6985	0	S	1735	Holdemanella biformis
0.02	6985	6985	-	518637	Holdemanella biformis DSM 3989
0.02	6523	0	G	1573534	Faecalitalea
0.02	6523	2	S	39483	Faecalitalea cylindroides
0.01	3446	3446	-	717960	Faecalitalea cylindroides T2-87
0.01	3075	3075	-	649755	Faecalitalea cylindroides ATCC 27803
0.02	5989	3314	G	100883	Coprobacillus
0.01	1676	0	-	512291	environmental samples
0.01	1668	1668	S	1262854	Coprobacillus sp. CAG:235
0.02	5577	46	-	433334	unclassified Erysipelotrichaceae
0.02	5068	41	-	544447	unclassified Erysipelotrichaceae (miscellaneous)
0.01	2420	2420	S	469614	Erysipelotrichaceae bacterium 6_1_45
0.01	3013	1	G	1505663	Erysipelatoclostridium
0.01	1574	0	S	29348	[Clostridium] spiroforme
0.01	1574	1574	-	428126	[Clostridium] spiroforme DSM 1552
0.01	2431	0	G	1472649	Dielma
0.01	2431	2431	S	1034346	Dielma fastidiosa
14.60	4308375	6	-	68336	Bacteroidetes/Chlorobi group
14.60	4308369	17430	P	976	Bacteroidetes
14.54	4290898	0	C	200643	Bacteroidia
14.54	4290898	436600	O	171549	Bacteroidales
11.96	3530167	1186	F	815	Bacteroidaceae
11.96	3528979	2776978	G	816	Bacteroides
0.68	200634	113970	S	821	Bacteroides vulgatus
0.11	33679	33679	-	1339352	Bacteroides vulgatus str. 3975 RP4
0.09	25339	25339	-	1235786	Bacteroides vulgatus dnLKV7
0.05	16070	16070	-	435590	Bacteroides vulgatus ATCC 8482
0.02	7251	7251	-	997891	Bacteroides vulgatus CL09T03C04
0.01	4213	4213	-	702446	Bacteroides vulgatus PC510
0.40	118068	51776	S	46506	Bacteroides stercoris
0.12	34371	34371	-	449673	Bacteroides stercoris ATCC 43183
0.11	31921	31921	-	1073351	Bacteroides stercoris CC31F
0.33	98515	53313	S	820	Bacteroides uniformis
0.13	37268	37268	-	1235787	Bacteroides uniformis dnLKV2
0.03	7764	7764	-	411479	Bacteroides uniformis ATCC 8492
0.23	69254	326	-	139043	environmental samples
0.10	30079	30079	S	1263053	Bacteroides stercoris CAG:120
0.04	12944	12944	S	1263055	Bacteroides uniformis CAG:3
0.03	8616	8616	S	1262744	Bacteroides sp. CAG:633
0.02	4757	4757	S	1263054	Bacteroides thetaiotaomicron CAG:40
0.01	2790	2790	S	1262750	Bacteroides sp. CAG:754
0.01	2123	2123	S	1263039	Bacteroides clarus CAG:160
0.01	2113	2113	S	1263056	Bacteroides vulgatus CAG:6
0.15	43496	0	S	691816	Bacteroides rodentium
0.15	43496	43496	-	1236512	Bacteroides rodentium JCM 16496
0.12	36207	8905	S	28116	Bacteroides ovatus
0.03	8119	8119	-	997885	Bacteroides ovatus CL02T12C04
0.03	8074	8074	-	997886	Bacteroides ovatus CL03T12C18
0.02	5156	5156	-	665954	Bacteroides ovatus 3_8_47FAA
0.01	3571	3571	-	411476	Bacteroides ovatus ATCC 8483
0.01	2379	2379	-	702443	Bacteroides ovatus SD CMC 3f
0.07	21106	21106	S	585543	Bacteroides sp. D20
0.07	19857	10437	S	817	Bacteroides fragilis
0.01	3629	3629	-	457424	Bacteroides fragilis 3_1_12
0.06	17730	0	S	310298	Bacteroides coprocola
0.06	17730	17730	-	470145	Bacteroides coprocola DSM 17136
0.05	15866	1449	S	818	Bacteroides thetaiotaomicron
0.03	8264	8264	-	1235785	Bacteroides thetaiotaomicron dnLKV9
0.02	6153	6153	-	226186	Bacteroides thetaiotaomicron VPI-5482
0.03	9611	4400	S	357276	Bacteroides dorei
0.01	2085	2085	-	556260	Bacteroides dorei 5_1_36/D4
0.01	1903	1903	-	997877	Bacteroides dorei CL03T12C01
0.03	8231	8231	S	457394	Bacteroides sp. 4_3_47FAA
0.03	8138	8138	S	457393	Bacteroides sp. 4_1_36
0.02	7378	7378	S	469586	Bacteroides sp. 1_1_6
0.02	6974	107	S	371601	Bacteroides xylanisolvens
0.02	6863	6863	-	997892	Bacteroides xylanisolvens CL03T12C04
0.02	6422	6422	S	469585	Bacteroides sp. 1_1_14
0.02	6097	6097	S	457395	Bacteroides sp. 9_1_42FAA
0.02	6042	0	S	387090	Bacteroides coprophilus
0.02	6042	6042	-	547042	Bacteroides coprophilus DSM 18228 = JCM 13818
0.02	5932	5932	S	556259	Bacteroides sp. D2
0.02	5223	8	S	338188	Bacteroides finegoldii
0.01	3980	3980	-	483215	Bacteroides finegoldii DSM 17565
0.02	4665	4665	S	457390	Bacteroides sp. 3_1_23
0.01	3729	3729	S	457387	Bacteroides sp. 1_1_30
0.01	3354	0	S	204516	Bacteroides massiliensis
0.01	3117	3117	-	1121098	Bacteroides massiliensis B84634 = Timone 84634 = DSM 17679 = JCM 13223
0.01	3313	3313	S	469590	Bacteroides sp. 2_2_4
0.01	3206	3206	S	585544	Bacteroides sp. D22
0.01	2313	861	S	291645	Bacteroides nordii
0.01	1927	0	S	329854	Bacteroides intestinalis
0.01	1927	1927	-	471870	Bacteroides intestinalis DSM 17393
0.01	1900	0	S	626930	Bacteroides fluxus
0.01	1900	1900	-	763034	Bacteroides fluxus YIT 12057
0.01	1891	0	S	626929	Bacteroides clarus
0.01	1891	1891	-	762984	Bacteroides clarus YIT 12056
0.01	1710	1710	S	469593	Bacteroides sp. 3_1_40A
0.77	226062	20276	F	171551	Porphyromonadaceae
0.68	200293	130101	G	375288	Parabacteroides
0.21	62653	53843	S	46503	Parabacteroides merdae
0.02	6582	6582	-	411477	Parabacteroides merdae ATCC 43184
0.01	1502	1502	-	999421	Parabacteroides merdae CL09T00C40
0.02	4939	3115	S	823	Parabacteroides distasonis
0.01	3694	0	G	574697	Butyricimonas
0.01	3690	0	S	544645	Butyricimonas virosa
0.01	3690	3690	-	1121130	Butyricimonas virosa DSM 23226
0.30	87374	7	F	171550	Rikenellaceae
0.30	87284	49209	G	239759	Alistipes
0.08	23198	19	-	538948	environmental samples
0.08	22363	22363	S	1263036	Alistipes putredinis CAG:67
0.04	13274	0	S	28117	Alistipes putredinis
0.04	13274	13274	-	445970	Alistipes putredinis DSM 17216
0.03	9782	92	F	171552	Prevotellaceae
0.03	8762	4828	G	838	Prevotella
0.01	1696	734	S	28126	Prevotella buccae
0.63	185241	1563	P	1224	Proteobacteria
0.54	158210	1003	C	1236	Gammaproteobacteria
0.27	80693	0	O	135625	Pasteurellales
0.27	80693	3143	F	712	Pasteurellaceae
0.26	76708	7599	G	724	Haemophilus
0.19	55890	30235	S	729	Haemophilus parainfluenzae
0.04	10876	10876	-	888828	Haemophilus parainfluenzae ATCC 33392
0.04	10786	10786	-	862965	Haemophilus parainfluenzae T3T1
0.01	2299	2299	-	1095746	Haemophilus parainfluenzae HK2019
0.01	1694	1694	-	1095745	Haemophilus parainfluenzae HK262
0.01	4381	0	S	736	Haemophilus paraphrohaemolyticus
0.01	4381	4381	-	1095743	Haemophilus paraphrohaemolyticus HK411
0.01	3933	2910	S	1078480	Haemophilus sputorum
0.01	2663	0	S	735	Haemophilus parahaemolyticus
0.01	2663	2663	-	1095744	Haemophilus parahaemolyticus HK385
0.25	74640	0	O	91347	Enterobacteriales
0.25	74640	29053	F	543	Enterobacteriaceae
0.15	44683	29789	G	561	Escherichia
0.05	14882	14561	S	562	Escherichia coli
0.01	1637	1	O	72274	Pseudomonadales
0.07	19933	0	-	68525	delta/epsilon subdivisions
0.07	19495	5	C	28221	Deltaproteobacteria
0.07	19380	0	O	213115	Desulfovibrionales
0.07	19378	12	F	194924	Desulfovibrionaceae
0.07	19299	7590	G	35832	Bilophila
0.04	10866	7300	S	35833	Bilophila wadsworthia
0.01	1851	1851	-	1408428	Bilophila wadsworthia ATCC 49260
0.01	1715	1715	-	563192	Bilophila wadsworthia 3_1_6
0.01	3580	181	C	28211	Alphaproteobacteria
0.01	2981	35	O	356	Rhizobiales
0.01	2820	7	F	82115	Rhizobiaceae
0.01	2803	1670	-	227290	Rhizobium/Agrobacterium group
0.01	1933	41	C	28216	Betaproteobacteria
0.01	1595	27	O	80840	Burkholderiales
0.03	8745	0	-	2323	unclassified Bacteria
0.03	8742	0	-	49928	unclassified Bacteria (miscellaneous)
0.03	8742	8742	S	1504823	bacterium LF-3
0.02	6076	0	-	51290	Chlamydiae/Verrucomicrobia group
0.02	6072	9	P	74201	Verrucomicrobia
0.02	6063	0	C	203494	Verrucomicrobiae
0.02	6063	0	O	48461	Verrucomicrobiales
0.02	6062	0	F	1647988	Akkermansiaceae
0.02	6062	687	G	239934	Akkermansia
0.01	4411	4363	S	239935	Akkermansia muciniphila
0.02	5961	265	P	201174	Actinobacteria
0.01	3250	322	C	1760	Actinobacteria
0.01	1802	0	O	85004	Bifidobacteriales
0.01	1802	2	F	31953	Bifidobacteriaceae
0.01	1772	668	G	1678	Bifidobacterium
0.01	2446	142	C	84998	Coriobacteriia
0.01	1834	0	O	1643822	Eggerthellales
0.01	1834	130	F	1643826	Eggerthellaceae
0.01	1487	596	G	84111	Eggerthella
0.15	43103	0	D	2759	Eukaryota
0.15	43103	0	-	33154	Opisthokonta
0.15	43103	0	K	33208	Metazoa
0.15	43103	0	-	6072	Eumetazoa
0.15	43103	0	-	33213	Bilateria
0.15	43103	0	-	33511	Deuterostomia
0.15	43103	0	P	7711	Chordata
0.15	43103	0	-	89593	Craniata
0.15	43103	0	-	7742	Vertebrata
0.15	43103	0	-	7776	Gnathostomata
0.15	43103	0	-	117570	Teleostomi
0.15	43103	0	-	117571	Euteleostomi
0.15	43103	0	-	8287	Sarcopterygii
0.15	43103	0	-	1338369	Dipnotetrapodomorpha
0.15	43103	0	-	32523	Tetrapoda
0.15	43103	0	-	32524	Amniota
0.15	43103	0	C	40674	Mammalia
0.15	43103	0	-	32525	Theria
0.15	43103	0	-	9347	Eutheria
0.15	43103	0	-	1437010	Boreoeutheria
0.15	43103	0	-	314146	Euarchontoglires
0.15	43103	0	O	9443	Primates
0.15	43103	0	-	376913	Haplorrhini
0.15	43103	0	-	314293	Simiiformes
0.15	43103	0	-	9526	Catarrhini
0.15	43103	0	-	314295	Hominoidea
0.15	43103	0	F	9604	Hominidae
0.15	43103	0	-	207598	Homininae
0.15	43103	0	G	9605	Homo
0.15	43103	43103	S	9606	Homo sapiens
