# Supplementary material for: Long-term taxonomic and functional divergence from donor bacterial strains following fecal microbiota transplantation in immunocompromised patients
Source: PLoS One. 2017 Aug 21;12(8):e0182585. doi: 10.1371/journal.pone.0182585 (PMC5565110; doi:10.1371/journal.pone.0182585)
Supplement: S4 File — (ZIP) [file pone.0182585.s009.zip]

Archive with 115 entries (91 files):
- figure code/
- figure code/.DS_Store
- __MACOSX/
- __MACOSX/figure code/
- __MACOSX/figure code/._.DS_Store
- figure code/.Rhistory
- figure code/.Rproj.user/
- figure code/.Rproj.user/B2401EAA/
- figure code/.Rproj.user/B2401EAA/ctx/
- figure code/.Rproj.user/B2401EAA/ctx/Icon
- __MACOSX/figure code/.Rproj.user/
- __MACOSX/figure code/.Rproj.user/B2401EAA/
- __MACOSX/figure code/.Rproj.user/B2401EAA/ctx/
- __MACOSX/figure code/.Rproj.user/B2401EAA/ctx/._Icon
- __MACOSX/figure code/.Rproj.user/B2401EAA/._ctx
- figure code/.Rproj.user/B2401EAA/Icon
- __MACOSX/figure code/.Rproj.user/B2401EAA/._Icon
- figure code/.Rproj.user/B2401EAA/pcs/
- figure code/.Rproj.user/B2401EAA/pcs/files-pane.pper
- figure code/.Rproj.user/B2401EAA/pcs/source-pane.pper
- figure code/.Rproj.user/B2401EAA/pcs/windowlayoutstate.pper
- figure code/.Rproj.user/B2401EAA/pcs/workbench-pane.pper
- figure code/.Rproj.user/B2401EAA/presentation/
- figure code/.Rproj.user/B2401EAA/presentation/Icon
- __MACOSX/figure code/.Rproj.user/B2401EAA/presentation/
- __MACOSX/figure code/.Rproj.user/B2401EAA/presentation/._Icon
- __MACOSX/figure code/.Rproj.user/B2401EAA/._presentation
- figure code/.Rproj.user/B2401EAA/saved_source_markers
- figure code/.Rproj.user/B2401EAA/sdb/
- figure code/.Rproj.user/B2401EAA/sdb/Icon
- __MACOSX/figure code/.Rproj.user/B2401EAA/sdb/
- __MACOSX/figure code/.Rproj.user/B2401EAA/sdb/._Icon
- figure code/.Rproj.user/B2401EAA/sdb/per/
- figure code/.Rproj.user/B2401EAA/sdb/per/Icon
- __MACOSX/figure code/.Rproj.user/B2401EAA/sdb/per/
- __MACOSX/figure code/.Rproj.user/B2401EAA/sdb/per/._Icon
- figure code/.Rproj.user/B2401EAA/sdb/per/t/
- figure code/.Rproj.user/B2401EAA/sdb/per/t/3286B480
- figure code/.Rproj.user/B2401EAA/sdb/per/t/3DB1F0EB
- figure code/.Rproj.user/B2401EAA/sdb/per/t/3FB24CDE
- figure code/.Rproj.user/B2401EAA/sdb/per/t/691B3EA
- figure code/.Rproj.user/B2401EAA/sdb/per/t/76DE0B12
- figure code/.Rproj.user/B2401EAA/sdb/per/t/7A8E75E1
- figure code/.Rproj.user/B2401EAA/sdb/per/t/AACECA2E
- figure code/.Rproj.user/B2401EAA/sdb/per/t/B7D7FBB1
- figure code/.Rproj.user/B2401EAA/sdb/per/t/D094F838
- figure code/.Rproj.user/B2401EAA/sdb/per/t/D42E8DF0
- figure code/.Rproj.user/B2401EAA/sdb/per/t/E0C63533
- figure code/.Rproj.user/B2401EAA/sdb/per/u/
- __MACOSX/figure code/.Rproj.user/B2401EAA/sdb/per/._u
- __MACOSX/figure code/.Rproj.user/B2401EAA/sdb/._per
- figure code/.Rproj.user/B2401EAA/sdb/prop/
- figure code/.Rproj.user/B2401EAA/sdb/prop/358F15E3
- figure code/.Rproj.user/B2401EAA/sdb/prop/410C4CD1
- figure code/.Rproj.user/B2401EAA/sdb/prop/41B431D2
- figure code/.Rproj.user/B2401EAA/sdb/prop/52DFC2D1
- figure code/.Rproj.user/B2401EAA/sdb/prop/5D094411
- figure code/.Rproj.user/B2401EAA/sdb/prop/81C5C380
- figure code/.Rproj.user/B2401EAA/sdb/prop/9CFA129E
- figure code/.Rproj.user/B2401EAA/sdb/prop/9E2009EF
- figure code/.Rproj.user/B2401EAA/sdb/prop/B5B4EF48
- figure code/.Rproj.user/B2401EAA/sdb/prop/C12DA5E6
- figure code/.Rproj.user/B2401EAA/sdb/prop/C731AA71
- figure code/.Rproj.user/B2401EAA/sdb/prop/D3945C3B
- figure code/.Rproj.user/B2401EAA/sdb/prop/EC11D8E2
- figure code/.Rproj.user/B2401EAA/sdb/prop/FDD60EBA
- figure code/.Rproj.user/B2401EAA/sdb/prop/Icon
- __MACOSX/figure code/.Rproj.user/B2401EAA/sdb/prop/
- __MACOSX/figure code/.Rproj.user/B2401EAA/sdb/prop/._Icon
- figure code/.Rproj.user/B2401EAA/sdb/prop/INDEX
- __MACOSX/figure code/.Rproj.user/B2401EAA/sdb/._prop
- __MACOSX/figure code/.Rproj.user/B2401EAA/._sdb
- figure code/.Rproj.user/B2401EAA/viewer-cache/
- figure code/.Rproj.user/B2401EAA/viewer-cache/Icon
- __MACOSX/figure code/.Rproj.user/B2401EAA/viewer-cache/
- __MACOSX/figure code/.Rproj.user/B2401EAA/viewer-cache/._Icon
- __MACOSX/figure code/.Rproj.user/B2401EAA/._viewer-cache
- __MACOSX/figure code/.Rproj.user/._B2401EAA
- figure code/.Rproj.user/Icon
- __MACOSX/figure code/.Rproj.user/._Icon
- __MACOSX/figure code/._.Rproj.user
- figure code/abxR kmerresistance.R
- figure code/abxR_card_2.R
- figure code/constrains.R
- figure code/dataset_combination.R
- figure code/figure 1ab species version.R
- figure code/figure 1ab.R
- figure code/figure 1c genus version.R
- figure code/figure 1c similarity metrics.R
- figure code/figure 2.R
- figure code/figure code.Rproj
- figure code/genus_heatmap.R
- figure code/hohmann_abxR_card.Rmd
- figure code/hohmann_roseburia.Rmd
- figure code/Icon
- __MACOSX/figure code/._Icon
- figure code/kmers.R
- figure code/panphlan.ipynb
- figure code/panphlan_heatmap.R
- figure code/rarefaction curves.R
- figure code/roseburia.R
- figure code/similarity pca.R
- figure code/Untitled.ipynb
- __MACOSX/._figure code
- preprocessing code/
- preprocessing code/hohmann_antibiotic_resistance_commands.txt
- __MACOSX/preprocessing code/
- __MACOSX/preprocessing code/._hohmann_antibiotic_resistance_commands.txt
- preprocessing code/hohmann_panphlan_commands.txt
- __MACOSX/preprocessing code/._hohmann_panphlan_commands.txt
- preprocessing code/Icon
- __MACOSX/preprocessing code/._Icon
- preprocessing code/qc_alignment_classification_commands.txt
- __MACOSX/preprocessing code/._qc_alignment_classification_commands.txt
- __MACOSX/._preprocessing code
