# Supplementary material for: Long-term taxonomic and functional divergence from donor bacterial strains following fecal microbiota transplantation in immunocompromised patients
Source: PLoS One. 2017 Aug 21;12(8):e0182585. doi: 10.1371/journal.pone.0182585 (PMC5565110; doi:10.1371/journal.pone.0182585)
Supplement: S4 File — (ZIP) [file pone.0182585.s009.zip › figure code/abxR kmerresistance.R]

require(plyr)
require(ggplot2)

setwd('~/Bhatt lab/Bhatt Lab Drive/Project Collaboration/Hohmann paper/data/kmerresistance/')

fsizes = read.table('../file_sizes.tsv', row.names = 2)
fsizes = fsizes/max(fsizes)

d = data.frame()
for (f in list.files(pattern='*\\.out')){
	
	fsize = fsizes[gsub('.out', '', f),1]
	print(f)
	tmp.full = read.table(f, header = T, sep = "\t", quote = '', comment.char = '')
	tmp.full$Depth = tmp.full$Depth/fsize
	sample = paste(strsplit(f, '_')[[1]][1], strsplit(f, '_')[[1]][2], sep = "_")
	tmp.full = cbind(rep(sample, dim(tmp.full)[1]), tmp.full)
	colnames(tmp.full)[1] = 'Sample'
	tmp = tmp.full[,c('Sample', 'GenBank', 'Depth', 'Phenotype')]
	
	
	if (nrow(d) == 0){
		d = tmp
	}
	else{
		d = rbind(d, tmp)#, type = 'full', by = 'GenBank')
	}
}

head(d)

sub = d[d$Sample %in% c('d_6', '1_1', '1_2', '1_3', '1_4', '1_5', '1_longterm'),]
sub.pheno = ddply(sub, c('Sample', 'Phenotype'), function(x) data.frame(pheno.sum = sum(x$Depth)))
sub.pheno = sub.pheno[sub.pheno$Phenotype != 'na',]
sub.pheno = sub.pheno[sub.pheno$Phenotype != 'unknown',]
ggplot(sub.pheno) + geom_tile(aes(x = Sample, fill = pheno.sum, y = Phenotype)) + scale_fill_gradient(trans = 'log10')
ggsave('../../figures/abxR/kmerresistance_subject1.jpg', width = 16, height = 10)

sub = d[d$Sample %in% c('d_9', '2_1', '2_2', '2_3', '2_4', '2_5', '2_longterm'),]
sub.pheno = ddply(sub, c('Sample', 'Phenotype'), function(x) data.frame(pheno.sum = sum(x$Depth)))
sub.pheno = sub.pheno[sub.pheno$Phenotype != 'na',]
sub.pheno = sub.pheno[sub.pheno$Phenotype != 'unknown',]
ggplot(sub.pheno) + geom_tile(aes(x = Sample, fill = pheno.sum, y = Phenotype)) + scale_fill_gradient(trans = 'log10')
ggsave('../../figures/abxR/kmerresistance_subject2.jpg', width = 16, height = 10)


for (abxs in sub$Phenotype){
	if (length(strsplit(abxs, ',')[[1]]) > 1){
		print(abxs)
		for (abx in strsplit(abxs, ',')[[1]]){
#			print(abx)
			entries = sub[sub$Phenotype == abxs,]
			if (nrow(entries) > 0){
				entries$Phenotype = abx
#				print(dim(entries))
				sub = rbind(sub, entries)
			}
		}
		
		#	sub = sub[-which(sub$Phenotype == abxs),]
	}
}
