# Supplementary material for: Long-term taxonomic and functional divergence from donor bacterial strains following fecal microbiota transplantation in immunocompromised patients
Source: PLoS One. 2017 Aug 21;12(8):e0182585. doi: 10.1371/journal.pone.0182585 (PMC5565110; doi:10.1371/journal.pone.0182585)
Supplement: S4 File — (ZIP) [file pone.0182585.s009.zip › figure code/abxR_card_2.R]

require(reshape2)
require(ggplot2)
require(RColorBrewer)
require(gplots)
require(doBy)


c = read.table('~/Google Drive/Stanford/Bhatt lab/Bhatt Lab Drive/Project Collaboration/Hohmann paper/data/abx_R/card_gene_hits_all_samples_phenotypes.tsv', sep = "\t", header = T, quote = '', comment.char = '')
dim(c)
c = c[apply(c[,-c(1:4)], 1, sum) > 1,]
dim(c)

#normalize c by per-sample read coverage
head(c)
covs = read.table('~/Google Drive/Stanford/Bhatt lab/Bhatt Lab Drive/Project Collaboration/Hohmann paper/data/abx_R/file_sizes.tsv', sep = '\t')
c.norm = c[,-c(1:4)]
rownames(c.norm) = c$Gene
covs[,2] = gsub('^1_', 'X1_', gsub('^2_', 'X2_', gsub('^3_', 'X3_', gsub('^4_', 'X4_', gsub('^6_', 'X6_', gsub('^7_', 'X7_', covs[,2]))))))
rownames(covs) = covs[,2]
covs = covs[-c((nrow(covs)-1):nrow(covs)),]
c.norm2 = c.norm * 1e6 / covs[colnames(c.norm),1]
#c = cbind(c[,c(1:4)], c.norm2)

c$Phenotype = gsub('_derivative', '', c$Phenotype)

categories = c('aminocoumarin_antibiotic', 'aminoglycoside', 'beta-lactam', 'chloramphenicol', 'mupirocin', 'peptide_antibiotic', 'phenicol', 'rifampin', 'streptogramin_antibiotic', 'fluoroquinolone', 'fosfomycin', 'glycopeptide_antibiotic', 'lincosamide', 'linezolid', 'macrolide', 'streptothricin', 'sulfonamide', 'tetracycline')
unique(unlist(sapply(c$Phenotype, function(x) strsplit(as.character(x), ','))))
list_phenotypes = sapply(c$Phenotype, function(x) strsplit(x, ','))

patients = colnames(c)[-c(1:4)]
summarized = t(sapply(categories, function(x) sapply(patients, function(y) 
	sum(c[which(sapply(list_phenotypes, function(z) x %in% z)), y])
	)))

rownames(summarized) = gsub('_antibiotic', '', rownames(summarized))
proper=function(x) paste0(toupper(substr(x, 1, 1)), tolower(substring(x, 2)))
rownames(summarized) = sapply(rownames(summarized), proper)


#placemarker


#melt
melted = melt(summarized)
colnames(melted) = c('Antibiotic', 'Days Post-FMT', 'Coverage Depth')

#separate the longterm timepoint and donor
is.lt = sapply(melted$`Days Post-FMT`, function(x) strsplit(as.character(x), '_')[[1]][2] %in% c('longterm', '6'))
melted = cbind(melted, is.lt)

#isolate subject 1 and relabel things
sub1 = melted[sapply(melted$`Days Post-FMT`, function(x) strsplit(as.character(x), '_')[[1]][1] %in% c('X1', 'd')), ]
sub1 = sub1[sub1$`Days Post-FMT` != 'd_9_Qiagen',]
sub1$`Days Post-FMT` = factor(sub1$`Days Post-FMT`)
levels(sub1$`Days Post-FMT`)
levels(sub1$`Days Post-FMT`) = c('-1', '6', '14', '16', '21', '408', 'Donor')

#separate donor from everything else and put first
sub1$is.lt = as.numeric(sub1$is.lt)
sub1$is.lt[sub1$`Days Post-FMT` == 'Donor'] = 2
sub1$is.lt[sub1$`Days Post-FMT` == '-1'] = 3
sub1$is.lt = factor(sub1$is.lt)
sub1$is.lt = factor(sub1$is.lt, levels = levels(sub1$is.lt)[c(4, 3, 1, 2)])

ggplot(sub1) + geom_tile(aes(x = `Days Post-FMT`, y = Antibiotic, fill = `Coverage Depth`)) + scale_fill_continuous(trans = "log10", low = "white", high = "steelblue", na.value="lightgrey") + facet_grid(. ~ is.lt, scales = 'free_x', space = 'free_x')+ theme(strip.background = element_blank(), strip.text.x = element_blank())  + theme(text = element_text(size=16))

ggsave('~/Google Drive/Stanford/Bhatt lab/Bhatt Lab Drive/Project Collaboration/Hohmann paper/figures/abxR/hohmann_CARD_heatmap_subject1_version2.jpg')


#big changers

#sub1

one = c[,c(5:10,26)] #c.norm2[,c(1:6, 22)]
rownames(one) = c$Gene
head(one)
change = apply(one[,1:6], 1, function(x) max(x) / min(x))
maxes = apply(one[,1:6], 1, max)
changers = change[change == 'Inf' & maxes > 10]
#order(abs(change), decreasing = TRUE)[1:100]
one.ord = one[names(changers),]
head(one.ord)

melted = melt(cbind(rownames(one.ord), one.ord))
colnames(melted) = c('Antibiotic', 'Days Post-FMT', 'Coverage Depth')

#separate the longterm timepoint and donor
is.lt = sapply(melted$`Days Post-FMT`, function(x) strsplit(as.character(x), '_')[[1]][2] %in% c('longterm', '6'))
melted = cbind(melted, is.lt)

#isolate subject 1 and relabel things
sub1 = melted[sapply(melted$`Days Post-FMT`, function(x) strsplit(as.character(x), '_')[[1]][1] %in% c('X1', 'd')), ]
sub1 = sub1[sub1$`Days Post-FMT` != 'd_9_Qiagen',]
sub1$`Days Post-FMT` = factor(sub1$`Days Post-FMT`)
levels(sub1$`Days Post-FMT`)
levels(sub1$`Days Post-FMT`) = c('-1', '6', '14', '16', '21', '408', 'Donor')

#separate donor from everything else and put first
sub1$is.lt = as.numeric(sub1$is.lt)
sub1$is.lt[sub1$`Days Post-FMT` == 'Donor'] = 2
sub1$is.lt[sub1$`Days Post-FMT` == '-1'] = 3
sub1$is.lt = factor(sub1$is.lt)
sub1$is.lt = factor(sub1$is.lt, levels = levels(sub1$is.lt)[c(4, 3, 1, 2)])

ggplot(sub1) + geom_tile(aes(x = `Days Post-FMT`, y = Antibiotic, fill = `Coverage Depth`)) + scale_fill_continuous(trans = "log10", low = "white", high = "steelblue", na.value="lightgrey") + facet_grid(. ~ is.lt, scales = 'free_x', space = 'free_x')+ theme(strip.background = element_blank(), strip.text.x = element_blank())  + theme(text = element_text(size=16))

ggsave('~/Google Drive/Stanford/Bhatt lab/Bhatt Lab Drive/Project Collaboration/Hohmann paper/figures/abxR/hohmann_CARD_heatmap_subject1_version2_gainedlost.jpg', width = 6, height = 10)
 

 
#total number as in Millan et al
sub1 = summarized[,c(1:6, 22)]
norm.factors = covs[c(1:6,24),1]
sub1.norm = sub1/norm.factors * 1e6
total_abx_reads_sub1 = apply(sub1.norm, 2, sum)

plot(total_abx_reads_sub1/norm.factors)

sub1.m = melt(sub1.norm)
colnames(sub1.m) = c('Antibiotic Class', 'Days Post-FMT', 'Normalized Abundance')
#sub1.m = sub1.m[sub1.m$`Normalized Coverage` > quantile(sub1.m$`Normalized Coverage`, 0.6),]
sub1.m$`Antibiotic Class` = factor(sub1.m$`Antibiotic Class`)

#separate donor and longterm
sub1.m$`Days Post-FMT` = factor(sub1.m$`Days Post-FMT`)
column = sub1.m$`Days Post-FMT` == 'X1_longterm'
column = as.numeric(column) * 2
column[sub1.m$`Days Post-FMT` == 'd_6_Qiagen'] = 1
column[sub1.m$`Days Post-FMT` == 'X1_1_Qiagen'] = 3
sub1.m = cbind(sub1.m, column)

getPalette = colorRampPalette(brewer.pal(13, 'Set3'))
cols = c(brewer.pal(n = 9, name = 'Set1'), brewer.pal(n = 3, name = 'Set2'), brewer.pal(n = 12, name = 'Set3'))

levels(sub1.m$`Days Post-FMT`) = c('-1', '6', '14', '16', '21', '408', 'Donor')
sub1.m$column = factor(sub1.m$column)
sub1.m$column = factor(sub1.m$column, levels = levels(sub1.m$column)[c(4,2,1,3)])

levels(sub1.m$`Antibiotic Class`) = paste(levels(sub1.m$`Antibiotic Class`), 's', sep = '')
levels(sub1.m$`Antibiotic Class`)[6] = "Polypeptides"

ggplot(sub1.m, aes(x = `Days Post-FMT`, y = `Normalized Abundance`, fill = `Antibiotic Class`)) + geom_bar(stat = 'identity') + scale_fill_manual(values = cols) + facet_grid(. ~ column, space = 'free', scales = 'free') + theme(strip.text.x = element_blank()) 


#getPalette(18))#c(brewer.pal(n = 12, name = 'Set3'),  #scale_fill_manual(values = getPalette(18))
ggsave('figures/abxR/CARD_barplot_subject1.jpg', width = 6, height = 6)
