# Supplementary material for: Long-term taxonomic and functional divergence from donor bacterial strains following fecal microbiota transplantation in immunocompromised patients
Source: PLoS One. 2017 Aug 21;12(8):e0182585. doi: 10.1371/journal.pone.0182585 (PMC5565110; doi:10.1371/journal.pone.0182585)
Supplement: S4 File — (ZIP) [file pone.0182585.s009.zip › figure code/constrains.R]

require(ggplot2)
require(reshape2)


setwd('~/Bhatt lab/Bhatt Lab Drive/Project Collaboration/Hohmann paper/data/constrains/')

for (file in list.files('output_table_links/', pattern = "*overall.profiles")){
	sub = read.table(paste('output_table_links/', file, sep = ''))
	
	if (nrow(sub[-which(sub[,2] %in% c('NA,insufficient', 'NA,unresolved')),]) > 0){
		sub = sub[-which(sub[,2] %in% c('NA,insufficient', 'NA,unresolved')),]
	}
	#sub = sub[apply(sub, 1, function(x) max(x[4:length(x)])),]
	
	rownames(sub) = apply(sub[,1:2], 1, function(x) paste(x[1], x[2], sep = '_'))
	zeros = sub[,3]
	sub = sub[,4:dim(sub)[2]]
	if (dim(sub)[2] == 2){
		colnames(sub) = c('Donor', 'Longterm')
	} else {
		colnames(sub) = c('Donor', 'Pre-FMT', 'Post1', 'Post2', 'Post3', 'Post4', 'Longterm')	
	}

	
	
	#filter
	#qplot(apply(sub, 1, max), bins = 100, xlim = c(0, 10))
#	sub = sub[apply(sub, 1, max) > 1,]
	
	
	sub = cbind(rownames(sub), sub)
	colnames(sub)[1] = 'Species-strain'
	
	
	#normalize
	#sub.n = data.frame(as.character(sub[,1]), t(apply(apply(sub[,2:dim(sub)[2]], 2, function(x) scale(x, center = F)), 1, function(x) scale(x, center = F))))
	sub.n = data.frame(as.character(sub[,1]), apply(sub[,2:dim(sub)[2]], 2, function(x) x/sum(x)))
	sub.n[,2:dim(sub.n)[2]] = log10(sub[,2:dim(sub)[2]])
	colnames(sub.n) = colnames(sub)
	
	long = melt(sub.n)
	colnames(long) = c('Species-strain', 'Sample', 'Log10 Abund.')
	head(long)
	
	#long[long == -Inf] = NA
	
	ggplot(long, aes(x = `Sample`, y = `Species-strain`, fill = `Log10 Abund.`)) + geom_tile(alpha = ifelse(long$`Log10 Abund.` == -Inf, 0, 1)) + scale_fill_gradient(low = 'white', high = 'darkgreen') 
	#+ scale_alpha_manual(values=c(-5, 10), guide = 'none')
		#distiller(palette='Greens') + scale_alpha
	ggsave(paste('~/Bhatt lab/Bhatt Lab Drive/Project Collaboration/Hohmann paper/figures/constrains/constrains_', file, '.jpeg', sep = ''))	
}
