# Supplementary material for: Long-term taxonomic and functional divergence from donor bacterial strains following fecal microbiota transplantation in immunocompromised patients
Source: PLoS One. 2017 Aug 21;12(8):e0182585. doi: 10.1371/journal.pone.0182585 (PMC5565110; doi:10.1371/journal.pone.0182585)
Supplement: S4 File — (ZIP) [file pone.0182585.s009.zip › figure code/dataset_combination.R]

require(gplots)
require(plyr)
require(vegan)
require(ggplot2)

#combine genus datasets


setwd('~/Bhatt lab/Bhatt Lab Drive/Project Collaboration/Hohmann paper/data/longterm samples/')
one = read.table('all_genera_longterm_nozeros.tsv', header = T, row.names = 1, quote = '', comment.char = '', sep = "\t")
two = read.table('longterm2_all_genera_nozeros.tsv', header = T, row.names = 1, quote = '', comment.char = '', sep = "\t")
one = cbind(rownames(one), one)
two = cbind(rownames(two), two)
colnames(one)[1] = 'Id'


colnames(two) = sapply(colnames(two), function(x) paste(gsub('longterm', 'yr', x), '_run2', sep = ''))
colnames(two)[1] = 'Id'

head(one)
head(two)

d = join(one, two, by = 'Id', type = 'full')
d[is.na(d)] = 0
rownames(d) = d$Id
d = d[,-1]

colnames(d) = sapply(colnames(d), function(x) gsub('longterm', 'yr', x))
#remove irrelevant samples
to_remove = colnames(d)[c(13,14,15,16)]
to_remove
d = d[,-c(13,14,15,16)]

d.rare = t(rrarefy(t(d), min(apply(d, 2, sum))))

dist = dist(t(d.rare))

pca = prcomp(dist)
plot(pca)

jpeg('sample distance pca.jpg', width = 1200, height = 800)
plot(pca$x[,1:2], xlim = c(-1.2e6, 6e5))
text(pca$x[,1], pca$x[,2], labels = rownames(pca$x))
dev.off()

#combiiiiiine
colnames(d) = gsub('Donor_', 'D', gsub('DP', 'P', colnames(d)))
d = d[,order(colnames(d))]
d = data.frame(d)
colnames(d)
combo = cbind(d$D28_P12 + d$D28_P12_run2, 
							d$D28_P18 + d$D28_P18_run2, 
							d$D29_P14 + d$D29_P14_run2,
							d$D29_P5 + d$D29_P5_run2, 
							d$D32_P2 + d$D32_P2_run2,
							d$X1_yr + d$X1_yr_run2,
							d$X2_yr + d$X2_yr_run2,
							d$X3_yr + d$X3_yr_run2,
							d$X4_yr + d$X4_yr_run2,
							d$X6_yr + d$X6_yr_run2,
							d$X7_yr + d$X7_yr_run2)

colnames(combo) = c('D28_P12', 'D28_P18', 'D29_P14', 'D29_P5', 'D32_P2', 'X1_yr', 'X2_yr', 'X3_yr', 'X4_yr', 'X6_yr', 'X7_yr')
rownames(combo) = rownames(d)
head(combo)

write.csv(combo, 'all_genera_longterm_2runscombined.csv')


#combine species datasets


setwd('~/Bhatt lab/Bhatt Lab Drive/Project Collaboration/Hohmann paper/data/longterm samples/')
one = read.table('all_species_longterm_nozeros.tsv', header = T, row.names = 1, quote = '', comment.char = '', sep = "\t")
two = read.table('longterm2_all_species_nozeros.tsv', header = T, row.names = 1, quote = '', comment.char = '', sep = "\t")
one = cbind(rownames(one), one)
two = cbind(rownames(two), two)
colnames(one)[1] = 'Id'


colnames(two) = sapply(colnames(two), function(x) paste(gsub('longterm', 'yr', x), '_run2', sep = ''))
colnames(two)[1] = 'Id'

head(one)
head(two)

d = join(one, two, by = 'Id', type = 'full')
d[is.na(d)] = 0
rownames(d) = d$Id
d = d[,-1]

colnames(d) = sapply(colnames(d), function(x) gsub('longterm', 'yr', x))
#remove irrelevant samples
to_remove = colnames(d)[c(13,14,15,16)]
to_remove
d = d[,-c(13,14,15,16)]

d.rare = t(rrarefy(t(d), min(apply(d, 2, sum))))

dist = dist(t(d.rare))

pca = prcomp(dist)
plot(pca)

jpeg('sample distance pca SPECIES.jpg', width = 1200, height = 800)
plot(pca$x[,1:2], xlim = c(-1.2e6, 6e5))
text(pca$x[,1], pca$x[,2], labels = rownames(pca$x))
dev.off()

#combiiiiiine
colnames(d) = gsub('Donor_', 'D', gsub('DP', 'P', colnames(d)))
d = d[,order(colnames(d))]
d = data.frame(d)
colnames(d)
combo = cbind(d$D28_P12 + d$D28_P12_run2, 
							d$D28_P18 + d$D28_P18_run2, 
							d$D29_P14 + d$D29_P14_run2,
							d$D29_P5 + d$D29_P5_run2, 
							d$D32_P2 + d$D32_P2_run2,
							d$X1_yr + d$X1_yr_run2,
							d$X2_yr + d$X2_yr_run2,
							d$X3_yr + d$X3_yr_run2,
							d$X4_yr + d$X4_yr_run2,
							d$X6_yr + d$X6_yr_run2,
							d$X7_yr + d$X7_yr_run2)

colnames(combo) = c('D28_P12', 'D28_P18', 'D29_P14', 'D29_P5', 'D32_P2', 'X1_yr', 'X2_yr', 'X3_yr', 'X4_yr', 'X6_yr', 'X7_yr')
rownames(combo) = rownames(d)
head(combo)

write.csv(combo, 'all_species_longterm_2runscombined.csv')


#functional side.

setwd('~/Bhatt lab/Bhatt Lab Drive/Project Collaboration/Hohmann paper/data/functional/')
one = read.table('hohmann_gene_counts.tsv', header = T, row.names = 1, quote = '', comment.char = '', sep = "\t")
two = read.table('longterm2_results.tsv', header = T, row.names = 1, quote = '', comment.char = '', sep = "\t")
one = cbind(rownames(one), one)
two = cbind(rownames(two), two)
colnames(one)[1] = 'Id'
colnames(one) = sapply(colnames(one), function(x) gsub('output.per_sample.', '', gsub('_collated', '', gsub('_Qiagen', '', x))))

colnames(two) = sapply(colnames(two), function(x) paste(gsub('per_sample.', '', gsub('_collated', '', x)), '_run2', sep = ''))
colnames(two)[1] = 'Id'

head(one)
head(two)

d = join(one, two, by = 'Id', type = 'full')
d[is.na(d)] = 0
rownames(d) = d$Id
d = d[,-1]

colnames(d) = sapply(colnames(d), function(x) gsub('longterm', 'yr', x))
#remove irrelevant samples
#to_remove = colnames(d)[c(13,14,15,16)]
#to_remove
#d = d[,-c(13,14,15,16)]

#d.rare = t(rrarefy(t(d), min(apply(d, 2, sum))))

#dist = dist(t(d.rare))

#pca = prcomp(dist)
#plot(pca)

#jpeg('sample distance pca.jpg', width = 1200, height = 800)
#plot(pca$x[,1:2], xlim = c(-1.2e6, 6e5))
#text(pca$x[,1], pca$x[,2], labels = rownames(pca$x))
#dev.off()

#combiiiiiine
colnames(d) = gsub('Donor_', 'D', gsub('DP', 'P', colnames(d)))
d = d[,order(colnames(d))]
d = data.frame(d)
n = colnames(d)

combo = cbind(d$D28_P12 + d$D28_P12_run2, 
							d$D28_P18 + d$D28_P18_run2, 
							d$D29_P14 + d$D29_P14_run2,
							d$D29_P5 + d$D29_P5_run2, 
							d$D32_P2 + d$D32_P2_run2,
							d$X1_yr + d$X1_yr_run2,
							d$X2_yr + d$X2_yr_run2,
							d$X3_yr + d$X3_yr_run2,
							d$X4_yr + d$X4_yr_run2,
							d$X6_yr + d$X6_yr_run2,
							d$X7_yr + d$X7_yr_run2,
							d[,-c(6, 7,13:22,29:32, 34:41)]
)
							#d[,1:5],
							#d[,18:19],
							#d[,20:24],
							#d[,27:31]
							#)

colnames(combo) = c('D28_P12', 'D28_P18', 'D29_P14', 'D29_P5', 'D32_P2', 'X1_yr', 'X2_yr', 'X3_yr', 'X4_yr', 'X6_yr', 'X7_yr',
										colnames(combo)[12:28])
rownames(combo) = rownames(d)
head(combo)

write.csv(combo, 'humann2_all_samples_longterm2combined.csv')
