# Supplementary material for: Long-term taxonomic and functional divergence from donor bacterial strains following fecal microbiota transplantation in immunocompromised patients
Source: PLoS One. 2017 Aug 21;12(8):e0182585. doi: 10.1371/journal.pone.0182585 (PMC5565110; doi:10.1371/journal.pone.0182585)
Supplement: S4 File — (ZIP) [file pone.0182585.s009.zip › figure code/figure 1ab species version.R]

require(reshape2)
require(grid)
require(RColorBrewer)
require(ggplot2)
require(plyr)
require(doBy)

setwd('~/Bhatt lab/Bhatt Lab Drive/Project Collaboration/Hohmann paper/')
a = read.table('data/all_species.tsv', header = TRUE, sep = '\t', row.names = NULL, comment.char = '', quote = '')
raw = read.csv('data/longterm samples/all_species_longterm_2runscombined.csv')
a = a[apply(a[,2:dim(a)[2]], 1, sum) > 0,]
colnames(a)[1] = 'Id'
colnames(raw)[1] = 'Id'

a = join(a, raw, by = 'Id', type = 'full')
a[is.na(a)] = 0
a = a[apply(a[,2:dim(a)[2]], 1, sum) > 0,]

rownames(a) = a[,1]
a = a[,2:dim(a)[2]]
colnames(a) = sapply(colnames(a), function(x) gsub('X', '', gsub('_Qiagen', '', x)))


#placemarker

a.norm = a[rownames(a) != 'unclassified' & rownames(a) != 'Homo sapiens' & rownames(a) != 'Klebsiella phage KP15' & rownames(a) != 'Klebsiella phage KP27',]

#remove environmental samples
suffix = sapply(rownames(a.norm), function(x) strsplit(as.character(x), ' ')[[1]][2])
suffix2 = sapply(rownames(a.norm), function(x) strsplit(as.character(x), ' ')[[1]][3])
suffix_cag = sapply(suffix2, function(x) strsplit(as.character(x), ':')[[1]][1])
envsamps = which(suffix_cag == 'CAG' | suffix == 'bacterium')
#env = a.norm[envsamps,]
#env = env[-which(sapply(rownames(env), function(x) strsplit(x, ' ')[[1]][3]) == 'JGI'),]
#rownames(env) = sapply(rownames(env), function(x) paste(c('Uncharacterized', strsplit(x, ' ')[[1]][c(1)]), collapse = ' '))
#a.norm = a.norm[-envsamps,]
#a.norm = rbind(a.norm, env)
#a.norm = a.norm[-envsamps,] #remove things that match <genus> sp. CAG:.* and anything with bacterium as the species.


a.norm = data.frame(apply(a.norm, 2, function(x) x/sum(x)))
a.norm = cbind(rownames(a.norm), a.norm)
a.norm.m = melt(a.norm)
group = sapply(as.character(a.norm.m[,2]), function(x) paste('Subject', strsplit(x, split = '_')[[1]][1], collapse = ' '))
timepoint = sapply(as.character(a.norm.m[,2]), function(x) strsplit(x, split = '_')[[1]][2])
a.norm.m = cbind(a.norm.m, group, timepoint)
genera = sapply(as.character(a.norm.m[,1]), function(x) gsub("\\]", '', gsub("\\[", '', strsplit(x, ' ')[[1]][1])))
a.norm.m = cbind(a.norm.m, genera)
colnames(a.norm.m) = c('Species', 'Sample', 'Read.Fraction', 'Group', 'Timepoint', 'Genus') 


a.norm.m$Group[a.norm.m$Group %in% levels(a.norm.m$Group)[1:4]] = 'Subject d'
a.norm.m$Group = factor(a.norm.m$Group)
levels(a.norm.m$Group) = c('Donor', 'Junk', 'Subject 1', 'Subject 2', 'Subject 3', 'Subject 4', 'Subject 6', 'Subject 7')


#placemarker

subset = a.norm.m
d = subset[subset$Group == 'Donor',]# & subset$Timepoint %in% c(6,9),]
subset = subset[-which(subset$Group == 'Donor'),]
subset = rbind(subset, d) #keep only the donors that got used.
subset = subset[subset$Group != 'Junk',]
levels(subset$Sample) = sapply(levels(subset$Sample), function(x) gsub('X', '', gsub('_Qiagen', '', x)))

#aggregate sub-species
species2 = sapply(subset$Species, function(x) paste(na.omit(strsplit(as.character(x), ' ')[[1]][1:3]), collapse = ' '))
subset = cbind(subset, species2)
subset = summaryBy(Read.Fraction ~ species2 + Sample + Group + Timepoint, data = subset, FUN=sum)
colnames(subset)[5] = 'Read.Fraction'
colnames(subset)[1] = 'Species'


#filter by abundance
threshold = 0.005
subset = subset[subset$Read.Fraction > threshold,]

#add others group
others = sapply(as.character(unique(subset$Sample)), function(x) 1-sum(as.numeric(subset[subset$Sample == x, 'Read.Fraction'])))
others.m = cbind(rep('Low Frequency', length(others)), as.character(unique(subset$Sample)), others)
others.df = data.frame(others.m, row.names = NULL)
group = sapply(others.df[,2], function(x) as.character(subset$Group[as.character(subset$Sample) == x][1]))
timepoint = sapply(others.df[,2], function(x) as.character(subset$Timepoint[as.character(subset$Sample) == x][1]))
others.df = cbind(others.df, group, timepoint)
others.df = others.df[,c(1,2,4,5,3)]
colnames(others.df) = colnames(subset)
others.df[,5] = as.numeric(as.character(others.df$Read.Fraction))
subset = rbind(subset, others.df)


#move pre-fmt over to its own group

col = subset$Group
levels(col) = c(levels(col), 'Pre-FMT', 'Donor', 'Subject', "Long-term")
col[subset$Group == 'Subject 1' | subset$Group == 'Subject 2' & subset$Timepoint != Inf] = 'Subject'
col[subset$Group == 'Subject 1' & subset$Timepoint == '1'] = 'Pre-FMT'
col[subset$Group == 'Subject 2' & subset$Timepoint == '1'] = 'Pre-FMT'
col[subset$Group == 'Donor'] = 'Donor'
col[subset$Sample == '1_yr'] = "Long-term"
col[subset$Sample == '2_yr'] = "Long-term"
col[subset$Sample == '3_yr'] = "Long-term"
col[subset$Sample == '4_yr'] = "Long-term"
col[subset$Sample == '6_yr'] = "Long-term"
col[subset$Sample == '7_yr'] = "Long-term"
col = factor(col)
col = factor(col, levels(col)[c(2,1,3,4)])
subset = cbind(subset, col)
colnames(subset)[5] = gsub('\\.', ' ', colnames(subset)[5])
subset$`Read Fraction` = as.numeric(subset$`Read Fraction`)
levels(subset$Timepoint) = c(levels(subset$Timepoint), '')
subset$Timepoint[subset$Group == 'Donor'] = ''
subset$Group[subset$Sample == 'd_6'] = 'Subject 1'
subset$Group[subset$Sample == 'd_9'] = 'Subject 2'
subset$Timepoint[subset$Timepoint == 'yr'] = ''


#placemarker


#per subject.
sub1 = subset[subset$Group == 'Subject 1',]
sub2 = subset[subset$Group == 'Subject 2',]
threshold2 = 0.07

#subject 1
passing_species = unique(sub1$Species)[sapply(unique(sub1$Species), function(x) max(sub1$`Read Fraction`[sub1$Species == x]) > threshold2)]
sub1 = sub1[sub1$Species %in% passing_species,]
sub1$Species = factor(sub1$Species)

#rescaled_fractions = rescale(sub1$`Read Fraction`)
p = ggplot(sub1, aes(x = Timepoint, y = Species, fill = `Read Fraction`)) 
p + geom_tile() + facet_grid(Group ~ col, scale = 'free', space = 'free_x') + scale_fill_gradient(low = 'white', high = 'darkgreen')

ggsave('~/Bhatt lab/Bhatt Lab Drive/Project Collaboration/Hohmann paper/figures/Figure 1a (species).jpg', width = 8, height = 4, unit = 'in')

#subject 2
passing_species = unique(sub2$Species)[sapply(unique(sub2$Species), function(x) max(sub2$`Read Fraction`[sub2$Species == x]) > threshold2)]
sub2 = sub2[sub2$Species %in% passing_species,]
sub2$Species = factor(sub2$Species)

#rescaled_fractions = rescale(sub1$`Read Fraction`)
p = ggplot(sub2, aes(x = Timepoint, y = Species, fill = `Read Fraction`)) 
p + geom_tile() + facet_grid(Group ~ col, scale = 'free', space = 'free_x') + scale_fill_gradient(low = 'white', high = 'darkgreen')

ggsave('~/Bhatt lab/Bhatt Lab Drive/Project Collaboration/Hohmann paper/figures/Figure 1b (species).jpg', width = 8, height = 4, unit = 'in')


#subject 3: d29, dp5
threshold2 = 0.025
sub = subset[subset$Group == 'Subject 3' | subset$Sample == 'D29_P5',]
passing_species = unique(sub$Species)[sapply(unique(sub$Species), function(x) max(sub$`Read Fraction`[sub$Species == x]) > threshold2)]
sub = sub[sub$Species %in% passing_species,]
sub$Species = factor(sub$Species)

#rescaled_fractions = rescale(sub1$`Read Fraction`)
p = ggplot(sub, aes(x = Timepoint, y = Species, fill = `Read Fraction`)) 
p + geom_tile() + facet_grid(. ~ Group, scale = 'free', space = 'free_x') + scale_fill_gradient(low = 'white', high = 'darkgreen')

ggsave('~/Bhatt lab/Bhatt Lab Drive/Project Collaboration/Hohmann paper/figures/longterm_barplots/Figure 1b (species) Subject 3.jpg', width = 8, height = 4, unit = 'in')


#subject 4: d28, dp15
threshold2 = 0.025
sub = subset[subset$Group == 'Subject 4' | subset$Sample == 'D28_P12' | subset$Sample == 'D28_P18',]
passing_species = unique(sub$Species)[sapply(unique(sub$Species), function(x) max(sub$`Read Fraction`[sub$Species == x]) > threshold2)]
sub = sub[sub$Species %in% passing_species,]
sub$Species = factor(sub$Species)
sub$Sample = factor(sub$Sample)
levels(sub$Sample)[3] = 'Long-term'

#rescaled_fractions = rescale(sub1$`Read Fraction`)
p = ggplot(sub, aes(x = Timepoint, y = Species, fill = `Read Fraction`)) 
p + geom_tile() + facet_grid(. ~ Sample, scale = 'free', space = 'free_x') + scale_fill_gradient(low = 'white', high = 'darkgreen')

ggsave('~/Bhatt lab/Bhatt Lab Drive/Project Collaboration/Hohmann paper/figures/longterm_barplots/Figure 1b (species) Subject 4.jpg', width = 8, height = 4, unit = 'in')


#subject 6: d29, dp6
threshold2 = 0.025
sub = subset[subset$Group == 'Subject 6' | subset$Sample == 'd_6',]
passing_species = unique(sub$Species)[sapply(unique(sub$Species), function(x) max(sub$`Read Fraction`[sub$Species == x]) > threshold2)]
sub = sub[sub$Species %in% passing_species,]
sub$Species = factor(sub$Species)

sub$Group = factor(sub$Group)
levels(sub$Group) = c('Donor', 'Long-term')
#rescaled_fractions = rescale(sub1$`Read Fraction`)
p = ggplot(sub, aes(x = Timepoint, y = Species, fill = `Read Fraction`)) 
p + geom_tile() + facet_grid(. ~ Group, scale = 'free', space = 'free_x') + scale_fill_gradient(low = 'white', high = 'darkgreen')

ggsave('~/Bhatt lab/Bhatt Lab Drive/Project Collaboration/Hohmann paper/figures/longterm_barplots/Figure 1b (species) Subject 6.jpg', width = 8, height = 4, unit = 'in')


#subject 7: d29, dp6
threshold2 = 0.025
sub = subset[subset$Group == 'Subject 7' | subset$Sample == 'd_6',]
passing_species = unique(sub$Species)[sapply(unique(sub$Species), function(x) max(sub$`Read Fraction`[sub$Species == x]) > threshold2)]
sub = sub[sub$Species %in% passing_species,]
sub$Species = factor(sub$Species)

sub$Group = factor(sub$Group)
levels(sub$Group) = c('Donor', 'Long-term')
#rescaled_fractions = rescale(sub1$`Read Fraction`)
p = ggplot(sub, aes(x = Timepoint, y = Species, fill = `Read Fraction`)) 
p + geom_tile() + facet_grid(. ~ Group, scale = 'free', space = 'free_x') + scale_fill_gradient(low = 'white', high = 'darkgreen')

ggsave('~/Bhatt lab/Bhatt Lab Drive/Project Collaboration/Hohmann paper/figures/longterm_barplots/Figure 1b (species) Subject 7.jpg', width = 8, height = 4, unit = 'in')
