# Supplementary material for: Long-term taxonomic and functional divergence from donor bacterial strains following fecal microbiota transplantation in immunocompromised patients
Source: PLoS One. 2017 Aug 21;12(8):e0182585. doi: 10.1371/journal.pone.0182585 (PMC5565110; doi:10.1371/journal.pone.0182585)
Supplement: S4 File — (ZIP) [file pone.0182585.s009.zip › figure code/figure 1ab.R]

require(ggplot2)
require(reshape2)
require(doBy)
require(RColorBrewer)
require(vegan)
require(grid)
require(scales)
require(doBy)
require(plyr)

#Prepare longterm data in long format
setwd('~/Bhatt lab/Bhatt Lab Drive/Project Collaboration/Hohmann paper/')
a = read.table('data/all_genera.tsv', header = TRUE, sep = '\t', row.names = NULL, comment.char = '', quote = '')
raw = read.csv('data/longterm samples/all_genera_longterm_2runscombined.csv')
a = a[apply(a[,2:dim(a)[2]], 1, sum) > 0,]
colnames(a)[1] = 'Id'
colnames(raw)[1] = 'Id'

a = join(a, raw, by = 'Id', type = 'full')
a[is.na(a)] = 0
a = a[apply(a[,2:dim(a)[2]], 1, sum) > 0,]

rownames(a) = a[,1]
a = a[,2:dim(a)[2]]
colnames(a) = sapply(colnames(a), function(x) gsub('X', '', gsub('_Qiagen', '', x)))

a = melt(cbind(rownames(a), a))
colnames(a) = c('Genus', 'Sample', 'Reads')
a = a[a$Genus != 'Homo' & a$Genus != 'T4likevirus' & a$Genus != 'unclassified',] # 
levels(a$Sample)= sapply(levels(a$Sample), function(x) paste(strsplit(gsub('3.reports/', '', x), '_')[[1]][1:2], collapse = '_'))
levels(a$Sample)= sapply(levels(a$Sample), function(x) paste(strsplit(gsub('X', '', x), '_')[[1]][1:2], collapse = '_'))
a = a[! a$Sample %in% c('d_10', 'd_11', 'd_7', 'd_8', 'j_1', 'j_2'),]
a$Sample = factor(a$Sample)

group = sapply(a$Sample, function(x) paste('Subject', strsplit(as.character(x), split = '_')[[1]][1], collapse = ' '))
timepoint = sapply(as.character(a$Sample), function(x) strsplit(x, split = '_')[[1]][2])
timepoint[timepoint == 'yr'] = 'Long-term'
a = cbind(a, group, timepoint)
a$group[a$group %in% c("Subject d","Subject D28","Subject D29","Subject D32")] = 'Subject d'
a$group = factor(a$group)
levels(a$group)[7] = 'Donor'


read.fraction = apply(a, 1, function(x) as.numeric(x[3])/sum(a$Reads[as.character(a$Sample) == as.matrix(x)[2]]))
a.norm.m = cbind(a, read.fraction)
colnames(a.norm.m) =  c('Genus', 'Sample', 'Read.Count', 'Group', 'Timepoint', 'Read.Fraction')


#placemarker


subset =a.norm.m[,-3] #get rid of read count

#filter by abundance
threshold = 0.025
passing_genera = levels(subset$Genus)[which(sapply(levels(subset$Genus), function(x) max(subset$Read.Fraction[subset$Genus == x]) > threshold))]
subset = subset[subset$Genus %in% passing_genera,]
#subset = subset[subset$Read.Fraction > threshold,]

#add others group
group = c(rep('Subject 1',5), rep('Subject 2',5), rep('Donor', 7), 'Subject 1', 'Subject 2', 'Subject 3', 'Subject 4', 'Subject 6', 'Subject 7')
timepoint = c(rep(1:5, 2), 6, 9, rep('', 11))
others = sapply(as.character(unique(subset$Sample)), function(x) 1-sum(as.numeric(subset[subset$Sample == x, 'Read.Fraction'])))
others.m = cbind(rep('Low Frequency', length(others)), rep(as.character(unique(subset$Sample)), length(others)), group, timepoint,others)
others.df = data.frame(others.m, row.names = NULL)
colnames(others.df) = colnames(subset)
subset = rbind(subset, others.df)

#move pre-fmt over to its own group
col = subset$Group
levels(col) = c(levels(col), 'Pre-FMT', 'Donor', 'Subject', "Long-term")
col[subset$Group == 'Subject 1' | subset$Group == 'Subject 2' & subset$Timepoint != Inf] = 'Subject'
col[subset$Group == 'Subject 1' & subset$Timepoint == '1'] = 'Pre-FMT'
col[subset$Group == 'Subject 2' & subset$Timepoint == '1'] = 'Pre-FMT'
col[subset$Group == 'Donor'] = 'Donor'
col[subset$Sample == '1_yr'] = "Long-term"
col[subset$Sample == '2_yr'] = "Long-term"
col[subset$Sample == '3_yr'] = "Long-term"
col[subset$Sample == '4_yr'] = "Long-term"
col[subset$Sample == '6_yr'] = "Long-term"
col[subset$Sample == '7_yr'] = "Long-term"
col = factor(col)
col = factor(col, levels(col)[c(2,1,3,4)])
levels(col)
subset = cbind(subset, col)
colnames(subset)[5] = gsub('\\.', ' ', colnames(subset)[5])
subset$`Read Fraction` = as.numeric(subset$`Read Fraction`)
levels(subset$Timepoint) = c(levels(subset$Timepoint), '', 'Long-Term')
subset$Timepoint[subset$Group == 'Donor'] = ''
subset$Group[subset$Sample == 'd_6'] = 'Subject 1'
subset$Group[subset$Sample == 'd_9'] = 'Subject 2'
subset$Timepoint[subset$col == 'Long-term'] = 'Long-Term'
#subset$col = factor(subset$col, levels(subset$col)['Pre-FMT', 'Donor', 'Subject', ''])

#placemarker


#per subject.
colnames(subset)
sub1 = subset[subset$Group == 'Subject 1',]
sub2 = subset[subset$Group == 'Subject 2',]
threshold2 = 0.05

#subject 1
passing_genera = unique(sub1$Genus)[sapply(unique(sub1$Genus), function(x) max(sub1$`Read Fraction`[sub1$Genus == x]) > threshold2)]
sub1 = sub1[sub1$Genus %in% passing_genera,]
sub1$Genus = factor(sub1$Genus)
#sub1$Genus = factor(sub1$Genus, levels(sub1$Genus)[c(1:7,9,8,10)])
levels(sub1$col)[3] = 'Subject 1'

sub1$Timepoint = factor(sub1$Timepoint)
levels(sub1$Timepoint) = c('-1', '6', '14', '16', '21', '', '408')
colnames(sub1)[4] = 'Days Post-FMT'
levels(sub1$Group) = c('Subject A', 'Subject B', 'Subject C', 'Subject D', 'Subject E', 'Subject F', 'Donor')
levels(sub1$col)[3] = 'Subject A'
#rescaled_fractions = rescale(sub1$`Read Fraction`)
p = ggplot(sub1, aes(x = `Days Post-FMT`, y = Genus, fill = `Read Fraction`)) 
p + geom_tile() + facet_grid(Group ~ col, scale = 'free', space = 'free_x') + 
	scale_fill_gradient(low = 'white', high = 'darkgreen') +
	theme(strip.text.y = element_blank())

ggsave('~/Bhatt lab/Bhatt Lab Drive/Project Collaboration/Hohmann paper/figures/taxonomic composition/Figure 1a.jpg', width = 8, height = 4, unit = 'in')

#subject 2
passing_genera = unique(sub2$Genus)[sapply(unique(sub2$Genus), function(x) max(sub2$`Read Fraction`[sub2$Genus == x]) > threshold2)]
sub2 = sub2[sub2$Genus %in% passing_genera,]
sub2$Genus = factor(sub2$Genus)
levels(sub2$col)[3] = 'Subject 2'

sub2$Timepoint = factor(sub2$Timepoint)
levels(sub2$Timepoint) = c('-1', '6', '8', '13', '20', '', '384')
colnames(sub2)[4] = 'Days Post-FMT'
levels(sub2$col)[3] = 'Subject B'
#rescaled_fractions = rescale(sub1$`Read Fraction`)
p = ggplot(sub2, aes(x = `Days Post-FMT`, y = Genus, fill = `Read Fraction`)) 
p + geom_tile() + facet_grid(Group ~ col, scale = 'free', space = 'free_x') + scale_fill_gradient(low = 'white', high = 'darkgreen')+
	theme(strip.text.y = element_blank())

ggsave('~/Bhatt lab/Bhatt Lab Drive/Project Collaboration/Hohmann paper/figures/taxonomic composition/Figure 1b.jpg', width = 8, height = 4, unit = 'in')


#subject 3: d29, dp5
threshold2 = 0.025
sub = subset[subset$Group == 'Subject 3' | subset$Sample == 'D29_P5',]
passing_genera = unique(sub$Genus)[sapply(unique(sub$Genus), function(x) max(sub$`Read Fraction`[sub$Genus == x]) > threshold2)]
sub = sub[sub$Genus %in% passing_genera,]
sub$Genus = factor(sub$Genus)

#rescaled_fractions = rescale(sub1$`Read Fraction`)
p = ggplot(sub, aes(x = Timepoint, y = Genus, fill = `Read Fraction`)) 
p + geom_tile() + facet_grid(. ~ Group, scale = 'free', space = 'free_x') + scale_fill_gradient(low = 'white', high = 'darkgreen')

ggsave('~/Bhatt lab/Bhatt Lab Drive/Project Collaboration/Hohmann paper/figures/longterm_barplots/Figure 1b (Genus) Subject 3.jpg', width = 8, height = 4, unit = 'in')


#subject 4: d28, dp15
threshold2 = 0.025
sub = subset[subset$Group == 'Subject 4' | subset$Sample == 'D28_P12' | subset$Sample == 'D28_P18',]
passing_Genus = unique(sub$Genus)[sapply(unique(sub$Genus), function(x) max(sub$`Read Fraction`[sub$Genus == x]) > threshold2)]
sub = sub[sub$Genus %in% passing_Genus,]
sub$Genus = factor(sub$Genus)
sub$Sample = factor(sub$Sample)
levels(sub$Sample)[3] = 'Long-term'

#rescaled_fractions = rescale(sub1$`Read Fraction`)
p = ggplot(sub, aes(x = Timepoint, y = Genus, fill = `Read Fraction`)) 
p + geom_tile() + facet_grid(. ~ Sample, scale = 'free', space = 'free_x') + scale_fill_gradient(low = 'white', high = 'darkgreen')

ggsave('~/Bhatt lab/Bhatt Lab Drive/Project Collaboration/Hohmann paper/figures/longterm_barplots/Figure 1b (Genus) Subject 4.jpg', width = 8, height = 4, unit = 'in')


#subject 6: d29, dp6
threshold2 = 0.025
sub = subset[subset$Group == 'Subject 6' | subset$Sample == 'd_6',]
passing_Genus = unique(sub$Genus)[sapply(unique(sub$Genus), function(x) max(sub$`Read Fraction`[sub$Genus == x]) > threshold2)]
sub = sub[sub$Genus %in% passing_Genus,]
sub$Genus = factor(sub$Genus)

sub$Group = factor(sub$Group)
levels(sub$Group) = c('Donor', 'Long-term')
#rescaled_fractions = rescale(sub1$`Read Fraction`)
p = ggplot(sub, aes(x = Timepoint, y = Genus, fill = `Read Fraction`)) 
p + geom_tile() + facet_grid(. ~ Group, scale = 'free', space = 'free_x') + scale_fill_gradient(low = 'white', high = 'darkgreen')

ggsave('~/Bhatt lab/Bhatt Lab Drive/Project Collaboration/Hohmann paper/figures/longterm_barplots/Figure 1b (Genus) Subject 6.jpg', width = 8, height = 4, unit = 'in')


#subject 7: d29, dp6
threshold2 = 0.025
sub = subset[subset$Group == 'Subject 7' | subset$Sample == 'd_6',]
passing_Genus = unique(sub$Genus)[sapply(unique(sub$Genus), function(x) max(sub$`Read Fraction`[sub$Genus == x]) > threshold2)]
sub = sub[sub$Genus %in% passing_Genus,]
sub$Genus = factor(sub$Genus)

sub$Group = factor(sub$Group)
levels(sub$Group) = c('Donor', 'Long-term')
#rescaled_fractions = rescale(sub1$`Read Fraction`)
p = ggplot(sub, aes(x = Timepoint, y = Genus, fill = `Read Fraction`)) 
p + geom_tile() + facet_grid(. ~ Group, scale = 'free', space = 'free_x') + scale_fill_gradient(low = 'white', high = 'darkgreen')

ggsave('~/Bhatt lab/Bhatt Lab Drive/Project Collaboration/Hohmann paper/figures/longterm_barplots/Figure 1b (Genus) Subject 7.jpg', width = 8, height = 4, unit = 'in')
