# Supplementary material for: Long-term taxonomic and functional divergence from donor bacterial strains following fecal microbiota transplantation in immunocompromised patients
Source: PLoS One. 2017 Aug 21;12(8):e0182585. doi: 10.1371/journal.pone.0182585 (PMC5565110; doi:10.1371/journal.pone.0182585)
Supplement: S4 File — (ZIP) [file pone.0182585.s009.zip › figure code/figure 1c similarity metrics.R]

require(vegan)
require(ggplot2)
require(plyr)

setwd('~/Bhatt lab/Bhatt Lab Drive/Project Collaboration/Hohmann paper/')
a = read.table('data/all_species.tsv', header = TRUE, sep = '\t', row.names = NULL, comment.char = '', quote = '')
raw = read.csv('data/longterm samples/all_species_longterm_2runscombined.csv')
a = a[apply(a[,2:dim(a)[2]], 1, sum) > 0,]
colnames(a)[1] = 'Id'
colnames(raw)[1] = 'Id'

a = join(a, raw, by = 'Id', type = 'full')
a[is.na(a)] = 0
a = a[apply(a[,2:dim(a)[2]], 1, sum) > 0,]

rownames(a) = a[,1]
a = a[,2:dim(a)[2]]
colnames(a) = sapply(colnames(a), function(x) gsub('X', '', gsub('_Qiagen', '', x)))


#placemarker

sim = as.matrix(1 - vegdist(t(a), method = 'bray'))
sim1 = sim['d_6',c(1:5, 25)]
sim2 = sim['d_9',c(6:10, 26)]
simd = sim['d_6', c(14:16, 11, 12)]

sim12 = data.frame(rbind(cbind(c(sim1, sim2), c(rep('1', 6), rep('2', 6)), rep(1:6, 2)), cbind(simd, rep('d', 5), 1:5)))
sim12 = cbind(sim12, sim12[,3] == '6')
sim12[,1] = as.numeric(as.character(sim12[,1]))
colnames(sim12) = c('Donor Similarity', 'Subject', 'Timepoint', 'Long-Term')
sim12$Timepoint = as.character(sim12$Timepoint)
#sim12$`Long-Term` = as.numeric(sim12$`Long-Term`)
sim12$`Long-Term` = factor(as.character(sim12$`Long-Term`))
levels(sim12$`Long-Term`) = c('< 1 Month', '> 1 Year')

levels(sim12$`Long-Term`) = c(levels(sim12$`Long-Term`), 'Pre-FMT')
sim12$`Long-Term`[sim12$Timepoint == '1' & (sim12$Subject == '1' | sim12$Subject == '2')] = 'Pre-FMT'
sim12$`Long-Term` = factor(sim12$`Long-Term`, levels(sim12$`Long-Term`)[c(3,1,2)])


#add the other long-term samples
#recipient 3: 29, dp5
levels(sim12$Subject) = c(levels(sim12$Subject), '3')
newline = data.frame(as.numeric(sim['3_yr', 'D29_P5']), '3', '6', '> 1 Year')
names(newline) = names(sim12)
sim12 = rbind(sim12, newline)

#recipient 4: 28, dp15
levels(sim12$Subject) = c(levels(sim12$Subject), '4')
newline = data.frame(as.numeric(sim['4_yr', 'D28_P18']), '4', '6', '> 1 Year')
names(newline) = names(sim12)
sim12 = rbind(sim12, newline)

#recipient 6: 29, dp6
levels(sim12$Subject) = c(levels(sim12$Subject), '6')
newline = data.frame(as.numeric(sim['6_yr', 'd_6']), '6', '6', '> 1 Year')
names(newline) = names(sim12)
sim12 = rbind(sim12, newline)

#recipient 7: 29, dp6
levels(sim12$Subject) = c(levels(sim12$Subject), '7')
newline = data.frame(as.numeric(sim['7_yr', 'd_6']), '7', '6', '> 1 Year')
names(newline) = names(sim12)
sim12 = rbind(sim12, newline)


ggplot(sim12, aes(x = Timepoint, y = `Donor Similarity`, colour = Subject, shape = Subject, group = Subject)) + 
	geom_point(size = 4) + 
	scale_y_continuous(limits = c(0, 1)) +
	geom_path(size = 2) + 
	facet_grid( . ~ `Long-Term`, scales = 'free_x', space = 'free') +
	scale_color_brewer(palette = 'Set3') 

ggsave('~/Bhatt lab/Bhatt Lab Drive/Project Collaboration/Hohmann paper/figures/Figure 1c similarity species version.jpg', width = 8, height = 4, unit = 'in')
