# Supplementary material for: Long-term taxonomic and functional divergence from donor bacterial strains following fecal microbiota transplantation in immunocompromised patients
Source: PLoS One. 2017 Aug 21;12(8):e0182585. doi: 10.1371/journal.pone.0182585 (PMC5565110; doi:10.1371/journal.pone.0182585)
Supplement: S4 File — (ZIP) [file pone.0182585.s009.zip › figure code/figure 2.R]

require(RColorBrewer)
require(reshape2)
require(ggplot2)
require(vegan)

setwd('~/Bhatt lab/Bhatt Lab Drive/Project Collaboration/Hohmann paper/')

f = read.csv('data/functional/humann2_all_samples_longterm2combined.csv', row.names = 1)
#f = f[apply(f, 1, sum) > 10,]

#rows = rownames(f)
#cols = colnames(f)
#f.norm = apply(f, 2, scale)
#rownames(f.norm) = rows
#colnames(f.norm) = cols
#rownames(f) = rows
#colnames(f) = cols


#dists = dist(t(f.norm))

#pca = prcomp(t(f.norm))
#pca = prcomp(dists)

#toplot = data.frame(pca$x)

#ggplot(toplot, aes(x = PC1, y = PC2)) + geom_point() + geom_text(aes(label = rownames(toplot)))


#ggsave('~/Bhatt lab/Bhatt Lab Drive/Project Collaboration/Hohmann paper/figures/functional pca.jpg', width = 8, height = 4, unit = 'in')


f2 = f
f2[f2==1]=0

sim = as.matrix(1 - as.matrix(vegdist(t(f2), method = 'chao')))

#SIMILARITY
#placemarker


sim1 = sim['d_6',c(12:16,6)]
sim2 = sim['d_9',c(17:21,7)]
simd = sim['D29_P5', c(4,24:27,22, 23,3)]

sim12 = data.frame(rbind(cbind(c(sim1, sim2), c(rep('1', 6), rep('2', 6)), rep(0:5, 2)), cbind(simd, rep('d', 8), 1:8)))

sim12 = cbind(sim12, sim12[,3] == '5' & sim12[,2] != 'd')
sim12[,1] = as.numeric(as.character(sim12[,1]))
colnames(sim12) = c('Donor Similarity', 'Subject', 'Timepoint', 'Long-Term')
sim12$Timepoint = as.character(sim12$Timepoint)
#sim12$`Long-Term` = as.numeric(sim12$`Long-Term`)
sim12$`Long-Term` = factor(as.character(sim12$`Long-Term`))
levels(sim12$`Long-Term`) = c('< 1 Month', '> 1 Year')

levels(sim12$`Long-Term`) = c(levels(sim12$`Long-Term`), 'Pre-FMT')
sim12$`Long-Term`[sim12$Timepoint == '0' & (sim12$Subject == '1' | sim12$Subject == '2')] = 'Pre-FMT'
sim12$`Long-Term` = factor(sim12$`Long-Term`, levels(sim12$`Long-Term`)[c(3,1,2)])


#add the other long-term samples
#recipient 3: 29, dp5
levels(sim12$Subject) = c(levels(sim12$Subject), '3')
newline = data.frame(as.numeric(sim['X3_yr', 'D29_P5']), '3', '6', '> 1 Year')
names(newline) = names(sim12)
sim12 = rbind(sim12, newline)

#recipient 4: 28, dp15
levels(sim12$Subject) = c(levels(sim12$Subject), '4')
newline = data.frame(as.numeric(sim['X4_yr', 'D28_P12']), '4', '6', '> 1 Year')
names(newline) = names(sim12)
sim12 = rbind(sim12, newline)

#recipient 6: 29, dp6
levels(sim12$Subject) = c(levels(sim12$Subject), '6')
newline = data.frame(as.numeric(sim['X6_yr', 'd_6']), '6', '6', '> 1 Year')
names(newline) = names(sim12)
sim12 = rbind(sim12, newline)

#recipient 7: 29, dp6
levels(sim12$Subject) = c(levels(sim12$Subject), '7')
newline = data.frame(as.numeric(sim['X7_yr', 'd_6']), '7', '6', '> 1 Year')
names(newline) = names(sim12)
sim12 = rbind(sim12, newline)

sim12$Timepoint[sim12$`Long-Term` == '> 1 Year'] = ''
levels(sim12$Subject)[3] = 'Donor'
colnames(sim12)[1] = 'Functional Donor Similarity'

	
	#make the timepoints into days
	sim12$Timepoint = as.character(sim12$Timepoint)
	sim12$Timepoint[sim12$Subject == 1] = c('-1', '6', '14', '16', '21', '408')
	sim12$Timepoint[sim12$Subject == 2] = c('-1', '6', '8', '13', '20', '384')
	sim12$Timepoint[sim12$Subject == 'Donor'] = c('0', '33', '35', '37', '40', '41', '42', '232')
	
	#give days to the long-term timepoints
	sim12$Timepoint[sim12$Subject == 3] = '456'
	sim12$Timepoint[sim12$Subject == 4] = '179'
	sim12$Timepoint[sim12$Subject == 6] = '448'
	sim12$Timepoint[sim12$Subject == 7] = '410'
	
	sim12$Timepoint = factor(sim12$Timepoint)
	sim12$Timepoint = factor(sim12$Timepoint, levels = levels(sim12$Timepoint)[order(as.numeric(levels(sim12$Timepoint)))])
	
	
	#separate the long-ish term donor timepoint
	sim12$`Long-Term`[sim12$Subject == 'Donor' & sim12$Timepoint == '232'] = '> 1 Year'
	levels(sim12$`Long-Term`) = c('Pre', 'Short-term', 'Long-term')
	
	
	
	colnames(sim12)[3] = 'Days From FMT/Initial Timepoint'
	levels(sim12$Subject) = c("A", 'B', 'Donor', 'C', 'D', 'E', 'F')

ggplot(sim12, aes(x = `Days From FMT/Initial Timepoint`, y = `Functional Donor Similarity`, colour = Subject, group = Subject)) + 
	geom_point(size = 4) + 
	scale_y_continuous(limits = c(0, 1)) +
	geom_path(size = 2) + 
	facet_grid( . ~ `Long-Term`, scales = 'free_x', space = 'free') +
	scale_color_brewer(palette = 'Set3') 


write.table(sim12, '~/Bhatt lab/Bhatt Lab Drive/Project Collaboration/Hohmann paper/figures/supplementary/donor_similarity_functional.tsv', sep = "\t", row.names = F, quote = F)

ggsave('~/Bhatt lab/Bhatt Lab Drive/Project Collaboration/Hohmann paper/figures/functional/functional similarity.jpg', width = 7, height = 3.5, unit = 'in')


#rarefaction curve
stepsize = 5e5
r = apply(f, 2, function(x) sapply(seq(1, sum(x), by = stepsize), function(y) rarefy(x, sample = y)))
r.l = sapply(1:length(names(r)), function(x) cbind(names(r)[x], r[[x]], 1:length(r[[x]])))
#find asymptotic behavior
max(unlist(lapply(r.l, function(x) as.numeric(as.character(x[dim(x)[1] - 0,2])) - as.numeric(as.character(x[(dim(x)[1] - 1),2])))))

r.m = data.frame(do.call("rbind", r.l))
r.m[,2] = as.numeric(as.character(r.m[,2]))
r.m[,3] = as.numeric(as.character(r.m[,3]))
colnames(r.m) = c('Sample', 'Genera', 'Sample Size')
r.m$`Sample Size` = r.m$`Sample Size` * stepsize
ggplot(r.m) + geom_path(aes(x = `Sample Size`, y = Genera, colour = Sample))


#rarecurve(head(t(f), 10000), step = 1e6)
f2 = f
f2[f2==1]=0
#rarecurve(head(t(f2), 10000), step = 5e6)

colnames(f2) = sapply(colnames(f2), function(x) gsub('X', '', gsub('_Qiagen', '', gsub('Donor', 'd', gsub('longterm', 'yr', x)))))
colnames(f2) = gsub('yr', 'lt', colnames(f2))
colnames(f2) = gsub('d_', 'D29_', colnames(f2))
colnames(f2) = gsub('_P', '_', colnames(f2))
colnames(f2) = gsub('.sum', '', colnames(f2))

colnames(f2) = gsub('^1_', 'A_', colnames(f2))
colnames(f2) = gsub('^2_', 'B_', colnames(f2))
colnames(f2) = gsub('^3_', 'C_', colnames(f2))
colnames(f2) = gsub('^4_', 'D_', colnames(f2))
colnames(f2) = gsub('^6_', 'E_', colnames(f2))
colnames(f2) = gsub('^7_', 'F_', colnames(f2))

colnames(f2)
jpeg('~/Bhatt lab/Bhatt Lab Drive/Project Collaboration/Hohmann paper/figures/rarefaction/rarefaction curves_functional.jpg', width = 14, height = 16, units = 'in', res = 300)
rarecurve(t(f2), step = 5e5, cex.axis = 1.7, cex = 0.9, cex.lab = 1.5, ylab = 'Genes')
dev.off()

subsamp = f2[,c('2_1', '1_1')]
rarecurve(t(subsamp), step = 5e5)
