# Supplementary material for: Long-term taxonomic and functional divergence from donor bacterial strains following fecal microbiota transplantation in immunocompromised patients
Source: PLoS One. 2017 Aug 21;12(8):e0182585. doi: 10.1371/journal.pone.0182585 (PMC5565110; doi:10.1371/journal.pone.0182585)
Supplement: S4 File — (ZIP) [file pone.0182585.s009.zip › figure code/genus_heatmap.R]

require(scales)
require(plyr)

setwd('~/Bhatt lab/Bhatt Lab Drive/Project Collaboration/Hohmann paper/')
a = read.table('data/all_genera.tsv', header = TRUE, sep = '\t', row.names = NULL, comment.char = '', quote = '')
raw = read.csv('data/longterm samples/all_genera_longterm_2runscombined.csv')
a = a[apply(a[,2:dim(a)[2]], 1, sum) > 0,]
colnames(a)[1] = 'Id'
colnames(raw)[1] = 'Id'

a = join(a, raw, by = 'Id', type = 'full')
a[is.na(a)] = 0
a = a[apply(a[,2:dim(a)[2]], 1, sum) > 0,]

rownames(a) = a[,1]
a = a[,2:dim(a)[2]]
a = a[apply(a, 1, sum) > 100,]

colnames(a) = sapply(colnames(a), function(x) gsub('X', '', gsub('_Qiagen', '', x)))
a = a[apply(a, 1, function(x) max(x) / min(x[x>0]) > 10 & sum(x) > 1000) ,]
cols = colnames(a)
rows = rownames(a)
a = apply(a, 2, scale)
#a = t(apply(a, 1, scale))
colnames(a) = cols
rownames(a) = rows

heatmap(as.matrix(a[,c(13,1:5,25)]), Colv = NA)
