# Supplementary material for: Long-term taxonomic and functional divergence from donor bacterial strains following fecal microbiota transplantation in immunocompromised patients
Source: PLoS One. 2017 Aug 21;12(8):e0182585. doi: 10.1371/journal.pone.0182585 (PMC5565110; doi:10.1371/journal.pone.0182585)
Supplement: S4 File — (ZIP) [file pone.0182585.s009.zip › figure code/hohmann_abxR_card.Rmd]

---
title: "hohmann_abxR_card"
output: html_document
---

```{r setup, include=FALSE}
knitr::opts_chunk$set(echo = TRUE)

require(reshape2)
require(ggplot2)
require(RColorBrewer)
require(gplots)
require(doBy)
```

```{r filtration}


c = read.table('/home/elimoss/gdrive/Bhatt Lab Drive/Project Collaboration/Hohmann paper/data/abx_R/card_gene_hits_all_samples_phenotypes.tsv', sep = "\t", header = T, quote = '', comment.char = '')
dim(c)
c = c[apply(c[,-c(1:4)], 1, sum) > 1,]
dim(c)

#get rid of antibiotics not common, prescribed, systemic
all = unique(unlist(sapply(as.character(c$Phenotype), function(x) strsplit(x, ','))))
not_want = c('foo')
not_want = c('dibekacin', 'arbekacin', 'isepamicin', 'kanamycin_A', 'netilmicin', 'sisomicin', 'neomycin', 'G418', 'lividomycin_B', 'lividomycin_A', 'ribostamycin', 'butirosin', 'aminocoumarin_antibiotic', 'acriflavin', 'norfloxacin', 'novobiocin', 'panipenem', 'thiamphenicol', 'streptomycin', 'spectinomycin', 'carbenicillin', 'cephamycin', 'chlortetracycline', 'demeclocycline', 'oxytetracycline', 'oxytetracycline', 'lincomycin', 'nalidixic_acid', 'oxacillin', 'cloxacillin', 'pristinamycin_IB', 'pristinamycin_IA', 'pristinamycin_IIA', 'virginiamycin_S2', 'vernamycin_C', 'vernamycin_B-gamma', 'oleandomycin', 'madumycin_II', 'ostreogrycin_B3', 'spiramycin', 'roxithromycin', 'patricin_A', 'patricin_B', 'tylosin', 'dirithromycin', 'griseoviridin', 'streptothricin', 'sulfacetamide', 'sulfamethizole', 'sulfasalazine', 'mafenide', 'sulfadimidine', 'sulfisoxazole', 'azidamfenicol', 'astromicin', 'apramycin', 'hygromycin_B', 'triclosan', 'kitasamycin', 'rokitamycin')
#for presentation (family terms are retained)
not_want = c(not_want, 'dalfopristin', 'quinupristin', 'bacitracin_A', 'bacitracin_B', 'bacitracin_F', 'glycopeptide_antibiotic', 'peptide_antibiotic', 'amikacin', 'gentamicin_B', 'gentamicin_C', 'tobramycin', 'paromomycin', 'erythromycin', 'azithromycin', 'clarithromycin', 'colistin', 'doxycycline', 'minocycline', 'ciprofloxacin', 'clindamycin', 'meropenem', 'lincomycin', 'ofloxacin', 'cephalosporin', 'aztreonam', 'vancomycin', 'phenicol', 'bacitracin', 'polymyxin', 'telithromycin', 'erythromycin', 'tiamulin', 'mupirocin', 'linezolid', 'sulfamethoxazole', 'sulfadoxine', 'sulfadiazine', 'tetracycline_derivative', 'penem', 'pleuromutilin_antibiotic')
not_want[! not_want %in% all]

#want = c('beta-lactam', 'rifampin', 'aminoglycoside', 'glycopeptide_antibiotic', 'streptogramin_antibiotic', 'chloramphenicol', 'peptide_antibiotic', 'fluoroquinolone', 'macrolide', 'fosfomycin', 'pleuromutilin_antibiotic', 'lincosamide', 'sulfonamide', 'aminocoumarin_antibiotic', ')

pattern = paste(not_want, collapse = "|")

#pattern = paste(want, collapse = "|")

c$Phenotype = sapply(c$Phenotype, function(x) gsub(',$|^,', '', gsub(',{2,}', ',', gsub(pattern, '', x))))
c$Phenotype = sapply(c$Phenotype, function(x) paste(sort(strsplit(x, ',')[[1]]), collapse = ','))
c$Phenotype = sapply(c$Phenotype, function(x) paste(strwrap(gsub(',', ', ', x), width = 60), collapse = "\n"))
c$Phenotype = sapply(c$Phenotype, function(x) gsub('chloram', 'chloramphenicol', x))
c$Phenotype = sapply(c$Phenotype, function(x) gsub('_antibiotic', '', x))


colnames(c)
sub1.indices = c(2,5:10, 26)
colnames(c[sub1.indices])
c.filt.1 = c[,sub1.indices]
sub2.indices = c(2,12:16, 27)
colnames(c)[sub2.indices]
c.filt.2 = c[,sub2.indices]


input = c.filt.1
input = input[apply(input[,-1], 1, sum) > 1, ]
colnames(input) = gsub('_Qiagen', '', colnames(input))
input = summaryBy(.~Phenotype, data = input, FUN=sum, keep.names = T)

h = hclust(dist(log10(input[,-1]+1)))
#input = input[h$order,]
rownames(input) = input[,1]
input = input[,-1]


c.m = melt(cbind(rownames(input), input))
colnames(c.m) = c('Phenotype', 'Sample', 'Reads')
c.m$Reads = c.m$Reads + 1
c.m = c.m[c.m$Phenotype != '',]


levels(c.m$Sample) = gsub( '_Qiagen', '', levels(c.m$Sample))
levels(c.m$Sample) = c('Pre-FMT', '6d', '14d', '16d', '21d', 'Longterm', 'Donor')
c.m$Sample = factor(c.m$Sample, levels = levels(c.m$Sample)[c(1,7,2:6)])
c.m$Phenotype = factor(c.m$Phenotype, levels = levels(c.m$Phenotype)[h$order])
  
is.lt = c.m$Sample == 'Longterm'
c.m = cbind(c.m, is.lt)

ggplot(c.m) + geom_tile(aes(x = Sample, y = Phenotype, fill = Reads)) + scale_fill_continuous(trans = "log10", low = "white", high = "steelblue") + facet_grid(. ~ is.lt, scales = 'free_x', space = 'free_x')+ theme(strip.background = element_blank(), strip.text.x = element_blank())  + theme(text = element_text(size=16))

ggsave('/home/elimoss/gdrive/Bhatt Lab Drive/Project Collaboration/Hohmann paper/figures/abxR/hohmann_CARD_heatmap_subject1.jpg', height = 14, width = 12)


input = c.filt.2
input = input[apply(input[,-1], 1, sum) > 1, ]
colnames(input) = gsub('_Qiagen', '', colnames(input))
input = summaryBy(.~Phenotype, data = input, FUN=sum, keep.names = T)

h = hclust(dist(log10(input[,-1]+1)))
#input = input[h$order,]
rownames(input) = input[,1]
input = input[,-1]


c.m = melt(cbind(rownames(input), input))
colnames(c.m) = c('Phenotype', 'Sample', 'Reads')
c.m$Reads = c.m$Reads + 1
c.m = c.m[c.m$Phenotype != '',]


levels(c.m$Sample) = gsub( '_Qiagen', '', levels(c.m$Sample))
#levels(c.m$Sample) = c('Pre-FMT', '6d', '8d', '13d', '20d', 'Longterm', 'Donor')
levels(c.m$Sample) = c('6d', '8d', '13d', '20d', 'Longterm', 'Donor')
#c.m$Sample = factor(c.m$Sample, levels = levels(c.m$Sample)[c(1,7,2:6)])
c.m$Sample = factor(c.m$Sample, levels = levels(c.m$Sample)[c(6,1:5)])

c.m$Phenotype = factor(c.m$Phenotype, levels = levels(c.m$Phenotype)[h$order])
  
is.lt = c.m$Sample == 'Longterm'
c.m = cbind(c.m, is.lt)

ggplot(c.m) + geom_tile(aes(x = Sample, y = Phenotype, fill = Reads)) + scale_fill_continuous(trans = "log10", low = "white", high = "steelblue") + facet_grid(. ~ is.lt, scales = 'free_x', space = 'free_x')+ theme(strip.background = element_blank(), strip.text.x = element_blank())   + theme(text = element_text(size=16))

ggsave('/home/elimoss/gdrive/Bhatt Lab Drive/Project Collaboration/Hohmann paper/figures/abxR/hohmann_CARD_heatmap_subject2.jpg', height = 14, width = 12)
```

#Expand analysis to other long-term timepoints
```{r other_longterm, eval = F}
c.lt = read.table('/home/elimoss/working/abx_R/card_gene_hits_all_samples.tsv', sep = "\t", header = T)
c.lt = c.lt[-which(rownames(c.lt) == 'Bifidobacteria'),]
colnames(c.lt)
rownames(c.lt) = make.names(sapply(rownames(c.lt), function(x) paste(na.omit(strsplit(x, '-')[[1]][1]))), unique = T)

`Subject 3` = c.lt[,c('X3_longterm', 'D29_DP5')]
`Subject 4` = c.lt[,c('X4_longterm', 'D28_DP12', 'D28_DP18')]
`Subject 6` = c.lt[,c('X6_longterm', 'd_6_Qiagen')]
`Subject 7` = c.lt[,c('X7_longterm', 'd_6_Qiagen')]
```

#Plot extended samples
```{r, eval = F, fig.width = 3, fig.height = 22}
for (iname in c('Subject 3', 'Subject 4', 'Subject 6', 'Subject 7')){
  input = get(iname)
  input = input[apply(input, 1, sum) > 1,]
  
  #who has more resistance?
  print(apply(input, 2, function(x) length(x[x>1])))
  
  input = input + 1 #prettify
  colnames(input)
  c.m = melt(cbind(rownames(input), input))
  colnames(c.m) = c('Gene', 'Sample', 'Reads')
  levels(c.m$Sample) = gsub( '_Qiagen', '', levels(c.m$Sample))
  if (length(levels(c.m$Sample)) == 2){
    levels(c.m$Sample) = c(iname, 'Donor')
    c.m$Sample = factor(c.m$Sample, levels = levels(c.m$Sample)[c(2,1)])
  } else {
    levels(c.m$Sample) = c(iname, 'Donor.a', 'Donor.b')
    c.m$Sample = factor(c.m$Sample, levels = levels(c.m$Sample)[c(2,3,1)])
  }
  
  c.m$Gene = factor(c.m$Gene, levels = levels(c.m$Gene))
  ggplot(c.m) + geom_tile(aes(x = Sample, y = Gene, fill = `Reads`)) + scale_fill_continuous(trans = "log10", low = "white", high = "steelblue") 
  ggsave(paste(iname, '.jpg', sep = ''), width = 4, height = nrow(input)/7)
}

```
