# Supplementary material for: Long-term taxonomic and functional divergence from donor bacterial strains following fecal microbiota transplantation in immunocompromised patients
Source: PLoS One. 2017 Aug 21;12(8):e0182585. doi: 10.1371/journal.pone.0182585 (PMC5565110; doi:10.1371/journal.pone.0182585)
Supplement: S4 File — (ZIP) [file pone.0182585.s009.zip › figure code/hohmann_roseburia.Rmd]

---
title: "hohmann_roseburia"
output: html_document
---

```{r setup, include=FALSE, echo = F}
knitr::opts_chunk$set(echo = TRUE)
knitr::opts_chunk$set(cache=TRUE)
require(ggplot2)
require(vegan)
require(reshape2)
require(gplots)
require(VariantAnnotation)
require(zoo)
```

#Select discriminative loci
```{r discriminative, cache = T}
vcf = readVcf('/home/elimoss/gdrive/Bhatt Lab Drive/Project Collaboration/Hohmann paper/data/roseburia/subject_1_allsites_variant.vcf', genome = "roseburia")
g.raw = geno(vcf)$GT
nrow(g.raw)

#select sites called in all post-fmt samples
#g.filt = g.raw[apply(g.raw, 1, function(x) ! '.' %in% x[2:6]),]
#nrow(g.filt)

#select sites called in long-term and donor samples
g.filt = g.raw[apply(g.raw, 1, function(x) ! '.' %in% x[c(6,11)]),]
nrow(g.filt)


#as per li...Bork, 2016
#select sites present in either donor or long-term timepoint, but not both.
g.filt.2 = g.filt[apply(g.filt, 1, function(x) length(intersect(strsplit(x[6], '/')[[1]], strsplit(x[11], '/')[[1]])) == 0),]
nrow(g.filt.2)

#select sites monoallelic in donor
#g.filt.2 = g.filt[apply(g.filt, 1, function(x) length(unique(strsplit(x[7], '/')[[1]])) == 1), ]
#nrow(g.filt.2)

#select sites monoallelic in longterm timepoint
#g.filt.3 = g.filt.2[apply(g.filt.2, 1, function(x) length(unique(strsplit(x[6], '/')[[1]])) == 1), ]
#nrow(g.filt.3)

#select sites discordant between donor and long-term timepoint
#g.filt.4 = g.filt.3[g.filt.3[,6] != g.filt.3[,7],]
#nrow(g.filt.4)

#select sites monoallelic in all samples
#g.filt.3 = g.filt.2[apply(g.filt.2, 1, function(x) sum(sapply(x, function(y) length(unique(strsplit(y, '/')[[1]])) > 1)) == 0), ]


g = g.filt.2
```


#Calculate concordance leniently
```{r calcconcordance, eval = F, cache = T}
donor = g[,11]
uncalled = apply(g, 2, function(x) sum(x == '.'))
donor.concordance = matrix(ncol = ncol(g), nrow = 1)
for (i in 1:ncol(g)){
  print(i)
  tmp = cbind(donor, g[,i])
  agreement = apply(tmp, 1, function(x) length(intersect(strsplit(x[1], '/')[[1]], strsplit(x[2], '/')[[1]])) > 0 & x[1] != '.' & x[2] != '.')
  donor.concordance[i] = sum(agreement)
}


discordance.sites = matrix()
donor.discordance = matrix(ncol = ncol(g), nrow = 1)
for (i in 1:ncol(g)){
  print(i)
  tmp = cbind(donor, g[,i])
  agreement = apply(tmp, 1, function(x) length(intersect(strsplit(x[1], '/')[[1]], strsplit(x[2], '/')[[1]])) == 0  & x[1] != '.' & x[2] != '.')
  donor.discordance[i] = sum(agreement)
}

#totals = uncalled + donor.discordance + donor.concordance
totals = 1
```

#Calculate concordance strictly (and quickly)
```{r strict_concordance}
#uncalled = apply(g, 2, function(x) sum(x == '.'))
#donor.concordance = t(apply(g, 1, function(x) sapply(x, function(y) y == x[7])))
#donor.concordance = apply(donor.concordance, 2, sum)
#donor.discordance = t(apply(g, 1, function(x) sapply(x, function(y) y != x[7] & y != '.')))
#donor.discordance = apply(donor.discordance, 2, sum)
#totals = 1
```

#Plot VCF-based best-case donor concordance
```{r plot_concordance}

toplot = rbind(donor.concordance/totals, donor.discordance/totals, uncalled/totals)
colnames(toplot) = c('Pre-FMT', '6d', '14d', '16d', '21d', '>1yr', 'Donor TP 14', 'Donor TP 5', 'Donor TP 10', 'Donor TP 11', 'Donor TP 6', 'Donor TP 7', 'Donor TP 8', 'Donor TP 9')
rownames(toplot) = c('Donor concordant', 'Donor Discordant', 'Indeterminant')
toplot = melt(toplot)
colnames(toplot) = c('Discriminative SNVs', 'Time Point', 'SNV Count')

toplot$`Time Point` = factor(toplot$`Time Point`, levels = levels(toplot$`Time Point`)[c(1,2,3,4,5,6,  8,11,12,13,14,9,10,7)])
head(toplot)
levels(toplot$`Time Point`)
`Donor Group` = factor(sapply(as.character(toplot$`Time Point`), function(x) strsplit(x, ' ')[[1]][1] == 'Donor'))
levels(`Donor Group`) = c('Recipient', 'Donor')
toplot = cbind(toplot, `Donor Group`)

#panel a
exclude = c("Donor TP 5", "Donor TP 7", "Donor TP 8", "Donor TP 9", "Donor TP 10", "Donor TP 11", "Donor TP 14")
toplot2 = toplot[! toplot$`Time Point` %in% exclude,]
toplot2$`Donor Group` = as.numeric(toplot2$`Donor Group`)
toplot2$`Donor Group`[toplot2$`Time Point` == 'Pre-FMT'] = 3
toplot2$`Donor Group`[toplot2$`Time Point` == '>1yr'] = 4
toplot2$`Donor Group` = factor(toplot2$`Donor Group`)
toplot2$`Donor Group` = factor(toplot2$`Donor Group`, levels = levels(toplot2$`Donor Group`)[c(3,2,1,4)])

toplot2$`Time Point` = factor(toplot2$`Time Point`)
levels(toplot2$`Time Point`) = c('Pre-FMT', '6', '14', '16', '21', '408', 'Donor')
colnames(toplot2)[2] = 'Days Post-FMT'

ggplot(toplot2) + geom_bar(aes(x = `Days Post-FMT`, y = `SNV Count`, fill = `Discriminative SNVs`), stat = 'identity') + facet_grid( . ~ `Donor Group`, scales = 'free', space = 'free') + theme(strip.text.x = element_blank()) 
ggsave('/home/elimoss/gdrive/Bhatt Lab Drive/Project Collaboration/Hohmann paper/figures/roseburia/hohmann_roseburia_donor_concordance.jpg', height = 4, width = 5.5)

#panel b
include = c("Donor TP 5", 'Donor TP 6', "Donor TP 7", "Donor TP 8", "Donor TP 9", "Donor TP 10", "Donor TP 11", "Donor TP 14")
toplot2 = toplot[toplot$`Time Point` %in% include,]
toplot2$`Time Point` = factor(toplot2$`Time Point`)
levels(toplot2$`Time Point`) = as.numeric(gsub('Donor TP ', '', levels(toplot2$`Time Point`))) - 4
ggplot(toplot2) + geom_bar(aes(x = `Time Point`, y = `SNV Count`, fill = `Discriminative SNVs`), stat = 'identity') + facet_grid( . ~ `Donor Group`, scales = 'free', space = 'free') + theme(strip.text.x = element_blank()) 

ggsave('/home/elimoss/gdrive/Bhatt Lab Drive/Project Collaboration/Hohmann paper/figures/roseburia/hohmann_roseburia_donor_timeseries.jpg', height = 4, width = 5)
```
