# Supplementary material for: Long-term taxonomic and functional divergence from donor bacterial strains following fecal microbiota transplantation in immunocompromised patients
Source: PLoS One. 2017 Aug 21;12(8):e0182585. doi: 10.1371/journal.pone.0182585 (PMC5565110; doi:10.1371/journal.pone.0182585)
Supplement: S4 File — (ZIP) [file pone.0182585.s009.zip › figure code/kmers.R]

require(ggplot2)
require(fields)
require(scales)

#load data
setwd('/home/elimoss/gdrive/Bhatt Lab Drive/Project Collaboration/Hohmann paper/')
k = read.table('data/broad_hmp_hohmann_updated_k10.tsv')
dim(k)

#remove fish
k = k[,-which(colnames(k) %in% c("broad.10.SRR1196596_1", 
                                "broad.10.SRR1196531_1", 
                                "broad.10.SRR1196579_1",
                                "broad.10.SRR1196450_1",
                                "broad.10.SRR1196447_1"))]

#normalize
k.norm = apply(k,2,rescale)

#distance
#d = rdist(t(k.norm))
#rownames(d) = colnames(k)
#colnames(d) = colnames(k)

#pca (currently bypasses distance)
p = prcomp(t(k.norm)) #d


#plot
toplot = data.frame(p$x[,1:2])
toplot = toplot[1:199,]#remove junk

group = sapply(rownames(toplot), function(x) strsplit(x, '\\.')[[1]][1])
sub1.indices =173:178 
sub1 = toplot[sub1.indices,]
sub2.indices = 179:184
sub2 = toplot[sub2.indices,]
group[sub1.indices] = sapply(group[sub1.indices], function(x) paste(x, "Sub1"))
group[sub2.indices] = sapply(group[sub2.indices], function(x) paste(x, "Sub2"))

all.donor.indices = c(191:199, 189, 190)
group[all.donor.indices] = 'Donor Samples'

subject.indices = c(173:188)
group[subject.indices] = 'All Subjects'

sub1.indices = c(178,196)
sub2.indices = c(184,199)
sub3.indices = c(185,194)
sub4.indices = c(186,191)
sub6.indices = c(187,196)
sub7.indices = c(188,196)
#group[sub3.indices] = 'Sub3'
#group[sub4.indices] = 'Sub4'
#group[sub6.indices] = 'Sub6'
#group[sub7.indices] = 'Sub7'
sub1.d = toplot[sub1.indices,]
sub2.d = toplot[sub2.indices,]
sub3 = toplot[sub3.indices,]
sub4 = toplot[sub4.indices,]
sub6 = toplot[sub6.indices,]
sub7 = toplot[sub7.indices,]

donor.indices = c(194,196:199, 189, 190, 193)
donor.timeseries = toplot[donor.indices,]


group = factor(group)
levels(group) = c('All Subjects', 'Broad C. diff', 'All Donors', 'HMP')#, rep(NA, 3)) #, 'FMT-HCT', 'Subject 1 Time Series', 'Subject 2 Time Series')#, 'Subject 3 - Donor', 'Subject 4 - Donor', 'Subject 6 - Donor', 'Subject 7 - Donor')
vars = round(p$sdev^2*100/sum(p$sdev^2), 1)

toplot['hohmann_kmers.10.D28_DP18_1',] = NA
toplot['hohmann_kmers.10.D32_DP2_1',] = NA

 
#ploooooot
ggplot(toplot, aes(x = PC1, y = PC2, col = group)) + geom_point() + 
  geom_path(data=sub1, aes(x = PC1, y = PC2, col = 'Time Series: Subject 1')) + #arrow = arrow(length = unit(0.25, 'cm')), 
  geom_path(data=sub2, aes(x = PC1, y = PC2, col = 'Time Series: Subject 2')) +
  geom_path(data = donor.timeseries, aes(x = PC1, y = PC2, col = 'Time Series: Donor')) +
  
  #add arrowheads at ends of time series
  geom_path(arrow = arrow(length = unit(0.25, 'cm')), data=sub1, aes(x = PC1, y = PC2, col = 'Time Series: Subject 1'), show.legend = FALSE) +
  geom_path(arrow = arrow(length = unit(0.25, 'cm')), data=sub2, aes(x = PC1, y = PC2, col = 'Time Series: Subject 2'), show.legend = FALSE) +
  geom_path(arrow = arrow(length = unit(0.25, 'cm')), data = donor.timeseries, aes(x = PC1, y = PC2, col = 'Time Series: Donor'), show.legend = FALSE) +
  
  geom_line(data = sub1.d, aes(x = PC1, y = PC2, col = 'Subject 1 - Donor'), linetype = 3)  +
  geom_line(data = sub2.d, aes(x = PC1, y = PC2, col = 'Subject 2 - Donor'), linetype = 3)  +
  geom_line(data = sub3, aes(x = PC1, y = PC2, col = 'Subject 3 - Donor'), linetype = 3)  +
  geom_line(data = sub4, aes(x = PC1, y = PC2, col = 'Subject 4 - Donor'), linetype = 3)  +
  geom_line(data = sub6, aes(x = PC1, y = PC2, col = 'Subject 6 - Donor'), linetype = 3)  +
  geom_line(data = sub7, aes(x = PC1, y = PC2, col = 'Subject 7 - Donor'), linetype = 3) + 
   
  scale_color_manual(values = c(RColorBrewer::brewer.pal(name = 'Set1', n = 4), 
                                RColorBrewer::brewer.pal(name = 'Set3', n = 8)[-c(1:2)],
                                RColorBrewer::brewer.pal(name = 'Set2', n = 3))) + 
  guides(colour = guide_legend(override.aes = list(arrow = NA, linetype = c(rep(0, 4), rep(3, 6), rep(1, 3)), shape = c(rep(19, 4), rep(NA, 9))))) +
  
  xlab(paste('PC1: ', vars[1], '% Variance', sep = '')) + ylab(paste('PC2: ', vars[2], '% Variance', sep = ''))+
  theme(legend.title=element_blank())
  

ggsave('figures/kmer_pca/hoh_hmp_broad_kmer_pca.jpg', width = 10, height = 8)


#what are the most loaded kmers on PC1?
top = p$rotation[order(abs(p$rotation[,1]), decreasing = T),]
rownames(top)[1:100]
