# Supplementary material for: Long-term taxonomic and functional divergence from donor bacterial strains following fecal microbiota transplantation in immunocompromised patients
Source: PLoS One. 2017 Aug 21;12(8):e0182585. doi: 10.1371/journal.pone.0182585 (PMC5565110; doi:10.1371/journal.pone.0182585)
Supplement: S4 File — (ZIP) [file pone.0182585.s009.zip › figure code/panphlan.ipynb]

# %% [code]
require(RColorBrewer)
require(gplots)
require(reshape2)
require(ggplot2)
require(scales)
require(dplyr)
setwd('/home/elimoss/Hohmann paper/')

# %% [markdown]
# Given E. coli pan-genome alignments, identify groups of genes found to disappear or appear in response to FMT.

# %% [code]
#E. coli
#setwd('~/Bhatt lab/hohmann/')

d = read.table('data/panphlan/ecoli_result_gene_coverage.csv')
rows = rownames(d)
d = apply(d, 2, function(x) scale(x, center = FALSE))
colnames(d) = colnames(d) %>% gsub('X', '', .) %>% gsub('_Qiagen_panphlan', '', .) %>% gsub('_longterm_panphlan', '_year', .) %>%
      gsub('_panphlan', '', .) %>% gsub('_Qiagen', '', .) %>% gsub('_longterm', '_yr', .)
    #d.norm = apply(d, 2, rescale)
#d.norm = t(apply(d, 1, rescale))
rows = rows[order(apply(d, 1, function(x) max(x) / min(x[x>0])), decreasing = TRUE)]
d = d[order(apply(d, 1, function(x) max(x) / min(x[x>0])), decreasing = TRUE),]
rownames(d) = rows
d = d[,colnames(d) %in% c('1_1', '1_2', '1_3', '1_4', '1_5', '1_year', 'd_6')]
d = d[apply(d, 1, max) > 0,]
dim(d)


# %% [code]


# %% [code]
#d = d[1:200,]
#dim(d)

# %% [code]

d.norm = t(apply(d, 1, scale))
colnames(d.norm) = colnames(d)
rownames(d.norm) = rownames(d)
#d.norm = cbind(rownames(d), d)


# %% [code]
h = hclust(dist(d.norm), method = 'ward.D')
d.ord = d[h$order,]
dim(d.ord)

# %% [code]
d.ord.m = melt(d.ord + 1)
#head(d.ord.m)
ggplot(d.ord.m) + geom_tile(aes(x = Var2, y = Var1, fill = value)) + 
scale_fill_continuous(trans = 'log10', low = 'white', high = 'steelblue')

# %% [code]


# %% [code]
options(expressions=10000)
mapped = heatmap.2(d.norm, col=brewer.pal(11,"RdBu"), trace = 'none', dendrogram = 'column', Rowv = 'none')

# %% [code]
dendro = mapped$rowDendrogram
dendro.cut = cut(dendro, h = 0.1)
node_sizes = sapply(dendro.cut$lower, function(x) attr(x, 'members'))
larger_node_sizes = node_sizes[node_sizes > 10]
qplot(larger_node_sizes)


# %% [code]

big_node = dendro.cut$lower[which.max(node_sizes)]
genes = rownames(d.norm)[order.dendrogram(big_node[[1]])]
write.table(genes, 'data/panphlan/ecoli_cluster_genes.txt', row.names = FALSE, col.names = FALSE, quote = FALSE)

abund = d[genes,]
plot(NA, xlim = c(1,7), ylim = c(0, 2.7))
apply(abund, 1, function(foo) lines(x = 1:7, y = foo))


# %% [code]
