# Supplementary material for: Long-term taxonomic and functional divergence from donor bacterial strains following fecal microbiota transplantation in immunocompromised patients
Source: PLoS One. 2017 Aug 21;12(8):e0182585. doi: 10.1371/journal.pone.0182585 (PMC5565110; doi:10.1371/journal.pone.0182585)
Supplement: S4 File — (ZIP) [file pone.0182585.s009.zip › figure code/panphlan_heatmap.R]

require(RColorBrewer)
require(gplots)
require(reshape2)
require(ggplot2)
require(scales)
require(fields)

#setwd('~/Bhatt lab/hohmann/')
setwd('~/Bhatt lab/Bhatt Lab Drive/Project Collaboration/Hohmann paper/')


#E. coli
#setwd('~/Bhatt lab/hohmann/')

#d = read.table('data/panphlan/ecoli_result_gene_coverage.csv')
d = read.table('data/panphlan/ecoli_gene_presence_absence.csv')
rows = rownames(d)
#d = apply(d, 2, function(x) scale(x, center = FALSE))
colnames(d) = sapply(colnames(d), function(x) gsub('X', '', gsub('_Qiagen_panphlan', '', gsub('_longterm_panphlan', '_year', gsub('_panphlan', '', gsub('_Qiagen', '', gsub('_longterm', '_yr', x)))))))
#d.norm = apply(d, 2, rescale)
#d.norm = t(apply(d, 1, rescale))
rows = rows[order(apply(d, 1, function(x) max(x) / min(x[x>0])), decreasing = TRUE)]
#d = d[order(apply(d, 1, function(x) max(x) / min(x[x>0])), decreasing = TRUE),]
rownames(d) = rows

d = d[,colnames(d) %in% c('1_1', '1_2', '1_3', '1_4', '1_5', '1_yr', 'd_6')]
#d = d[1:2000,]
d = d[apply(d, 1, max) > 0,]

dim(d)
#d.norm = t(apply(apply(d, 2, rescale), 1, rescale))
#colnames(d.norm) = colnames(d)
#rownames(d.norm) = rownames(d)
##d.norm = cbind(rownames(d), d)

d.norm = d

#d.norm = apply(d, 2, rescale)
#d.norm = t(apply(d.norm, 1, rescale))

h = hclust(dist(d.norm, method = 'manhattan'), method = 'ward.D')


#d.ord.m = melt(cbind(rownames(d.norm), d.norm))
#colnames(d.ord.m) = c('Gene', 'Sample', 'Coverage')
#d.ord.m$Gene = factor(d.ord.m$Gene, levels = levels(d.ord.m$Gene)[h$order])
#ggplot(d.ord.m) + geom_tile(aes(x = Sample, y = Gene, fill = Coverage)) + 
#  scale_fill_continuous(low = 'white', high = 'steelblue')#, trans = 'log10')

#plot(h)


#d.ord.m = cbind(d.ord.m, groups[d.ord.m$Gene])
#colnames(d.ord.m)[4] = 'Groups'
	
#big.group = as.numeric(names(sort(table(groups), decreasing = T))[1])
#big.group.genes = names(groups)[which(groups == big.group)]
#other.genes = names(groups)[which(groups != big.group)]
#length(big.group.genes)
#big.group.membership = factor(as.character(groups == big.group))
#levels(big.group.membership) = c('FMT-Associated Variation', 'Invariant')
#levels(big.group.membership)
#visualize the group

groups = cutree(h, h = 300) #400


#placemarker


d.ord.m = melt(cbind(rownames(d.norm), d.norm))
colnames(d.ord.m) = c('Gene', 'Sample', 'Coverage')
d.ord.m = cbind(d.ord.m, groups[d.ord.m$Gene])
colnames(d.ord.m)[4] = 'Groups'
#d.ord.m = cbind(d.ord.m, sapply(d.ord.m$Gene, function(x) big.group.membership[x]))
d.ord.m = cbind(d.ord.m, sapply(d.ord.m$Sample, function(x) x == '1_yr'))
#d.ord.m = cbind(d.ord.m, sapply(d.ord.m$Var2, function(x) x == 'd_6'))
colnames(d.ord.m) = c('Gene', 'Sample', 'Presence/Absence', 'Cluster_Group', 'Longterm')#, 'Donor')
d.ord.m$Gene = factor(d.ord.m$Gene, levels = levels(d.ord.m$Gene)[h$order])
d.ord.m$Sample = factor(d.ord.m$Sample, levels = levels(d.ord.m$Sample)[c(1, 7, 2:6)])
levels(d.ord.m$Sample) = c('Pre-FMT', 'Donor', '6d', '14d', '16d', '21d', '>1yr')
d.ord.m$`Presence/Absence` = factor(d.ord.m$`Presence/Absence`)
levels(d.ord.m$`Presence/Absence`) = c('Absent', 'Present')

#ggplot(d.ord.m) + geom_tile(aes(x = Sample, y = Gene, fill = `Presence/Absence`)) + 
#  scale_fill_manual(values=c('white', 'steelblue')) + #facet_grid(Groups ~ Longterm, scales = 'free', space = 'free') +
#  theme(axis.text.y = element_blank(), axis.ticks.y = element_blank(), strip.text.x = element_blank()) +
#   labs(fill="") + theme(legend.key = element_rect(color = 'grey'))
#
#ggsave('figures/panphlan/panphlan ecoli presenceabsence.jpg', width = 6, height = 8)

#identify groups varying with consistent temporal pattern
#subset =  round(runif(25000, 1, nrow(d.ord.m)))
#d.ord.m$Cluster_Group = factor(d.ord.m$Cluster_Group)
#levels(d.ord.m$Cluster_Group) = c('Invariant', 'Transient', 'Lost', 'Long-term Gain', 'Other')

d.ord.m$Longterm = as.numeric(d.ord.m$Longterm)
d.ord.m$Longterm[d.ord.m$Sample == 'Pre-FMT'] = 2
d.ord.m$Longterm[d.ord.m$Sample == 'Donor'] = 3
d.ord.m$Longterm = factor(d.ord.m$Longterm)
d.ord.m$Longterm = factor(d.ord.m$Longterm, levels = levels(d.ord.m$Longterm)[c(3,4,1,2)])

colnames(d.ord.m)[2] = 'Days Post-FMT'
levels(d.ord.m$`Days Post-FMT`) = c('Pre-FMT', 'Donor', '6', '14', '16', '21', '408')
colnames(d.ord.m)[1] = 'Detected E. coli Core and Accessory Genes'

#label y axis more clearly with gene numbering
d.ord.m$`Detected E. coli Core and Accessory Genes` = as.numeric(d.ord.m$`Detected E. coli Core and Accessory Genes`)

bk_labels = sapply(unique(d.ord.m$Cluster_Group), function(x) length(unique(d.ord.m$`Detected E. coli Core and Accessory Genes`[d.ord.m$Cluster_Group >= x])))

#d.ord.m = d.ord.m[order(d.ord.m$Cluster_Group),]
##d.ord.m$`Detected E. coli Core and Accessory Genes` = factor(d.ord.m$`Detected E. coli Core and Accessory Genes`, levels = as.character(1:max(d.ord.m$`Detected E. coli Core and Accessory Genes`)))

ggplot(d.ord.m) + geom_tile(aes(x = `Days Post-FMT`, y = `Detected E. coli Core and Accessory Genes`, fill = `Presence/Absence`)) + 
	scale_fill_manual(values = c( 'transparent', 'steelblue')) + 
	facet_grid(Cluster_Group ~ Longterm, scales = 'free', space = 'free')  +
	theme(axis.text.y = element_blank(), axis.ticks.y = element_blank(), strip.text.x = element_blank()) +
	labs(fill="") + theme(legend.key = element_rect(color = 'grey')) + theme(panel.grid.minor = element_blank(), panel.grid.major = element_blank()) #+ scale_y_continuous(breaks = bks, labels = bk_labels)

ggsave('~/Google Drive/Stanford/Bhatt lab/Bhatt Lab Drive/Project Collaboration/Hohmann paper/figures/panphlan/panphlan ecoli presenceabsence grouped.svg', width = 5, height = 6)

#k = read.table('data/panphlan/ecoli_kegg_all_genes.txt', sep = "\t", comment.char = '', quote = '', header = T)
#rownames(k) = k[,1]
#k = k[,1:7]
#bad_names = c('EHEC', 'EPEC', 'EAEC', 'EIEC', 'ETEC', 'ECSE')
#bad = sapply(k$KEGG.gene.ID, function(x) strsplit(strsplit(as.character(x), ':')[[1]][2], '_')[[1]][1] %in% bad_names)
#k = cbind(k, bad)

#fraction_bad = sapply(unique(groups), function(x) sum(k[rownames(d[groups == x,]), 'bad'], na.rm = T) / sum(groups == x))
#order(fraction_bad, decreasing = TRUE)

for (g in unique(groups)){
	members = names(groups[groups == g])
	annots = k[members,]	
	annots = annots[complete.cases(annots),c(1:7)]
	write.table(annots, paste('panphlan/group_genes/ecoli_annotations_group_', g, '.tsv', sep = ''), quote = F, row.names = F)
}


#look at KO of group members
k = read.table('/home/elimoss/working/panphlan_e_coli/panphlan_ecoli16_kegg.tsv', sep = "\t", quote = '', comment.char = '')
colnames(k) = c('gene-family-ID', 'KEGG-gene-ID', 'pathway-ID', 'pathway-KO', 'gene-function', 'gene-KO', 'description')
annot = merge(k, data.frame(cbind(rownames(d.norm), 
                 d.norm)),
              by.y = 'rownames.d.norm.', by.x = 'gene-family-ID', all.x = F, all.y = F)
h2 = hclust(dist(as.matrix(annot[,c(8:14)])))
annot.ord = annot[h2$order,]
annot.ord = annot.ord[annot.ord$`gene-function` != 'hypothetical protein',]
write.table(annot.ord, '/home/elimoss/gdrive/Bhatt Lab Drive/Project Collaboration/Hohmann paper/data/panphlan/ecoli_kegg_all_genes.txt', row.names = F, quote = F, sep = '\t')

#look at VFDB hits of group members
v = read.table('data/panphlan/virulence_genes_from_centroids.list', sep = "\t", quote = '', comment.char = '')

fraction_bad = sapply(unique(groups), function(x) sum(rownames(d[groups == x,]) %in% as.character(as.matrix(v))) / sum(groups == x))
fraction_bad
order(fraction_bad, decreasing = TRUE)
sort(fraction_bad, decreasing = TRUE)

bad = sapply(unique(groups), function(x) sum(rownames(d[groups == x,]) %in% as.character(as.matrix(v))))# / dim(v)[1])
bad
order(bad, decreasing = TRUE)
sort(bad, decreasing = TRUE)
random_expected = round(sapply(unique(groups), function(x) sum(bad) * (sum(groups == x) / length(groups))))
#which bins are significantly enriched?
p = sapply(1:length(bad), function(i) fisher.test(matrix(c(bad[i], sum(bad), random_expected[i], sum(random_expected)), 2, 2), alternative = 'two.sided')$p.value)
signif = which(p < 0.05)
signif.changes = sapply(1:length(bad), function(i) fisher.test(matrix(c(bad[i], sum(bad), random_expected[i], sum(random_expected)), 2, 2), alternative = 'two.sided')$estimate)[signif]

signif
signif.changes


vfdb = read.table('data/panphlan/ecoli16_to_vfdb_nuc_mapping_annotated_centroidnames.tsv', row.names = 1, sep = "\t", quote = '')

for (g in unique(groups)){
	members = names(groups[groups == g])
	annots = vfdb[members,]	
	annots = annots[complete.cases(annots)]
	write.table(annots, paste('data/panphlan/group_vir_genes/vfdb_annotations_group_', g, '.txt', sep = ''), quote = F, row.names = F)
}


#B. wadsworthia

setwd('~/Bhatt lab/hohmann/')

d = read.table('data/panphlan/bwads_result_gene_coverage.csv')
rows = rownames(d)
d = apply(d, 2, function(x) scale(x, center = FALSE))
colnames(d) = sapply(colnames(d), function(x) gsub('X', '', gsub('_Qiagen_panphlan', '', gsub('_longterm_panphlan', '_year', gsub('_panphlan', '', gsub('_Qiagen', '', gsub('_longterm', '_yr', x)))))))
#d.norm = apply(d, 2, rescale)
#d.norm = t(apply(d, 1, rescale))
rows = rows[order(apply(d, 1, function(x) max(x) / min(x[x>0])), decreasing = TRUE)]
d = d[order(apply(d, 1, function(x) max(x) / min(x[x>0])), decreasing = TRUE),]
rownames(d) = rows

d = d[,colnames(d) %in% c('2_1', '2_2', '2_3', '2_4', '2_5', '2_yr', 'd_9')]
#d = d[1:2000,]
d = d[apply(d, 1, max) > 0,]
d.norm = t(apply(d, 1, scale))
colnames(d.norm) = colnames(d)
rownames(d.norm) = rownames(d)
#d.norm = cbind(rownames(d), d)

jpeg('~/Bhatt lab/Bhatt Lab Drive/Project Collaboration/Hohmann paper/figures/panphlan bwadsworthia.jpg', width = 12, height = 8, units = 'in', res = 300)
mapped = heatmap.2(d.norm, col=brewer.pal(11,"RdBu"), trace = 'none')#, dendrogram = 'column')
dev.off()


dendro = mapped$rowDendrogram
dendro.cut = cut(dendro, h = 0.1)
node_sizes = sapply(dendro.cut$lower, function(x) attr(x, 'members'))
larger_node_sizes = node_sizes[node_sizes > 10]
qplot(larger_node_sizes)

big_node = dendro.cut$lower[which.max(node_sizes)]
genes = rownames(d.norm)[order.dendrogram(big_node[[1]])]
write.table(genes, 'data/panphlan/bwads_cluster_genes.txt', row.names = FALSE, col.names = FALSE, quote = FALSE)

abund = d[genes,]
plot(NA, xlim = c(1,7), ylim = c(0, 2.7))
apply(abund, 1, function(foo) lines(x = 1:7, y = foo))


d = read.table('data/panphlan/fpraus_subject_1_result_gene_coverage.csv', row.names = 1)
rows = rownames(d)
d = apply(d, 2, function(x) scale(x, center = FALSE))
rownames(d) = rows
colnames(d) = sapply(colnames(d), function(x) gsub('X', '', gsub('_Qiagen_panphlan', '', gsub('_longterm_panphlan', '_year', x))))
#d.norm = apply(d, 2, rescale)
#d.norm = t(apply(d, 1, rescale))
#rows = rows[order(apply(d, 1, function(x) max(x) / min(x[x>0])), decreasing = TRUE)]
d = d[order(apply(d, 1, function(x) max(x) / min(x[x>0])), decreasing = TRUE),]
#rownames(d) = rows
#d = d[1:2000,]
d.norm = t(apply(d, 1, scale))
colnames(d.norm) = colnames(d)
rownames(d.norm) = rownames(d)
#d.norm = cbind(rownames(d), d)

jpeg('~/Hohmann paper/figures/panphlan/panphlan fpraus.jpg', width = 12, height = 8, units = 'in', res = 300)
heatmap.2(d.norm, col=brewer.pal(11,"RdBu"), trace = 'none', dendrogram = 'column')
dev.off()

mapped = heatmap.2(d.norm, col=brewer.pal(11,"RdBu"), trace = 'none')
#find the blue genes
dendro = mapped$rowDendrogram
dendro.cut = cut(dendro, h = 0.1)
node_sizes = sapply(dendro.cut$lower, function(x) attr(x, 'members'))
larger_node_sizes = node_sizes[node_sizes > 10]
qplot(larger_node_sizes)

big_node = dendro.cut$lower[which.max(node_sizes)]
genes = rownames(d.norm)[order.dendrogram(big_node[[1]])]
write.table(genes, 'data/panphlan/fpraus_cluster_genes.txt', row.names = FALSE, col.names = FALSE, quote = FALSE)

abund = d[genes,]
plot(NA, xlim = c(1,7), ylim = c(0, max(abund)))
apply(abund, 1, function(foo) lines(x = 1:7, y = foo))


#D. invisus
setwd('~/Bhatt lab/hohmann/')

d = read.table('data/panphlan/dinvisus_result_gene_coverage.csv')
d = apply(d, 2, function(x) scale(x, center = FALSE))
colnames(d) = sapply(colnames(d), function(x) gsub('X', '', gsub('_Qiagen_panphlan', '', gsub('_longterm_panphlan', '_year', gsub('_panphlan', '', gsub('_Qiagen', '', x))))))
#d.norm = apply(d, 2, rescale)
#d.norm = t(apply(d, 1, rescale))
d = d[order(apply(d, 1, function(x) max(x) / min(x[x>0])), decreasing = TRUE),]

d = d[,colnames(d) %in% c('2_1', '2_2', '2_3', '2_4', '2_5', '2_longterm', 'd_9')]
#d = d[1:2000,]
d = d[apply(d, 1, max) > 0,]
d.norm = t(apply(d, 1, scale))
colnames(d.norm) = colnames(d)
rownames(d.norm) = rownames(d)
#d.norm = cbind(rownames(d), d)

jpeg('~/Bhatt lab/Bhatt Lab Drive/Project Collaboration/Hohmann paper/figures/panphlan dinvisus.jpg', width = 12, height = 8, units = 'in', res = 300)
heatmap.2(d.norm, col=brewer.pal(11,"RdBu"), trace = 'none', dendrogram = 'column')
dev.off()
