# Supplementary material for: Long-term taxonomic and functional divergence from donor bacterial strains following fecal microbiota transplantation in immunocompromised patients
Source: PLoS One. 2017 Aug 21;12(8):e0182585. doi: 10.1371/journal.pone.0182585 (PMC5565110; doi:10.1371/journal.pone.0182585)
Supplement: S4 File — (ZIP) [file pone.0182585.s009.zip › figure code/rarefaction curves.R]

require(vegan)
require(ggplot2)
require(plyr)
require(doBy)

#with additional sequencing
setwd('~/Bhatt lab/Bhatt Lab Drive/Project Collaboration/Hohmann paper/data/longterm samples/')
d = read.csv('all_species_longterm_2runscombined.csv', row.names = 1)
#jpeg('~/Bhatt lab/Bhatt Lab Drive/Project Collaboration/Hohmann paper/figures/rarefaction curves species with more sequencing.jpg', width = 12, height = 8, units = 'in', res = 300)
#rarecurve(t(d), step = 20000)
#dev.off()

d = read.csv('all_genera_longterm_2runscombined.csv', row.names = 1)
#jpeg('~/Bhatt lab/Bhatt Lab Drive/Project Collaboration/Hohmann paper/figures/rarefaction curves genera with more sequencing.jpg', width = 12, height = 8, units = 'in', res = 300)
#rarecurve(t(d), step = 20000)
#dev.off()


#combine with first batch
setwd('~/Bhatt lab/Bhatt Lab Drive/Project Collaboration/Hohmann paper/data/')
a = read.table('all_genera.tsv', header = TRUE, sep = '\t', row.names = NULL, comment.char = '', quote = '')
raw = read.csv('longterm samples/all_genera_longterm_2runscombined.csv')#, header = TRUE, sep = '\t', row.names = NULL, comment.char = '', quote = '')
colnames(a)[1] = 'Genus'
colnames(raw)[1] = 'Genus'

comb = join(a, raw, by = 'Genus', type = 'full')
comb[is.na(comb)] = 0
tmp = summaryBy(.~Genus, comb, FUN=sum)
comb = tmp

rownames(comb) = comb[,1]
comb = comb[,-1]
comb = comb[apply(comb, 1, sum) > 0, ]

#placemarker
a = comb
a = a[,c(1:16, 19:29)]
a[a==1] = 0

colnames(a) = sapply(colnames(a), function(x) gsub('X', '', gsub('_Qiagen', '', gsub('Donor', 'd', gsub('longterm', 'yr', x)))))
colnames(a) = gsub('yr', 'lt', colnames(a))
colnames(a) = gsub('d_', 'D29_', colnames(a))
colnames(a) = gsub('_P', '_', colnames(a))
colnames(a) = gsub('.sum', '', colnames(a))

colnames(a) = gsub('^1_', 'A_', colnames(a))
colnames(a) = gsub('^2_', 'B_', colnames(a))
colnames(a) = gsub('^3_', 'C_', colnames(a))
colnames(a) = gsub('^4_', 'D_', colnames(a))
colnames(a) = gsub('^6_', 'E_', colnames(a))
colnames(a) = gsub('^7_', 'F_', colnames(a))

stepsize = 1e6
r = apply(a, 2, function(x) sapply(seq(1, sum(x), by = stepsize), function(y) rarefy(x, sample = y)))
r.l = sapply(1:length(names(r)), function(x) cbind(names(r)[x], r[[x]], 1:length(r[[x]])))
#find asymptotic behavior
max(unlist(lapply(r.l, function(x) as.numeric(as.character(x[dim(x)[1] - 0,2])) - as.numeric(as.character(x[(dim(x)[1] - 1),2])))))

r.m = data.frame(do.call("rbind", r.l))
r.m[,2] = as.numeric(as.character(r.m[,2]))
r.m[,3] = as.numeric(as.character(r.m[,3]))
colnames(r.m) = c('Sample', 'Genera', 'Sample Size')
r.m$`Sample Size` = r.m$`Sample Size` * stepsize
ggplot(r.m) + geom_path(aes(x = `Sample Size`, y = Genera, colour = Sample))


jpeg('~/Bhatt lab/Bhatt Lab Drive/Project Collaboration/Hohmann paper/figures/rarefaction/rarefaction curves.jpg', width = 14, height = 10, units = 'in', res = 300)
rarecurve(t(a), step = 1e5, cex.axis = 1.7, cex = 0.9, cex.lab = 1.5, ylab = 'Genera')
dev.off()
