# Supplementary material for: Long-term taxonomic and functional divergence from donor bacterial strains following fecal microbiota transplantation in immunocompromised patients
Source: PLoS One. 2017 Aug 21;12(8):e0182585. doi: 10.1371/journal.pone.0182585 (PMC5565110; doi:10.1371/journal.pone.0182585)
Supplement: S4 File — (ZIP) [file pone.0182585.s009.zip › figure code/roseburia.R]

require(ggplot2)
require(fields)
require(vegan)
require(Matrix)
require(gplots)

setwd('~/Hohmann paper/data/')
rose = as.matrix(read.table('roseburia_custom/allele_strings.tsv', sep = "\t", header = T))
colnames = gsub('_Qiagen', '', colnames(rose))
rose[rose == '.'] = -1
rose = matrix(as.numeric(rose), ncol = 7)

p = prcomp(t(rose))
plot(p)

plot(p$x[,1:2])
text(p$x[,1], p$x[,2], colnames)

colnames(rose) = colnames

rose = rose + 1


rose[rose == 0] = NA

#for each pair, remove sites absent in one or both and compute distance on remaining sites with vegan's jaccard distance.
d = sapply(1:7, function(x) sapply(1:7, function(y) vegdist(t(matrix(rose[,c(x,y)][!apply(rose[,c(x,y)], 1, function(z) NA %in% z)], ncol = 2)), method = 'jaccard')))

#d = rdist(t(rose))
#d = vegdist(t(rose), method = 'jaccard')

colnames(d) = colnames
rownames(d) = colnames
heatmap(d)
heatmap.2(d, trace = 'none', col = colorRampPalette(c("blue", "white", "red"))(n = 10))

h = hclust(as.dist(d))
plot(h)
