# Supplementary material for: Long-term taxonomic and functional divergence from donor bacterial strains following fecal microbiota transplantation in immunocompromised patients
Source: PLoS One. 2017 Aug 21;12(8):e0182585. doi: 10.1371/journal.pone.0182585 (PMC5565110; doi:10.1371/journal.pone.0182585)
Supplement: S4 File — (ZIP) [file pone.0182585.s009.zip › figure code/similarity pca.R]

require(vegan)
require(ggplot2)

setwd('~/Bhatt lab/hohmann/')
a = read.table('data/all_species.tsv', header = TRUE, sep = '\t', row.names = NULL, comment.char = '', quote = '')
raw = read.table('data/all_species_longterm.tsv', header = TRUE, sep = '\t', row.names = NULL, comment.char = '', quote = '')
a = cbind(a, raw[,-1])
a = a[apply(a[,2:dim(a)[2]], 1, sum) > 0,]
rownames(a) = a[,1]
a = a[,2:dim(a)[2]]
a = a[apply(a, 1, sum) > 0,]

colnames(a) = sapply(colnames(a), function(x) gsub('X', '', gsub('_Qiagen', '', x)))


#placemarker

raremax = 5497149 #least, ignoring 4_longterm and 8364_11.10.15
a_rare = as.matrix(rarefy(t(a[,! colnames(a) %in% c('8364_11.10.15', '4_longterm')]), raremax))

sim = as.matrix(1 - vegdist(a_rare, method = 'bray'))

sim = sim[! rownames(sim) %in% c('j_1', 'j_2', 'Donor_28_P12', "Donor_29_P14","noBarcode","8364_11.10.15", "8764_11.4.15", "6352_1.19.16", '3_longterm', '4_longterm'),! colnames(sim) %in% c('j_1', 'j_2', 'Donor_28_P12', "Donor_29_P14","noBarcode","8364_11.10.15", "8764_11.4.15", "6352_1.19.16", '3_longterm', '4_longterm') ]
pc = prcomp(sim)

jpeg('~/Bhatt lab/Bhatt Lab Drive/Project Collaboration/Hohmann paper/figures/pca screeplot.jpg')
plot(pc)
dev.off()

coords = data.frame(pc$x[,c(1,2)])
rownames(coords) = sapply(rownames(coords), function(x) gsub('Donor', 'd', gsub('longterm', 'yr', x)))
ggplot(coords) + geom_point(aes(x = PC1, y = PC2)) + geom_text(aes(x = PC1, y = PC2, label = rownames(coords)))
ggsave('~/Bhatt lab/Bhatt Lab Drive/Project Collaboration/Hohmann paper/figures/Figure 2 similarity functional pca.jpg', width = 12, height = 12, unit = 'in')
