# Supplementary material for: Long-term taxonomic and functional divergence from donor bacterial strains following fecal microbiota transplantation in immunocompromised patients
Source: PLoS One. 2017 Aug 21;12(8):e0182585. doi: 10.1371/journal.pone.0182585 (PMC5565110; doi:10.1371/journal.pone.0182585)
Supplement: S4 File — (ZIP) [file pone.0182585.s009.zip › figure code/Untitled.ipynb]

# %% [code]
require(ggplot2)
require(dplyr)

# %% [code]
qplot(rnorm(100))

# %% [code]
rnorm(100) %>% head

# %% [code]
