# Supplementary material for: Long-term taxonomic and functional divergence from donor bacterial strains following fecal microbiota transplantation in immunocompromised patients
Source: PLoS One. 2017 Aug 21;12(8):e0182585. doi: 10.1371/journal.pone.0182585 (PMC5565110; doi:10.1371/journal.pone.0182585)
Supplement: S4 File — (ZIP) [file pone.0182585.s009.zip › preprocessing code/hohmann_antibiotic_resistance_commands.txt]

ln -s ~/hohmann/longterm_samples2/renamed_links/1_longterm_1.fq 
ln -s ~/hohmann/longterm_samples2/renamed_links/1_longterm_2.fq 
ls -1 ~/hohmann/2.trim/fastq/1_* | xargs -n 1 ln -s
ls -1 ~/hohmann/2.trim/fastq/2_* | xargs -n 1 ln -s
ls -1 ~/hohmann/2.trim/fastq/d_6_Qiagen_* | xargs -n 1 ln -s
ls -1 ~/hohmann/2.trim/fastq/d_9_Qiagen_* | xargs -n 1 ln -s
ln -s ~/hohmann/longterm_samples2/renamed_links/2_longterm_1.fq 
ln -s ~/hohmann/longterm_samples2/renamed_links/2_longterm_2.fq 
ls ~/hohmann/longterm_samples2/renamed_links/*_longterm* | xargs -n 1 ln -s
ls ~/hohmann/longterm_samples2/renamed_links/D* | xargs -n 1 ln -s


#align.  just bwa, lost the command for that : \

#gene count lists
ls -1 0.aligned/ | sed 's/_[12].fq.sam//g' | sort -u | xargs -n 1 -I foo sh -c "(samtools view -F 4 0.aligned/foo_1.fq.sam; samtools view -F 4 0.aligned/foo_2.fq.sam ; )| cut -f3 | tr '|' '\t' | cut -f5 | sort | uniq -c | tr -s ' ' '\t' | cut -f2,3 | awk '{print \$2,\$1}' | tr ' ' '\t' > 1.gene_hits/foo.tsv &" 


ls -1 0.aligned/ | sed 's/_[12].fq.sam//g' | sort -u | xargs -n 1 -I foo sh -c "(samtools view -F 4 0.aligned/foo_1.fq.sam; samtools view -F 4 0.aligned/foo_2.fq.sam ; )| cut -f3 | tr '|' '\t' | cut -f5 | sort | uniq -c | tr -s ' ' '\t' | cut -f2,3 | awk '{print \$2,\$1}' | tr ' ' '\t' > 1a.gene_hits2/foo.tsv &"

#join to ARO table
grep '>' ~/bhattlab/data/public_dbs/CARD_abx_db/nucleotide_fasta_protein_homolog_model.fa | tr ' ' '\t' | tr '|' '\t' | cut -f2,4,5 | tr -d "\(\)" | sed "s/'/prime/g" | LANG=en_EN sort -k3,3 > seq_aro.tsv
cat ../card_gene_hits_all_samples.tsv | tr -d "\(\)" | sed "s/'/prime/g" | LANG=en_EN sort -k1,1 | LANG=en_EN join seq_aro.tsv - -1 3 -2 1 -a 2| tr ' ' '\t' | sort -u -k1,1 | sed "s/prime/\'/g" | sed "s/\\[\(.*\)\t\(.*\)\\]/\1_\2/g" | LANG=en_EN sort -k3,3 > hits_with_aro.tsv

cut -f3 hits_with_aro.tsv | sed '1d' > aro.list
python ~/bhattlab/data/public_dbs/CARD_abx_db/ARO_to_abxR_phenotype.py CARD_abx_db/aro.obo aro.list | LANG=en_EN sort -k1,1 | tr ' ' '_' > aro_pheno.tsv


(head -1 ../card_gene_hits_all_samples.tsv | sed 's/1_1/ARO_accession\tPhenotype\tGene\tGene_ID\t1_1/g' ; \
LANG=en_EN join aro_pheno.tsv hits_with_aro.tsv -2 3 | tr ' ' '\t' \
) > ../card_gene_hits_all_samples_phenotypes.tsv 

#homebrew


#collate
join_several * | bash > ../card_gene_hits.tsv
join_several * | bash > ../card_gene_hits_all_samples.tsv
