# Supplementary material for: Long-term taxonomic and functional divergence from donor bacterial strains following fecal microbiota transplantation in immunocompromised patients
Source: PLoS One. 2017 Aug 21;12(8):e0182585. doi: 10.1371/journal.pone.0182585 (PMC5565110; doi:10.1371/journal.pone.0182585)
Supplement: S4 File — (ZIP) [file pone.0182585.s009.zip › preprocessing code/hohmann_panphlan_commands.txt]

#The PanPhlAn steps
#Create a pangenome database of a bacterial species, or download a pre-processed database
#./panphlan_pangenome_generation.py -c speciesname --i_fna genome-files/ --i_ffn gene-files/ -o database/

#Map each metagenomic sample against the species database.

#F. prausnitzii

#comment out module add bowtie from .my.bashrc!!
export BOWTIE2_INDEXES=~/bhattlab/data/public_dbs/panphlan
export PATH=$PATH:~/bhattlab/data/public_dbs/panphlan
#old hohmann samples
cat ../../sample_names.list | xargs -n 1 -I foo sh -c "ssub16 panphlan_foo ~/bhattlab/data/public_dbs/panphlan/CibioCM-panphlan-77901ef96b97/panphlan_map.py -c panphlan_fprausnitzii16 -i ../../2.trim/fastq/foo_1.fq -o map_results/foo_panphlan_fprausnitzii16.csv -p 4 --tmp foo_tmp -b bam/foo_fpraus.bam --verbose"

#longterm samples
cat ../../longterm_samples/barcode_lookup.tsv  | cut -f1 | sed '1d' | head -n -3 | xargs -n 1 -I foo sh -c "ssub16 panphlan_foo ~/bhattlab/data/public_dbs/panphlan/CibioCM-panphlan-77901ef96b97/panphlan_map.py -c panphlan_fprausnitzii16 -i ../../longterm_samples/7.renamed_links/foo_R1.fq -o map_results/foo_panphlan_fprausnitzii16.csv -p 4 --tmp foo_tmp -b bam/foo_fpraus.bam --verbose"

#Merge and process the mapping results for getting the final gene-family presence/absence profile matrix

#subject 1
~/bhattlab/data/public_dbs/panphlan/CibioCM-panphlan-77901ef96b97/panphlan_profile.py -c panphlan_fprausnitzii16 -i subject_1_map_results/ --o_dna subject_1_result_gene_presence_absence.csv --min_coverage 0 --o_covplot_normed covplot_subj_1 --o_cov subject_1_result_gene_coverage.csv

grep -f fpraus_cluster_genes.txt ~/bhattlab/data/public_dbs/panphlan/fpraus/panphlan_fprausnitzii16_pangenome.csv  | cut -f2 | sed 's/__/\t/g' | cut -f2 > refseq_gene_ids.list 

# E. coli


#comment out module add bowtie from .my.bashrc!!
export BOWTIE2_INDEXES=~/bhattlab/data/public_dbs/panphlan
export PATH=$PATH:~/bhattlab/data/public_dbs/panphlan

#old hohmann samples
cat ../../sample_names.list | xargs -n 1 -I foo sh -c "ssub16 panphlan_foo ~/bhattlab/data/public_dbs/panphlan/CibioCM-panphlan-77901ef96b97/panphlan_map.py -c panphlan_ecoli16 -i ../../2.trim/fastq/foo_1.fq -o map_results/foo_panphlan_ecoli16.csv -p 4 --tmp foo_tmp -b bam/foo_ecoli.bam --verbose"

#longterm samples
cat ../../longterm_samples/barcode_lookup.tsv  | cut -f1 | sed '1d' | head -n -3 | xargs -n 1 -I foo sh -c "ssub16 panphlan_foo ~/bhattlab/data/public_dbs/panphlan/CibioCM-panphlan-77901ef96b97/panphlan_map.py -c panphlan_ecoli16 -i ../../longterm_samples/7.renamed_links/foo_R1.fq -o map_results/foo_panphlan_ecoli16.csv -p 4 --tmp foo_tmp -b bam/foo_ecoli.bam --verbose"

#Merge and process the mapping results for getting the final gene-family presence/absence profile matrix

#subject 1
~/bhattlab/data/public_dbs/panphlan/CibioCM-panphlan-77901ef96b97/panphlan_profile.py -c panphlan_ecoli16 -i map_results/ --o_dna result_gene_presence_absence.csv --min_coverage 0 --o_cov result_gene_coverage.csv

#find interesting genes in R....

grep -f ecoli_cluster_genes.txt ~/bhattlab/data/public_dbs/panphlan/ecoli16/panphlan_ecoli16_pangenome.csv > ecoli_cluster_genes_cross_referenced.txt 
cp ~/bhattlab/data/public_dbs/panphlan/ecoli16/panphlan_ecoli16_pangenome.csv ./ecoli_crossref.tsv
join ecoli_cluster_genes.txt ecoli_crossref.tsv > ecoli_cluster_genes_cross_referenced.txt 
sort -u -k1,1 ecoli_cluster_genes_cross_referenced.txt > ecoli_cluster_genes_cross_referenced_uniq.txt 

#find what the genes are!
cat ~/bhattlab/data/public_dbs/panphlan/ecoli16/panphlan_ecoli16_centroids.ffn | fasta_one_line_seqs_reformatter | grep -f ../ecoli_cluster_genes.txt -A1 | fold -w 80 > cluster_genes.fa
cat cluster_genes.fa | sed -r 's/(\:g[0-9]*)\:.*/\1/g' > cluster_genes_simple_headers.fa 

module load prokka
module remove minced
ssub32 prokka prokka cluster_genes_simple_headers.fa --force
ssublarge_NGb prokka 100 prokka ecoli16_centroids_koshernames.fa --norrna --notrna


#alignment to 1_1 assembly
nucmer ../cluster_genes_simple_headers.fa ~/hohmann/10.assemble/individual/1_1_Qiagen/contigs.fasta
grep NODE out.delta  | tr ' ' '\t' | cut -f2 | uniq -c | sort -k1g
cat ~/hohmann/10.assemble/individual/1_1_Qiagen/contigs.fasta | fasta_one_line_seqs_reformatter | grep NODE_78_ -A1 | fold -w 80 > node_78_49_bluegenes.fa


#pathogenicity version of above
grep pathog ecoli_panphlan_cluster_genes_uniprot.tsv  | cut -f1 | xargs -n 1 -I foo grep foo crossref_table.tsv | cut -f1 > pathogenicity_genes.list
 cat cluster_genes_simple_headers.fa | fasta_one_line_seqs_reformatter | grep -f pathogenicity_genes.list -A1 | fold -w 80 > pathogenicity_genes.fa  
nucmer ../pathogenicity_genes.fa ~/hohmann/10.assemble/individual/1_1_Qiagen/contigs.fasta
grep NODE out.delta  | tr ' ' '\t' | cut -f2 | uniq -c | sort -k1g
cat ~/hohmann/10.assemble/individual/1_1_Qiagen/contigs.fasta | fasta_one_line_seqs_reformatter | grep NODE_282_ -A1 | fold -w 80 > node_282_2_bluegenes.fa


#annotation 2

#blastx-style alignment against virulence factor database protein sequences
diamond blastx --db ~/bhattlab/data/public_dbs/VFDB_virulence_factor_database/VFDB_setB_pro --query ~/bhattlab/data/public_dbs/panphlan/ecoli16/panphlan_ecoli16_centroids.ffn --out ecoli16_to_vfdb_blastx.sam --outfmt sam

#normal alignment-style at nucleotide level
bwa mem ~/bhattlab/data/public_dbs/VFDB_virulence_factor_database/VFDB_setB_nt.fas ~/bhattlab/data/public_dbs/panphlan/ecoli16/panphlan_ecoli16_centroids.ffn > ecoli16_to_vfdb_nuc.sam


cat ecoli16_to_vfdb_nuc_mapping_annotated.tsv | tr ':' '\t' | cut -f3 | paste - ecoli16_to_vfdb_nuc_mapping_annotated.tsv | sort -k1 | uniq > ecoli16_to_vfdb_nuc_mapping_annotated_centroidnames.tsv 


# D. invisus

#comment out module add bowtie from .my.bashrc!!
export BOWTIE2_INDEXES=~/bhattlab/data/public_dbs/panphlan/dinvisus
export PATH=$PATH:~/bhattlab/data/public_dbs/panphlan

#old hohmann samples
cat ../../sample_names.list | xargs -n 1 -I foo sh -c "ssub16 panphlan_foo ~/bhattlab/data/public_dbs/panphlan/CibioCM-panphlan-77901ef96b97/panphlan_map.py -c panphlan_dinvisus16 -i ../../2.trim/fastq/foo_1.fq -o map_results/foo_panphlan_dinvisus16.csv -p 4 --tmp foo_tmp -b bam/foo_dinvisus.bam --verbose"

#longterm samples
cat ../../longterm_samples/barcode_lookup.tsv  | cut -f1 | sed '1d' | head -n -3 | xargs -n 1 -I foo sh -c "ssub16 panphlan_foo ~/bhattlab/data/public_dbs/panphlan/CibioCM-panphlan-77901ef96b97/panphlan_map.py -c panphlan_dinvisus16 -i ../../longterm_samples/7.renamed_links/foo_R1.fq -o map_results/foo_panphlan_dinvisus16.csv -p 4 --tmp foo_tmp -b bam/foo_dinvisus.bam --verbose"

#Merge and process the mapping results for getting the final gene-family presence/absence profile matrix
~/bhattlab/data/public_dbs/panphlan/CibioCM-panphlan-77901ef96b97/panphlan_profile.py -c panphlan_dinvisus16 -i map_results/ --o_dna result_gene_presence_absence.csv --min_coverage 0 --o_cov result_gene_coverage.csv


#B. wadsworthia

#comment out module add bowtie from .my.bashrc!!
export BOWTIE2_INDEXES=~/bhattlab/data/public_dbs/panphlan/bwadsworthia
export PATH=$PATH:~/bhattlab/data/public_dbs/panphlan

#old hohmann samples
cat ../../sample_names.list | xargs -n 1 -I foo sh -c "ssub16 panphlan_foo ~/bhattlab/data/public_dbs/panphlan/CibioCM-panphlan-77901ef96b97/panphlan_map.py -c panphlan_bwadsworthia16 -i ../../2.trim/fastq/foo_1.fq -o map_results/foo_panphlan_bwadsworthia16.csv -p 4 --tmp foo_tmp -b bam/foo_bwadsworthia.bam --verbose"

#longterm samples
cat ../../longterm_samples/barcode_lookup.tsv  | cut -f1 | sed '1d' | head -n -3 | xargs -n 1 -I foo sh -c "ssub16 panphlan_foo ~/bhattlab/data/public_dbs/panphlan/CibioCM-panphlan-77901ef96b97/panphlan_map.py -c panphlan_bwadsworthia16 -i ../../longterm_samples/7.renamed_links/foo_R1.fq -o map_results/foo_panphlan_bwadsworthia16.csv -p 4 --tmp foo_tmp -b bam/foo_bwadsworthia.bam --verbose"

#Merge and process the mapping results for getting the final gene-family presence/absence profile matrix
~/bhattlab/data/public_dbs/panphlan/CibioCM-panphlan-77901ef96b97/panphlan_profile.py -c panphlan_bwadsworthia16 -i map_results/ --o_dna result_gene_presence_absence.csv --min_coverage 0 --o_cov result_gene_coverage.csv


grep -f bwads_cluster_genes.txt ~/bhattlab/data/public_dbs/panphlan/bwadsworthia/panphlan_bwadsworthia16_pangenome.csv | sed 's/__/\t/g' | cut -f3 | grep -v pseudo > ncbi_gene_ids.list


#KEGG annotation
KEGG_PATH='/home/elimoss/bhattlab/data/public_dbs/KEGG'
SPECIESNAME='Escherichia coli'; SP='ecoli'; SPECIESDB='ecoli16'  
BOWTIE2_INDEXES=/home/elimoss/bhattlab/data/public_dbs/panphlan/ecoli16/

for l in `grep "${SPECIESNAME}" ${KEGG_PATH}/genes/taxonomy  | cut -f 2` ; do zcat ${KEGG_PATH}/genes/organisms/${l}/*.nuc.gz ; done > ${SP}.nuc.fasta

# Create BLAST index/database from species KEGG sequences
makeblastdb -in ${SP}.nuc.fasta -dbtype nucl -parse_seqids

# Blast PanPhlAn database (located in path BOWTIE2_INDEXES) against KEGG
blastn -query ${BOWTIE2_INDEXES}panphlan_${SPECIESDB}_centroids.ffn -db ${SP}.nuc.fasta -outfmt "6 qseqid sseqid evalue bitscore" -evalue 1e-30  > blast_result_${SPECIESDB}.txt

c) get best hit (first reported BLAST result per query sequence)
grep -m 1 'g01310' blast_result_${SPECIESDB}.txt
# ecoli14:g01310:gi|16445223|ref|NC_002655.2|:1353261-1353530    ecoo:ECRM13514_3144  3e-140 499

# get best hit for all PanPhlAn gene-families
for l in `cut -f 1 blast_result_${SPECIESDB}.txt | sort -u` ; do grep -m 1 ${l} blast_result_${SPECIESDB}.txt ; done > blast_besthit_${SPECIESDB}.txt

# merge species KEGG ID tables
for l in `grep "${SPECIESNAME}" ${KEGG_PATH}/genes/taxonomy  | cut -f 2` ; do zcat ${KEGG_PATH}/genes/organisms/$l/*.kff.gz ; done > ${SP}.kff

# merge species pathway  tables  ( pathID | kegg-gene-ID | KO | ec )
for l in `grep "${SPECIESNAME}" ${KEGG_PATH}/genes/taxonomy  | cut -f 2` ; do \
 if [ -f ${KEGG_PATH}/pathway/organisms/${l}.tar.gz ]; then \
  tar -xvOf ${KEGG_PATH}/pathway/organisms/${l}.tar.gz ${l}/${l}.list ; \
 fi; \
done > ${SP}_pathway.list

# add KEGG pathway and gene annotation to panphlan gene-family ID's
for g in `cut -d ':' -f 2 blast_besthit_${SPECIESDB}.txt `; do \
  r=`grep -w ${g} blast_besthit_${SPECIESDB}.txt | cut -f 2`; \
  if [ -n "$r" ]; then \
    k=`grep -w ${r} ${SP}.kff | cut -f 9,10,11` ; \
    p=`grep -w ${r} ${SP}_pathway.list | head -1 | cut -f 1,3` ; \
  else k=""; p=""; b="\t"; fi; \
    if [ ! -n "$p" ]; then p="\t"; fi; \
  printf "${g}\t${r}\t${p}\t${k}\n";  \
done > panphlan_${SPECIESDB}_kegg.tsv &
