# Supplementary material for: Long-term taxonomic and functional divergence from donor bacterial strains following fecal microbiota transplantation in immunocompromised patients
Source: PLoS One. 2017 Aug 21;12(8):e0182585. doi: 10.1371/journal.pone.0182585 (PMC5565110; doi:10.1371/journal.pone.0182585)
Supplement: S4 File — (ZIP) [file pone.0182585.s009.zip › preprocessing code/qc_alignment_classification_commands.txt]

 ssub32 demux bcl2fastq --sample-sheet ../demux/sample_sheet.csv -o ../demux
#renamed links
cut -f1,2 lookup.tsv | tr ' ' '_' | sed '1d' | xargs -l bash -c 'echo mv $0_*R1_*.fastq.gz $1_1.fq.gz; echo mv $0_*R2_*.fastq.gz $1_2.fq.gz' | bash

#qc
#initial fastqc reports per sample
cat ../sample_names.list | xargs -n 1 -I foo ssub8 fqc fastqc ../renamed_links/foo_1.fq.gz ../renamed_links/foo_2.fq.gz -o 0.fastqc/

#deduplicate
cat ../sample_names.list | xargs -n 1 -I foo ssub32 dedup super_deduper -1 ../renamed_links/foo_1.fq.gz -2 ../renamed_links/foo_2.fq.gz -s 5 -l 90 -p 1.deduplicate/foo
echo AG | xargs -n 1 -I foo ssub32 dedup super_deduper -1 ../renamed_links/foo_1.fq.gz -2 ../renamed_links/foo_2.fq.gz -s 5 -l 90 -p 1.deduplicate/foo


#qc
cat ../sample_names.list | xargs -n 1 -I foo ssub8 fqc fastqc 1.deduplicate/foo* -o 2.fastqc

#trim
cat ../sample_names.list | xargs -n 1 -I foo ssub8 trim cutadapt -b file:/home/elimoss/moss/tools/util/illumina_adapters.fasta -m 80 -q 30,30 -u -1 -U -1 -o 3.trim/foo_1.fq -p 3.trim/foo_2.fq 1.deduplicate/foo*PE1.fastq 1.deduplicate/foo*PE2.fastq 

#qc
cat ../sample_names.list | xargs -n 1 -I foo ssub8 fqc fastqc 3.trim/foo* -o 4.fastqc

#rename again
cat ../lookup.tsv | xargs -l bash -c 'echo mv $1_1.fq $0_longterm_1.fq; echo mv $1_2.fq $0_longterm_2.fq' | bash

#humann2
module load humann2/0.6.2
cat sample_names.list | xargs -n 1 -I foo ssubN_Xhrs h2_foo 60 24 humann2 --input renamed_links/foo_1.fq --input renamed_links/foo_2.fq --output 1.humann2/foo

#grab uniref50 hits from bwa and diamond outputs into two folders, collate them into per-sample count files, then join all
find ../.. -name "*diamond_aligned.tsv" | xargs -n 1 ln -s
find ../.. -name "*bowtie2_aligned.tsv" | xargs -n 1 ln -s


cat ../../sample_names.list  | xargs -n 1 -I foo ssub8 collate_foo ./collate.sh foo
cat ../../sample_names.list  | xargs -n 1 -I foo ssub8 collate_foo ./collate2.sh foo


#kraken classification
cat sample_names.list | xargs -n 1 -I foo sh -c 'ssubN_Xhrs kraken 310 6 kraken --preload --db ~/bhattlab/data/program_indices/kraken/kraken_custom --fastq-input --output 0.kraken/0.raw/foo.krak renamed_links/foo*.fq'


#filter at 0.2
mkdir 1.filter
cat ../sample_names.list | xargs -n 1 -I foo ssub8_oloc filt 1.filter/foo.filt.krak kraken-filter --db ~/bhattlab/data/program_indices/kraken/kraken_custom --threshold 0.2 0.raw/foo.krak

#generate reports
cat ../sample_names.list | xargs -n 1 -I foo ssub8_oloc report 2.report/foo.krak.report kraken-report --show-zeros --db ~/bhattlab/data/program_indices/kraken/kraken_custom  1.filter/foo.filt.krak  

#extract species calls
cat ../sample_names.list | xargs -n 1 -I foo sh -c "(echo ' %Reads #Reads Species'; grep -P '\t[SU]\t' 2.report/foo.krak.report | tr -s ' ' | cut -f1,2,6 | sort -k3 ) > 3.species_calls/foo.calls &"

#collate species calls
mkdir collationtmp
cat ../sample_names.list | xargs -n 1 -I foo sh -c "cat 3.species_calls/foo.calls | cut -f2 > collationtmp/foo.tmp &"
cat ../sample_names.list | head -1 | xargs -I foo cat 3.species_calls/foo.calls | cut -f3 | sed 's/^ //g' > collationtmp/species.list
(cat ../sample_names.list | transpose ; paste collationtmp/species.list collationtmp/*.tmp | sed '1d') > longterm2_all_species.tsv

#extract genus calls
cat ../sample_names.list | xargs -n 1 -I foo sh -c "(echo ' %Reads #Reads Species'; grep -P '\t[GU]\t' 2.report/foo.krak.report | tr -s ' ' | cut -f1,2,6 | sort -k3 ) > 4.genus_calls/foo.calls &"

#collate genus calls
mkdir collationtmp_g
cat ../sample_names.list | xargs -n 1 -I foo sh -c "cat 4.genus_calls/foo.calls | cut -f2 > collationtmp_g/foo.tmp &"
cat ../sample_names.list | head -1 | xargs -I foo cat 4.genus_calls/foo.calls | cut -f3 | sed 's/^ //g' > collationtmp_g/genera.list
(cat ../sample_names.list | transpose ; paste collationtmp_g/genera.list collationtmp_g/*.tmp | sed '1d') > longterm2_all_genera.tsv


cat longterm2_all_genera.tsv | grep -Pv '(\t0){11}' > longterm2_all_genera_nozeros.tsv 
cat longterm2_all_species.tsv | grep -Pv '(\t0){11}' > longterm2_all_species_nozeros.tsv 
